# Supplementary material for: Oxidative photocatalysis on membranes triggers non-canonical pyroptosis
Source: Nat Commun. 2024 May 13;15:4025. doi: 10.1038/s41467-024-47634-5 (PMC11091103; doi:10.1038/s41467-024-47634-5)
Supplement: Supplementary file 4 — Source Data [file 41467_2024_47634_MOESM4_ESM.xlsx]

## Sheet: Fig. 1c
	Photoinduced electron transfer at steady state (PL quench by water)
Wavelength (nm)	Acetonitrile 88% Water 12%	Acetonitrile 90% Water 10%	Acetonitrile 92% Water 8%	Acetonitrile 94% Water 6%	Acetonitrile 96% Water 4%	Acetonitrile 98% Water 2%	Acetonitrile 100%		[BTP] = 20 μM
520	4664	14471.2	4313.6	4362.4	5542.4	6012.8	10392.8
521	4664	13771.2	4293.6	4402.4	5002.4	6552.8	10212.8
522	4684	14011.2	4393.6	4382.4	5342.4	6832.8	10012.8
523	4464	13051.2	4213.6	4182.4	5242.4	6452.8	10632.8
524	4424	13131.2	4293.6	4302.4	5462.4	7152.8	10132.8
525	4404	12571.2	3933.6	4642.4	5402.4	6612.8	10852.8
526	4444	12911.2	4613.6	4962.4	5322.4	7232.8	10492.8
527	4544	11691.2	4473.6	4442.4	5442.4	6952.8	10652.8
528	4424	12351.2	4293.6	4442.4	5642.4	7872.8	11192.8
529	4184	11891.2	3993.6	4742.4	5642.4	7492.8	11332.8
530	4124	11391.2	4093.6	4822.4	5802.4	7572.8	10912.8
531	4444	11891.2	3773.6	4342.4	6142.4	7892.8	11872.8
532	4044	11451.2	3853.6	4642.4	6102.4	8552.8	11432.8
533	4084	11431.2	4333.6	4962.4	5842.4	8632.8	12292.8
534	4124	11171.2	4293.6	4802.4	6382.4	8772.8	13112.8
535	4084	10591.2	4273.6	4762.4	6942.4	9052.8	13552.8
536	4204	10911.2	4793.6	5022.4	6922.4	9712.8	13852.8
537	4064	10791.2	4293.6	5022.4	7662.4	10392.8	14952.8
538	4064	10231.2	4293.6	5142.4	7182.4	11132.8	15972.8
539	4504	10931.2	4713.6	4902.4	7862.4	11712.8	16232.8
540	4384	11071.2	4873.6	5542.4	8222.4	12992.8	18372.8
541	4344	10651.2	4793.6	5042.4	8922.4	13332.8	19392.8
542	4244	10431.2	5353.6	5362.4	9522.4	13852.8	20792.8
543	4404	10531.2	4673.6	6122.4	9922.4	14992.8	20412.8
544	4024	10611.2	4893.6	6202.4	9882.4	16232.8	22452.8
545	4924	10411.2	5273.6	6202.4	10522.4	16512.8	23392.8
546	4584	10911.2	5273.6	6662.4	10862.4	17692.8	25432.8
547	4304	10271.2	5593.6	6482.4	11942.4	19412.8	27632.8
548	4864	10711.2	5873.6	6542.4	12182.4	20132.8	28672.8
549	5184	10351.2	5813.6	7442.4	12782.4	21592.8	31132.8
550	4924	10531.2	6073.6	7462.4	13822.4	23332.8	33912.8
551	4864	10911.2	6133.6	8422.4	15282.4	25052.8	35892.8
552	5024	10451.2	6473.6	8622.4	15222.4	26212.8	38392.8
553	5324	10411.2	6773.6	8702.4	16442.4	27792.8	41272.8
554	5744	11131.2	6673.6	9142.4	16902.4	30112.8	44992.8
555	5704	10751.2	6913.6	9262.4	18102.4	32052.8	47632.8
556	5524	10411.2	7113.6	10002.4	18502.4	34312.8	50792.8
557	5944	10931.2	7133.6	10242.4	20742.4	36452.8	55072.8
558	5924	10311.2	8273.6	10702.4	20962.4	39172.8	57992.8
559	6164	11171.2	8353.6	11122.4	22182.4	41732.8	60952.8
560	5964	10831.2	8513.6	11682.4	23722.4	43732.8	66592.8
561	6944	11691.2	9153.6	12162.4	24662.4	47272.8	70672.8
562	6844	11071.2	9053.6	12582.4	26142.4	50092.8	74152.8
563	7304	11731.2	9793.6	13202.4	27622.4	53812.8	80192.8
564	6924	11611.2	10353.6	13922.4	29462.4	56132.8	84232.8
565	7184	12371.2	9913.6	14162.4	30202.4	60692.8	91372.8
566	7424	12571.2	10853.6	15102.4	33102.4	63892.8	97592.8
567	7644	12791.2	11073.6	16022.4	34282.4	67652.8	103233
568	8004	12811.2	11613.6	16362.4	36222.4	70812.8	110493
569	7964	12851.2	11973.6	16902.4	38022.4	74012.8	115653
570	8464	12891.2	12053.6	17522.4	39322.4	80532.8	124153
571	8744	13291.2	13433.6	18162.4	42222.4	84632.8	130693
572	9044	13351.2	13873.6	19542.4	43822.4	88352.8	139273
573	9384	14071.2	14753.6	20302.4	45502.4	95032.8	147373
574	9664	13651.2	15393.6	21302.4	47882.4	98992.8	155513
575	9704	15031.2	16193.6	22042.4	49102.4	102753	163593
576	10264	14871.2	16273.6	22682.4	52602.4	110693	173553
577	10924	15271.2	17333.6	23762.4	54942.4	114593	179153
578	11224	15571.2	17973.6	24002.4	57722.4	121873	191773
579	11904	15811.2	18073.6	25542.4	59962.4	127433	201853
580	12064	16571.2	18433.6	25782.4	63462.4	132233	211493
581	12704	16611.2	19753.6	28242.4	65702.4	139993	223033
582	13164	17711.2	20153.6	28442.4	68322.4	146013	231953
583	13344	18211.2	20653.6	29362.4	70902.4	153273	242153
584	13844	18211.2	21093.6	31182.4	75442.4	158093	254113
585	13944	18731.2	22033.6	32242.4	77062.4	168413	266633
586	14084	19911.2	22933.6	33802.4	82042.4	175133	278213
587	15584	19811.2	23793.6	34862.4	85462.4	184073	291353
588	15104	20051.2	24253.6	36282.4	88522.4	189833	302413
589	16124	21051.2	25733.6	37422.4	90642.4	197693	316673
590	16564	22511.2	26993.6	39242.4	95142.4	204613	331173
591	17664	22371.2	27633.6	40142.4	97662.4	214393	343733
592	18344	22631.2	27893.6	42002.4	100162	221233	357493
593	18264	22651.2	29193.6	43262.4	104122	231593	370173
594	19104	23751.2	29433.6	44582.4	108662	239233	385433
595	19804	25011.2	31113.6	44962.4	111662	249033	398593
596	20484	25391.2	32193.6	46922.4	116962	255473	413953
597	20404	25991.2	32513.6	48462.4	120462	264173	429573
598	21004	26271.2	33973.6	50542.4	122702	274933	444033
599	22464	28011.2	35533.6	52182.4	126182	283473	457273
600	22924	28411.2	36053.6	52642.4	130482	292113	471993
601	23124	29151.2	36413.6	54002.4	134322	300973	486473
602	24064	30431.2	38653.6	55902.4	140562	310513	502973
603	24104	30511.2	39013.6	56662.4	142982	317113	517933
604	25464	30771.2	40673.6	59722.4	147922	328773	533133
605	26524	31371.2	41113.6	60782.4	149302	339953	547833
606	27044	32191.2	43113.6	62942.4	156442	351333	562293
607	27724	33231.2	43893.6	64722.4	159842	358413	578553
608	28404	32891.2	44233.6	66062.4	162442	366353	588893
609	29104	34291.2	45433.6	66522.4	166502	374753	602233
610	29104	35951.2	45993.6	70022.4	171362	385573	616713
611	30324	36571.2	49073.6	72382.4	175082	394373	632713
612	30764	37551.2	49573.6	73802.4	179822	401953	646493
613	31444	37511.2	49853.6	75202.4	181402	410453	658113
614	31604	37991.2	52353.6	77602.4	187662	419973	674473
615	33124	39711.2	52613.6	77482.4	189422	427533	683333
616	34204	40811.2	52893.6	80902.4	197382	436553	698173
617	34244	41251.2	55693.6	81882.4	196062	447353	711233
618	34684	41231.2	55613.6	82582.4	201002	448353	723593
619	36304	42431.2	56813.6	83302.4	205222	458313	734233
620	35884	43311.2	59093.6	85162.4	209082	471013	745353
621	37424	44491.2	58233.6	87302.4	214042	477013	757333
622	36924	44331.2	59333.6	88062.4	215282	486513	768773
623	37504	45351.2	60753.6	91462.4	220342	495153	780533
624	39844	46791.2	60933.6	91982.4	220042	492593	792733
625	39284	47711.2	63253.6	92642.4	226962	504493	795633
626	40724	47871.2	65233.6	94922.4	229802	512493	809853
627	41644	48691.2	65293.6	96102.4	236062	515893	814733
628	41504	48751.2	66933.6	96582.4	234502	520193	825433
629	42644	49571.2	67993.6	98682.4	235962	521473	831313
630	43084	49951.2	69013.6	100882	239582	532953	844513
631	44364	49691.2	68713.6	101142	240122	538293	845913
632	43324	51091.2	69813.6	100442	246302	542293	853593
633	44604	52151.2	71193.6	103762	249502	546793	859273
634	45984	53791.2	71873.6	106462	252902	550373	861813
635	45804	53231.2	73573.6	107422	252502	552193	871333
636	45604	54731.2	74973.6	109042	253622	559813	881673
637	47564	55071.2	75053.6	108982	256442	566253	878793
638	48244	55911.2	75893.6	110262	257702	566173	885233
639	48664	56871.2	76633.6	111582	260722	567293	882413
640	49004	57851.2	77213.6	113542	260962	574633	889013
641	48664	56831.2	77293.6	113942	266682	577673	894973
642	49204	57911.2	79153.6	114802	265382	580173	899333
643	50104	59691.2	80633.6	116322	267102	581473	897713
644	51564	59811.2	81333.6	116762	265982	583633	901393
645	50324	58991.2	82473.6	120082	268502	585153	902153
646	52324	60991.2	81173.6	120182	272102	586553	897433
647	52464	60011.2	81953.6	119742	275182	584893	900573
648	52844	60431.2	83613.6	119862	272102	586333	900493
649	52484	60811.2	85053.6	121322	275082	589873	898233
650	52764	61831.2	83953.6	122782	274542	586973	898953
651	53164	62151.2	83493.6	121942	275482	587393	900953
652	53124	63031.2	85113.6	124982	275902	589633	900853
653	53864	63731.2	84813.6	124542	277842	589433	896413
654	55184	63291.2	86113.6	126042	278142	585833	892113
655	55564	62511.2	86873.6	123422	280502	588333	887393
656	55384	62411.2	86853.6	125482	278962	585353	888273
657	55064	63851.2	87773.6	126642	279162	583553	876773
658	55984	64151.2	88113.6	127202	277502	582413	880013
659	54744	64051.2	86693.6	127482	276642	584113	878493
660	55964	65251.2	87753.6	126102	276182	578753	866153
661	56404	64851.2	87953.6	128122	274442	577273	866933
662	57104	64591.2	88193.6	126802	274422	578073	860873
663	57744	65151.2	88873.6	128162	275482	575533	859493
664	56604	65511.2	89213.6	130122	276202	573693	851453
665	56664	65011.2	88373.6	129082	274322	568573	844733
666	56344	66231.2	89253.6	128982	273942	566153	838273
667	56584	66411.2	88933.6	127482	273722	562273	831493
668	56304	65471.2	90893.6	129682	273322	563793	825773
669	56824	65671.2	89693.6	127782	271542	556253	817393
670	57004	65491.2	90253.6	127202	271362	555493	815373
671	56724	65991.2	89773.6	128922	269122	549993	808293
672	56264	66131.2	87913.6	127382	269782	550613	798573
673	56924	65171.2	88473.6	127642	268502	541353	790353
674	57664	65671.2	89193.6	129862	266422	534733	783933
675	57364	65691.2	89953.6	128382	265902	534973	776193
676	56484	66171.2	88913.6	126562	264702	533253	764733
677	56384	65631.2	89793.6	127282	263062	528853	756233
678	56384	65391.2	88093.6	128542	262422	521193	753213
679	57004	64971.2	87173.6	125382	259342	517353	744193
680	56984	65891.2	88513.6	126342	256762	514453	739353
681	57644	64871.2	86913.6	127622	255902	507333	726333
682	55564	65131.2	87313.6	124562	256262	505573	724093
683	55564	64871.2	88553.6	126562	255122	499733	715413
684	55444	65131.2	88053.6	124542	249422	494893	703033
685	57164	63231.2	87273.6	126462	250522	491953	695213
686	55424	64671.2	87073.6	124962	248882	485633	687913
687	54924	63891.2	84593.6	123422	245962	479613	676813
688	55804	64271.2	85413.6	123282	245962	476193	668313
689	54344	63071.2	85353.6	122322	242962	471853	661753
690	54124	62811.2	84713.6	120622	239122	466933	651473
691	55064	64191.2	84653.6	121602	241522	460533	646093
692	53804	61431.2	84753.6	118202	238062	457453	631153
693	54644	61531.2	84293.6	119522	233582	448513	626113
694	54284	60771.2	82133.6	117302	233302	444793	616973
695	52124	61751.2	81573.6	116542	231242	439693	608493
696	52104	61791.2	82893.6	114722	227242	438153	603293
697	52184	61131.2	80813.6	116142	225782	428533	590673
698	52404	60251.2	81433.6	115822	225462	425493	582413
699	51764	60891.2	81453.6	114222	223182	417993	570353
700	51244	60011.2	79773.6	113522	220082	409893	564933
701	51384	59731.2	79833.6	112522	217162	410133	552953
702	50244	58531.2	78493.6	111002	214022	404793	546233
703	50504	57551.2	78193.6	110142	213362	397813	537393
704	50244	57331.2	77113.6	109902	210222	388833	529853
705	48944	57151.2	77573.6	108442	207802	385713	521033
706	49744	57551.2	76253.6	107802	206582	381753	508033
707	49264	55651.2	75913.6	107302	202642	377433	501933
708	48444	56551.2	74593.6	106702	202342	372633	493853
709	48144	56251.2	74133.6	104882	197902	368413	483493
710	47484	55631.2	73233.6	103882	197802	358033	475213
711	47004	54711.2	72833.6	102342	195722	354513	469413
712	48164	53991.2	72333.6	101762	192082	349473	459513
713	46724	52591.2	70253.6	100862	191862	344453	452493
714	46284	52651.2	71693.6	100902	186562	340053	442373
715	45184	51491.2	69253.6	100002	183042	333633	437353
716	44984	51571.2	68713.6	98162.4	184062	332093	428353
717	44144	51791.2	69553.6	96582.4	180802	325233	421113
718	44004	51851.2	67733.6	96922.4	178602	319793	412993
719	44264	50851.2	67213.6	95702.4	173482	314293	403633
720	44004	50371.2	67193.6	94702.4	173642	309853	393193
721	42984	49311.2	65873.6	92022.4	170422	305973	387253
722	41804	48851.2	64953.6	92482.4	167342	296953	383033
723	41584	48391.2	63153.6	91842.4	164862	290633	372813
724	40724	48051.2	63033.6	90542.4	163262	287013	367973
725	40564	47331.2	61773.6	87622.4	161382	283593	359273
726	40524	46191.2	61213.6	86842.4	157842	279973	351673
727	39264	45171.2	60733.6	87082.4	156762	272953	346013
728	39144	45891.2	59553.6	85802.4	154542	268413	340113
729	39064	45171.2	58173.6	84102.4	151882	264893	332413
730	38124	44531.2	58513.6	82482.4	149462	261353	325793
731	37664	43891.2	58873.6	82042.4	147582	256113	320133
732	37864	43911.2	56853.6	80482.4	144442	250053	312793
733	36264	43291.2	56273.6	79522.4	142742	247793	306093
734	36984	43071.2	56093.6	78262.4	141062	240653	298533
735	36604	41771.2	55553.6	77102.4	137602	239433	292813
736	35584	41331.2	55013.6	77082.4	137062	233333	287933
737	35444	41251.2	53153.6	76282.4	133182	228053	280333
738	35304	40931.2	52093.6	74202.4	132822	225433	274333
739	34424	39811.2	51633.6	74642.4	129482	220493	271373
740	34444	39371.2	51193.6	72502.4	127382	218453	262153
741	33504	39231.2	50613.6	70782.4	125902	213373	258453
742	33364	38071.2	49473.6	69922.4	124662	210613	252673
743	33184	37931.2	48593.6	68782.4	122862	205073	244553
744	32384	37431.2	48533.6	69722.4	120042	200793	242533
745	31584	37611.2	47753.6	68642.4	118202	197373	237333
746	30664	36551.2	47473.6	66542.4	115702	194813	231073
747	30164	36611.2	46233.6	64522.4	114602	191533	226153
748	30704	35491.2	46273.6	65102.4	112002	188733	220353
749	29704	34971.2	44873.6	64762.4	109862	182393	216553
750	28944	34591.2	44053.6	62322.4	106962	181813	211393
751	29004	33291.2	43713.6	61182.4	105862	175413	205193
752	28884	33491.2	43113.6	60242.4	106542	172373	202413
753	28844	33371.2	43713.6	60022.4	104022	170933	198553
754	27784	32411.2	41353.6	59502.4	101042	166513	192233
755	27464	31591.2	41433.6	58522.4	98342.4	164373	185573
756	27284	32451.2	41613.6	57822.4	97882.4	160693	184993
757	27204	31431.2	40433.6	55882.4	97862.4	157053	182173
758	26384	30651.2	39693.6	55742.4	94782.4	155493	175913
759	25824	30711.2	38933.6	54602.4	93062.4	152553	171413
760	25924	30431.2	38573.6	54122.4	91362.4	147753	169753
761	24884	29951.2	37593.6	52562.4	89522.4	145793	163593
762	25004	29591.2	37793.6	53982.4	87802.4	143033	163493
763	24204	29131.2	37553.6	52482.4	85922.4	140413	158173
764	23824	27991.2	36313.6	49302.4	86382.4	137513	153893
765	23484	27451.2	35073.6	49242.4	84542.4	134913	150633
766	24024	27391.2	35053.6	48702.4	83222.4	133253	146473
767	22704	27211.2	34553.6	47722.4	78702.4	128733	144933
768	22484	26471.2	33893.6	46522.4	80962.4	128433	140813
769	21924	26391.2	33013.6	46722.4	77182.4	124473	137253
770	22444	26631.2	32753.6	45942.4	76642.4	121473	133853
771	21424	25491.2	31973.6	44142.4	75862.4	120433	131113
772	21504	25831.2	31613.6	44702.4	73242.4	116293	126993
773	20824	25171.2	31173.6	44242.4	72862.4	115333	124973
774	19984	24751.2	30273.6	43222.4	72162.4	113593	122233
775	20144	23651.2	30573.6	41162.4	71262.4	110533	120533
776	20024	23551.2	29533.6	41182.4	69362.4	107773	116133
777	20024	23531.2	29513.6	40242.4	67622.4	104853	114553
778	19524	23671.2	29133.6	40322.4	66302.4	103073	112533
779	18884	23051.2	28633.6	39602.4	65542.4	102293	109433
780	19684	23011.2	27873.6	39302.4	64442.4	99192.8	106953
781	18204	21931.2	26913.6	37422.4	63242.4	99852.8	105133
782	17844	21711.2	27113.6	37042.4	61342.4	96692.8	100793
783	17204	21031.2	26193.6	36842.4	60182.4	93732.8	98992.8
784	17504	21131.2	26093.6	36862.4	59442.4	91372.8	96912.8
785	17464	20611.2	26153.6	35382.4	57382.4	90532.8	96132.8
786	17004	20991.2	24473.6	34822.4	57502.4	89192.8	92632.8
787	16704	20291.2	25313.6	34942.4	54842.4	85892.8	91612.8
788	16724	19391.2	23933.6	33782.4	55682.4	84712.8	89332.8
789	15864	19671.2	23853.6	33082.4	54722.4	85372.8	88512.8
790	15824	19291.2	24253.6	33302.4	55002.4	83072.8	85392.8
791	15864	19331.2	23793.6	32002.4	52802.4	83652.8	84312.8
792	15684	19231.2	23513.6	33062.4	53122.4	80452.8	81312.8
793	15484	19111.2	22773.6	31842.4	52162.4	79872.8	82632.8
794	15044	18731.2	22533.6	31542.4	52102.4	77952.8	80612.8
795	15204	19671.2	23113.6	32482.4	51142.4	78312.8	80432.8
796	15724	18071.2	22513.6	31102.4	51102.4	79092.8	77732.8
797	15604	18111.2	22433.6	31422.4	50162.4	77152.8	77072.8
798	15244	18351.2	22473.6	31062.4	50442.4	75652.8	76472.8
799	15044	18011.2	21653.6	30482.4	50182.4	75912.8	75352.8
800	14944	17771.2	21833.6	30522.4	49862.4	76312.8	75332.8

## Sheet: Fig. 1d
	Hydrogen peroxide assay (DPD assay)
Time (minutes)	BTP+hv+ in Normoxic PBS		BTP+hv+ in DMSO		BTP+hv+PBS+Ar bubbled PBS
	1st	2nd	1st	2nd	1st	2nd
0	0.1004	0.0974	0.0849	0.0836	0.1006	0.1026
30	0.1161	0.1246	0.0858	0.0856	0.1291	0.1312
60	0.1243	0.1245	0.0852	0.0868	0.1511	0.1264
90	0.1295	0.1268	0.0868	0.0855	0.1854	0.1578
120	0.1359	0.1323	0.0866	0.0843	0.2066	0.1781
150	0.1443	0.1441	0.0892	0.0866	0.2415	0.2167
Normalization to 0 min
0	0	0	0	0	0	0
30	0.0157	0.0272	0.0009	0.002	0.0285	0.0286
60	0.0239	0.0271	0.0003	0.0032	0.0505	0.0238
90	0.0291	0.0294	0.0019	0.0019	0.0848	0.0552		P value (BTP+hv+ in Normoxic PBS vs BTP+hv+PBS+Ar bubbled PBS)
120	0.0355	0.0349	0.0017	0.0007	0.106	0.0755		0.0258284
150	0.0439	0.0467	0.0043	0.003	0.1409	0.1141
	BTP+hv+PBS		BTP+hv+DMSO		BTP+hv+PBS+Ar
Time	Average	STD	Average	STD	Average	STD
30	0.02145	0.00575	0.00145	0.00055	0.02855	5e-05
60	0.0255	0.0016	0.00175	0.00145	0.03715	0.01335
90	0.02925	0.00015	0.0019	6.93889e-18	0.07	0.0148
120	0.0352	0.0003	0.0012	0.0005	0.09075	0.01525
150	0.0453	0.0014	0.00365	0.00065	0.1275	0.0134

## Sheet: Fig. 1e
	Hydroxyl radical assay (HPF assay)
			1st	2nd	3rd	Avr.	std.	P value (1 vs 3)	P value (1 vs 2)	P value (1 vs 11)
1	Ar bubbled H2O	BTP+hv+	1488.43	1308.38	1288.47	1361.76	110.146	0.000493628	3.13783e-05	2.5046e-07
2		BTP+hv-	37.162	36.387	37.492	37.0137	0.56724
3	Normoxic H2O	BTP+hv+	713.387	680.801	659.629	684.606	27.0802
4		BTP+hv-	30.942	24.924	19.476	25.114	5.73536
5	Ar bubbled DMSO 50% in H2O	BTP+hv+	223.234	228.818	222.942	224.998	3.31144
6		BTP+hv-	76.834	79.51		78.172	1.89222
7	Ar bubbled 100 uM KO2 in H2O	BTP-hv-	56.04	53.007	53.61	54.219	1.60559
8		BTP+hv+	3023.21	2832.54	2618.47	2824.74	202.479
9		BTP+hv-	42.568	44.044	46.358	44.3233	1.91038
10	Ar bubbled 23 mM H2O2 in H2O	BTP-hv-	37.718	34.948	34.59	35.752	1.71199
11		BTP+hv+	7729.16	7884.39	7959	7857.52	95.7365
12		BTP+hv-	33.188	35.774	37.591	35.5177	2.21266
13	Ar bubbled H2O	BTP+hv+	1.062	0.984	1.045	1.03033	0.04102
14		BTP+hv-	1.169	1.09	1.164	1.141	0.04424

## Sheet: Fig. 1f
	Electron paramagnetic resonance (EPR) spectroscopy				** [BMPO] = 10 mM
Magnetic field (G)	1 mM BTP + 10 mM H2O2 + hv	1 mM BTP + 10 mM H2O2	10 mM H2O2 only	1 mM KO2	1 mM F2SO4 + 10 mM H2O2
3375	0.13528	0.1395	0.13592	0.18604	0.16524
3375.1	0.13531	0.13866	0.13526	0.18597	0.1664
3375.2	0.13501	0.13918	0.136	0.18574	0.16725
3375.3	0.13441	0.14172	0.13788	0.18529	0.16819
3375.4	0.13397	0.14367	0.1388	0.18482	0.17129
3375.5	0.13405	0.14405	0.1394	0.18457	0.17295
3375.6	0.13457	0.14263	0.13979	0.18459	0.17012
3375.7	0.13522	0.13998	0.13867	0.18494	0.16723
3375.8	0.13544	0.13841	0.13753	0.18512	0.16927
3375.9	0.13438	0.13838	0.13808	0.18441	0.17357
3376	0.13229	0.13874	0.13837	0.18329	0.17513
3376.1	0.13089	0.13942	0.13647	0.18282	0.17401
3376.2	0.13081	0.1405	0.1351	0.18305	0.17282
3376.3	0.13158	0.14096	0.13634	0.18342	0.17296
3376.4	0.13247	0.14042	0.13767	0.18321	0.17368
3376.5	0.13339	0.13954	0.13814	0.18223	0.17509
3376.6	0.13472	0.13891	0.13917	0.18109	0.17694
3376.7	0.13578	0.13897	0.14064	0.18075	0.17666
3376.8	0.13643	0.14014	0.14118	0.18139	0.17398
3376.9	0.13678	0.14177	0.13924	0.18199	0.17048
3377	0.13646	0.1418	0.13628	0.18246	0.16878
3377.1	0.13572	0.14018	0.13548	0.18274	0.16948
3377.2	0.13496	0.13873	0.13726	0.18202	0.16933
3377.3	0.13472	0.13826	0.13973	0.18084	0.16947
3377.4	0.13532	0.13803	0.13975	0.18035	0.17304
3377.5	0.13571	0.13827	0.13726	0.18072	0.1774
3377.6	0.13507	0.13984	0.13473	0.18088	0.17826
3377.7	0.13444	0.14087	0.13311	0.18052	0.17615
3377.8	0.13406	0.13982	0.13353	0.18055	0.1754
3377.9	0.1335	0.13825	0.13626	0.18119	0.17628
3378	0.13345	0.13821	0.13935	0.1818	0.17532
3378.1	0.13399	0.13949	0.14091	0.18184	0.17503
3378.2	0.13456	0.14053	0.14026	0.18174	0.17843
3378.3	0.13487	0.1405	0.13863	0.18227	0.18149
3378.4	0.1345	0.13982	0.13818	0.18321	0.18077
3378.5	0.13402	0.13936	0.13906	0.18386	0.17717
3378.6	0.13467	0.13898	0.14028	0.18432	0.17319
3378.7	0.1357	0.13816	0.14097	0.18443	0.17164
3378.8	0.13584	0.13757	0.1416	0.18377	0.1714
3378.9	0.13581	0.13796	0.14242	0.18329	0.16944
3379	0.1363	0.13847	0.14146	0.18357	0.16737
3379.1	0.13704	0.13867	0.13914	0.18393	0.16672
3379.2	0.13793	0.13914	0.13836	0.18399	0.1674
3379.3	0.13828	0.1399	0.13944	0.18392	0.16955
3379.4	0.13757	0.14011	0.1401	0.18408	0.17085
3379.5	0.13665	0.13987	0.13972	0.18451	0.17154
3379.6	0.13612	0.14021	0.13891	0.18458	0.17244
3379.7	0.13552	0.14034	0.13851	0.1838	0.17082
3379.8	0.13482	0.1393	0.13866	0.18301	0.16809
3379.9	0.13457	0.13777	0.13869	0.18268	0.16631
3380	0.13444	0.13679	0.13873	0.18195	0.1659
3380.1	0.13424	0.1366	0.13899	0.1811	0.16862
3380.2	0.13467	0.13662	0.13867	0.18128	0.17055
3380.3	0.13527	0.13674	0.13684	0.18243	0.16958
3380.4	0.13523	0.13706	0.13505	0.18381	0.17041
3380.5	0.13516	0.13687	0.1342	0.18453	0.17169
3380.6	0.13522	0.13527	0.13412	0.18423	0.16954
3380.7	0.13461	0.13309	0.13536	0.1834	0.16782
3380.8	0.13361	0.13251	0.13737	0.18309	0.16968
3380.9	0.1335	0.1341	0.1379	0.18403	0.17285
3381	0.13415	0.13594	0.13569	0.18498	0.17463
3381.1	0.13404	0.13732	0.1323	0.18477	0.17409
3381.2	0.13304	0.13964	0.13008	0.18415	0.17287
3381.3	0.13229	0.14248	0.12997	0.18364	0.17328
3381.4	0.13263	0.14388	0.13054	0.18311	0.17433
3381.5	0.13388	0.14377	0.13181	0.18321	0.17355
3381.6	0.1355	0.14336	0.13398	0.18392	0.17216
3381.7	0.13701	0.14284	0.13498	0.18437	0.17297
3381.8	0.1375	0.14229	0.13521	0.18445	0.17481
3381.9	0.13667	0.14128	0.13627	0.18424	0.17374
3382	0.13528	0.13968	0.13748	0.18397	0.17121
3382.1	0.1344	0.13849	0.13842	0.18358	0.17102
3382.2	0.13464	0.13781	0.13952	0.18258	0.17152
3382.3	0.13547	0.13774	0.14019	0.18171	0.171
3382.4	0.13601	0.13846	0.14008	0.18157	0.17056
3382.5	0.13615	0.13891	0.13927	0.18177	0.1708
3382.6	0.13612	0.13887	0.13795	0.18195	0.17275
3382.7	0.13565	0.13914	0.13739	0.18201	0.17494
3382.8	0.13465	0.13977	0.13793	0.18247	0.17325
3382.9	0.13396	0.14024	0.13844	0.18332	0.16806
3383	0.13423	0.14009	0.13839	0.18305	0.16305
3383.1	0.13503	0.13987	0.13827	0.18168	0.16153
3383.2	0.13531	0.13957	0.13906	0.18122	0.16511
3383.3	0.13475	0.13861	0.14055	0.1821	0.17101
3383.4	0.13449	0.13784	0.14051	0.18273	0.17555
3383.5	0.1349	0.13721	0.13816	0.18236	0.17716
3383.6	0.13516	0.13613	0.13661	0.18183	0.17584
3383.7	0.13533	0.13629	0.13735	0.18226	0.17479
3383.8	0.13504	0.13883	0.1383	0.18313	0.17513
3383.9	0.13415	0.14185	0.13834	0.18289	0.17426
3384	0.13361	0.1436	0.13817	0.18205	0.17166
3384.1	0.13386	0.14427	0.13888	0.18167	0.16933
3384.2	0.13512	0.1436	0.14009	0.18156	0.16995
3384.3	0.13639	0.14166	0.14046	0.18153	0.17104
3384.4	0.13629	0.1401	0.14088	0.18166	0.16902
3384.5	0.13523	0.13952	0.1426	0.18153	0.16715
3384.6	0.13402	0.13932	0.14404	0.18088	0.16729
3384.7	0.13309	0.13958	0.1439	0.18032	0.16805
3384.8	0.13297	0.14021	0.14335	0.1801	0.17027
3384.9	0.13337	0.14088	0.14323	0.1798	0.17205
3385	0.1329	0.14162	0.14218	0.17957	0.17047
3385.1	0.13154	0.1417	0.13952	0.17999	0.16627
3385.2	0.13109	0.14106	0.13736	0.18104	0.16211
3385.3	0.13195	0.14023	0.13715	0.18243	0.1613
3385.4	0.13299	0.13901	0.13749	0.18357	0.16394
3385.5	0.13379	0.13785	0.13735	0.18369	0.16787
3385.6	0.13461	0.13693	0.13778	0.18283	0.17003
3385.7	0.13547	0.13606	0.13864	0.18199	0.16828
3385.8	0.13613	0.13515	0.13867	0.18199	0.16393
3385.9	0.13649	0.1345	0.1384	0.18192	0.15966
3386	0.13611	0.13465	0.13824	0.18098	0.15778
3386.1	0.13475	0.13517	0.13763	0.17988	0.15901
3386.2	0.1342	0.1355	0.13757	0.17919	0.16232
3386.3	0.1352	0.1356	0.13923	0.17959	0.16481
3386.4	0.13575	0.13593	0.14114	0.18132	0.1652
3386.5	0.13519	0.13666	0.14117	0.18355	0.16556
3386.6	0.13415	0.13695	0.14014	0.185	0.16635
3386.7	0.13296	0.13671	0.1402	0.18504	0.16619
3386.8	0.13232	0.13716	0.14161	0.18423	0.16626
3386.9	0.13303	0.13805	0.1431	0.18322	0.16846
3387	0.13449	0.13811	0.14333	0.18226	0.17134
3387.1	0.13541	0.13825	0.14271	0.18138	0.17195
3387.2	0.13564	0.13945	0.1413	0.18054	0.1709
3387.3	0.13554	0.14072	0.13864	0.17963	0.1696
3387.4	0.13566	0.14099	0.13671	0.17889	0.16791
3387.5	0.13578	0.13968	0.13693	0.17843	0.16722
3387.6	0.13514	0.13757	0.13851	0.17784	0.16924
3387.7	0.13437	0.13659	0.14039	0.17744	0.17416
3387.8	0.13428	0.13676	0.14167	0.17753	0.17739
3387.9	0.13452	0.13794	0.14232	0.17743	0.17534
3388	0.13449	0.14046	0.14286	0.17676	0.17156
3388.1	0.13463	0.14275	0.14273	0.17641	0.17029
3388.2	0.13522	0.14324	0.14068	0.17709	0.17162
3388.3	0.13568	0.14265	0.13739	0.17802	0.17276
3388.4	0.13595	0.14237	0.1352	0.17892	0.17316
3388.5	0.13633	0.14241	0.13415	0.18011	0.17291
3388.6	0.13689	0.14213	0.13322	0.18085	0.17179
3388.7	0.137	0.14123	0.13328	0.18091	0.1708
3388.8	0.13673	0.14051	0.1351	0.18106	0.16812
3388.9	0.13744	0.14051	0.13743	0.18101	0.16332
3389	0.13882	0.14109	0.13859	0.18068	0.16019
3389.1	0.13923	0.14223	0.13916	0.18077	0.16029
3389.2	0.1389	0.14226	0.14013	0.18105	0.16178
3389.3	0.13864	0.14008	0.14092	0.1809	0.16344
3389.4	0.13832	0.13775	0.14113	0.1803	0.16526
3389.5	0.13838	0.13707	0.14097	0.17966	0.16747
3389.6	0.1389	0.13735	0.14024	0.17978	0.16883
3389.7	0.13926	0.13766	0.13924	0.18046	0.16728
3389.8	0.13906	0.1385	0.13966	0.18087	0.16385
3389.9	0.13791	0.13986	0.14194	0.18154	0.16102
3390	0.13685	0.14107	0.14314	0.18239	0.15967
3390.1	0.13729	0.14225	0.14197	0.18263	0.15933
3390.2	0.13838	0.14338	0.14023	0.18275	0.16069
3390.3	0.13884	0.14365	0.13894	0.18304	0.1635
3390.4	0.13881	0.14319	0.13822	0.18344	0.165
3390.5	0.13892	0.14256	0.13746	0.18393	0.16426
3390.6	0.13904	0.14173	0.13598	0.18433	0.16379
3390.7	0.13839	0.14147	0.13513	0.18413	0.16838
3390.8	0.137	0.14217	0.13732	0.18336	0.17508
3390.9	0.13576	0.14298	0.14188	0.18312	0.17495
3391	0.13536	0.14286	0.14579	0.18317	0.16907
3391.1	0.1358	0.14115	0.14786	0.18237	0.16483
3391.2	0.13631	0.13945	0.14857	0.18177	0.16434
3391.3	0.13673	0.13928	0.14776	0.18253	0.16528
3391.4	0.13743	0.13925	0.14574	0.18324	0.16735
3391.5	0.13755	0.13848	0.14314	0.18299	0.17068
3391.6	0.13651	0.13729	0.14036	0.18255	0.17314
3391.7	0.13535	0.13608	0.13872	0.18196	0.17368
3391.8	0.13491	0.1358	0.13664	0.18118	0.1724
3391.9	0.1343	0.13595	0.13286	0.18098	0.17011
3392	0.13305	0.13567	0.13077	0.18169	0.16802
3392.1	0.13279	0.1357	0.13089	0.18225	0.16686
3392.2	0.13408	0.13642	0.13071	0.1818	0.16555
3392.3	0.13484	0.13784	0.13178	0.18078	0.16458
3392.4	0.13397	0.13956	0.1354	0.17973	0.16569
3392.5	0.13356	0.14017	0.13877	0.17955	0.16715
3392.6	0.13457	0.13955	0.13988	0.18022	0.16931
3392.7	0.13506	0.13898	0.1395	0.1808	0.17163
3392.8	0.13449	0.13889	0.13942	0.18084	0.17086
3392.9	0.13484	0.13899	0.14009	0.18038	0.16922
3393	0.13621	0.13888	0.14021	0.17986	0.16791
3393.1	0.13631	0.13832	0.1388	0.17914	0.16481
3393.2	0.13499	0.13784	0.13671	0.17819	0.16142
3393.3	0.13418	0.13842	0.13566	0.17794	0.1603
3393.4	0.13412	0.14041	0.13563	0.1793	0.16191
3393.5	0.1336	0.14254	0.13569	0.18161	0.16495
3393.6	0.1325	0.1431	0.13589	0.18327	0.167
3393.7	0.13199	0.14264	0.13564	0.18386	0.16626
3393.8	0.13248	0.14261	0.13546	0.18395	0.16522
3393.9	0.13292	0.14187	0.13675	0.18349	0.16613
3394	0.1334	0.13989	0.13788	0.18257	0.16604
3394.1	0.1348	0.13858	0.13749	0.18185	0.16467
3394.2	0.13634	0.13862	0.13597	0.18124	0.16503
3394.3	0.13698	0.13942	0.13357	0.18106	0.16641
3394.4	0.13671	0.13996	0.13158	0.18146	0.16812
3394.5	0.13574	0.13948	0.13164	0.18113	0.17094
3394.6	0.13448	0.13887	0.13409	0.18017	0.17306
3394.7	0.13355	0.13877	0.13746	0.18007	0.17457
3394.8	0.1338	0.13843	0.13935	0.18127	0.17561
3394.9	0.13499	0.13803	0.1395	0.18273	0.17391
3395	0.13513	0.13816	0.13913	0.1836	0.1696
3395.1	0.13414	0.13834	0.13942	0.18335	0.16634
3395.2	0.13375	0.13846	0.14097	0.18203	0.16624
3395.3	0.13418	0.13864	0.14229	0.18097	0.16551
3395.4	0.13468	0.13862	0.14247	0.181	0.16186
3395.5	0.13461	0.13879	0.14197	0.18125	0.15886
3395.6	0.13438	0.13951	0.14079	0.18109	0.15974
3395.7	0.13497	0.1402	0.13891	0.18125	0.16219
3395.8	0.1361	0.14011	0.13709	0.18188	0.16266
3395.9	0.13652	0.13974	0.1361	0.18223	0.16158
3396	0.13613	0.13993	0.13631	0.18251	0.16081
3396.1	0.13613	0.14008	0.13802	0.18301	0.16248
3396.2	0.1364	0.13969	0.1404	0.18305	0.16622
3396.3	0.13608	0.13895	0.14285	0.18276	0.16923
3396.4	0.1359	0.13817	0.14476	0.18288	0.16954
3396.5	0.13652	0.13766	0.14361	0.1833	0.16681
3396.6	0.13742	0.1375	0.13984	0.18281	0.1648
3396.7	0.13757	0.13735	0.13741	0.18111	0.16663
3396.8	0.13611	0.13704	0.13762	0.17955	0.16922
3396.9	0.13377	0.13724	0.13871	0.17882	0.16995
3397	0.13249	0.13811	0.13876	0.17908	0.16912
3397.1	0.13227	0.13901	0.13732	0.18022	0.1682
3397.2	0.13223	0.13893	0.13616	0.1808	0.16885
3397.3	0.13242	0.13787	0.13627	0.18093	0.16883
3397.4	0.13253	0.13751	0.13674	0.18135	0.16735
3397.5	0.13271	0.13794	0.13722	0.18084	0.167
3397.6	0.13354	0.13752	0.13752	0.18029	0.16776
3397.7	0.13417	0.13593	0.13814	0.18138	0.1681
3397.8	0.13363	0.13513	0.13914	0.18233	0.1657
3397.9	0.13224	0.13591	0.1396	0.18182	0.16308
3398	0.13103	0.13697	0.1396	0.18079	0.16429
3398.1	0.13073	0.13781	0.13955	0.17981	0.1663
3398.2	0.13148	0.13822	0.13913	0.17936	0.16843
3398.3	0.13285	0.13793	0.13726	0.1794	0.17052
3398.4	0.13383	0.13793	0.13521	0.17919	0.17
3398.5	0.13386	0.13859	0.13551	0.1788	0.168
3398.6	0.1336	0.13899	0.13676	0.17869	0.16544
3398.7	0.13347	0.13877	0.1368	0.17885	0.16376
3398.8	0.13266	0.13826	0.13686	0.17887	0.16521
3398.9	0.13086	0.13818	0.13815	0.1786	0.16689
3399	0.12898	0.13851	0.13957	0.17812	0.16466
3399.1	0.12802	0.13829	0.13986	0.17782	0.16176
3399.2	0.12846	0.13753	0.13902	0.17798	0.16169
3399.3	0.12935	0.13742	0.13721	0.17831	0.16271
3399.4	0.13013	0.13836	0.13534	0.17867	0.16522
3399.5	0.13148	0.13881	0.13426	0.17865	0.16848
3399.6	0.13255	0.13857	0.13431	0.17848	0.16846
3399.7	0.13263	0.13917	0.13519	0.17891	0.16551
3399.8	0.13259	0.13955	0.1364	0.17987	0.16238
3399.9	0.13261	0.13813	0.13774	0.18111	0.16067
3400	0.13288	0.13611	0.1385	0.18206	0.16159
3400.1	0.13368	0.13548	0.13831	0.1823	0.16447
3400.2	0.1349	0.13622	0.13741	0.18212	0.16775
3400.3	0.13546	0.1369	0.13668	0.18233	0.17097
3400.4	0.13482	0.13742	0.13582	0.18376	0.17191
3400.5	0.13437	0.1383	0.13364	0.18553	0.16826
3400.6	0.13407	0.13923	0.13177	0.18589	0.16563
3400.7	0.1335	0.13943	0.13104	0.18496	0.16822
3400.8	0.13406	0.13892	0.13066	0.18398	0.17
3400.9	0.13564	0.13846	0.13137	0.18343	0.16711
3401	0.13662	0.13858	0.13267	0.1831	0.16441
3401.1	0.1368	0.13965	0.13393	0.18269	0.16653
3401.2	0.13674	0.14043	0.13599	0.18195	0.16922
3401.3	0.13707	0.14018	0.13837	0.18062	0.16776
3401.4	0.13738	0.14032	0.13987	0.17923	0.16586
3401.5	0.13676	0.14056	0.13989	0.17876	0.16773
3401.6	0.13571	0.14008	0.13874	0.17915	0.17138
3401.7	0.13499	0.13989	0.13737	0.17946	0.17335
3401.8	0.13446	0.14086	0.13636	0.1792	0.17271
3401.9	0.13401	0.14263	0.13574	0.17878	0.17047
3402	0.13382	0.14405	0.13477	0.17903	0.16964
3402.1	0.13357	0.14434	0.13362	0.1799	0.17209
3402.2	0.13347	0.14332	0.13366	0.17998	0.17488
3402.3	0.13438	0.14107	0.1338	0.1792	0.17416
3402.4	0.13578	0.13848	0.13324	0.17854	0.17068
3402.5	0.13643	0.13695	0.13407	0.17796	0.16905
3402.6	0.13684	0.13655	0.13554	0.17769	0.17096
3402.7	0.13764	0.13682	0.13491	0.17776	0.17327
3402.8	0.13805	0.13797	0.1325	0.17758	0.17322
3402.9	0.13776	0.13894	0.1305	0.17704	0.17122
3403	0.13717	0.13936	0.1309	0.17702	0.16955
3403.1	0.1364	0.14014	0.13345	0.17826	0.16972
3403.2	0.13561	0.14	0.13528	0.17988	0.16996
3403.3	0.13482	0.13861	0.13569	0.18078	0.16909
3403.4	0.13383	0.13807	0.13598	0.18121	0.16984
3403.5	0.13324	0.13892	0.13554	0.18181	0.17137
3403.6	0.13377	0.13941	0.13459	0.18213	0.17125
3403.7	0.1342	0.13849	0.13407	0.18167	0.17111
3403.8	0.13359	0.13722	0.13372	0.18105	0.17202
3403.9	0.13318	0.13632	0.1339	0.18103	0.17352
3404	0.13332	0.13502	0.13508	0.18153	0.17389
3404.1	0.13338	0.13406	0.13614	0.18195	0.17142
3404.2	0.13347	0.13509	0.13671	0.18212	0.1683
3404.3	0.13326	0.13677	0.137	0.18197	0.16717
3404.4	0.13236	0.13711	0.13558	0.18132	0.1682
3404.5	0.13152	0.1367	0.13363	0.18033	0.16994
3404.6	0.13121	0.13646	0.13413	0.17918	0.17132
3404.7	0.13081	0.13591	0.1365	0.17798	0.1725
3404.8	0.13053	0.13531	0.13819	0.17726	0.17283
3404.9	0.13112	0.13519	0.13847	0.17745	0.17153
3405	0.13247	0.13543	0.13873	0.17786	0.17002
3405.1	0.13458	0.1364	0.1401	0.17797	0.16922
3405.2	0.13646	0.1386	0.14116	0.17797	0.16812
3405.3	0.13679	0.14117	0.14067	0.17816	0.16757
3405.4	0.13645	0.14247	0.13991	0.17825	0.16866
3405.5	0.13654	0.14272	0.14008	0.17789	0.17206
3405.6	0.13646	0.14243	0.1406	0.17795	0.17523
3405.7	0.13579	0.14147	0.14065	0.17879	0.17481
3405.8	0.13531	0.14042	0.14062	0.17949	0.17336
3405.9	0.13554	0.13959	0.14091	0.17945	0.1735
3406	0.1357	0.13935	0.14104	0.1792	0.17374
3406.1	0.13489	0.14022	0.14012	0.17903	0.17217
3406.2	0.13396	0.14066	0.13882	0.17847	0.17127
3406.3	0.13386	0.13962	0.13797	0.17799	0.17259
3406.4	0.13399	0.13857	0.13655	0.17827	0.17302
3406.5	0.1343	0.1381	0.13569	0.17906	0.1724
3406.6	0.13513	0.13822	0.13645	0.17987	0.17309
3406.7	0.13585	0.13943	0.13669	0.18055	0.17561
3406.8	0.13593	0.14123	0.13625	0.18133	0.17791
3406.9	0.13558	0.14237	0.13637	0.18247	0.17738
3407	0.13536	0.14239	0.13707	0.18369	0.17352
3407.1	0.13527	0.14146	0.13806	0.18439	0.16929
3407.2	0.13534	0.13992	0.13825	0.18424	0.16923
3407.3	0.1355	0.13862	0.13796	0.18312	0.17371
3407.4	0.13509	0.13775	0.13817	0.18165	0.17934
3407.5	0.13373	0.13623	0.13901	0.18064	0.1833
3407.6	0.13211	0.13452	0.14011	0.17985	0.18281
3407.7	0.13163	0.13401	0.13978	0.17866	0.17919
3407.8	0.13231	0.13397	0.13803	0.17796	0.1777
3407.9	0.13309	0.13477	0.13692	0.17895	0.17899
3408	0.13331	0.1376	0.1372	0.18056	0.17908
3408.1	0.13302	0.14048	0.138	0.1807	0.176
3408.2	0.13294	0.14153	0.13868	0.18007	0.17236
3408.3	0.13295	0.14209	0.13874	0.18034	0.17285
3408.4	0.13327	0.14366	0.13789	0.18048	0.1789
3408.5	0.13366	0.14486	0.13674	0.17989	0.18314
3408.6	0.13346	0.14446	0.13645	0.17951	0.18069
3408.7	0.13343	0.14442	0.13734	0.17971	0.17646
3408.8	0.1342	0.14577	0.13816	0.18062	0.17386
3408.9	0.13588	0.14685	0.13806	0.18207	0.17242
3409	0.13757	0.1468	0.13763	0.18368	0.17287
3409.1	0.13805	0.14611	0.13702	0.18461	0.17434
3409.2	0.1374	0.1451	0.13631	0.18389	0.17442
3409.3	0.13616	0.1439	0.13598	0.18232	0.1733
3409.4	0.13445	0.14304	0.13591	0.18148	0.17169
3409.5	0.13279	0.14244	0.13606	0.18129	0.17005
3409.6	0.13195	0.14152	0.1357	0.18086	0.17016
3409.7	0.13231	0.1405	0.13543	0.18025	0.17429
3409.8	0.133	0.13931	0.13675	0.17956	0.18149
3409.9	0.13294	0.13845	0.13765	0.17897	0.18678
3410	0.1332	0.13883	0.13759	0.17874	0.18702
3410.1	0.13467	0.13963	0.13854	0.17837	0.18466
3410.2	0.13665	0.14023	0.13935	0.17782	0.18246
3410.3	0.13853	0.1414	0.1388	0.17758	0.18052
3410.4	0.13999	0.14322	0.13777	0.17732	0.17986
3410.5	0.14073	0.14432	0.13728	0.17733	0.18234
3410.6	0.14096	0.14437	0.13861	0.17834	0.1871
3410.7	0.1416	0.1445	0.14157	0.17959	0.19127
3410.8	0.14301	0.14495	0.14426	0.181	0.19147
3410.9	0.14495	0.14493	0.14503	0.18258	0.18811
3411	0.14769	0.14418	0.14285	0.18317	0.18687
3411.1	0.15165	0.14323	0.13879	0.18311	0.19035
3411.2	0.15631	0.14212	0.13564	0.18318	0.19574
3411.3	0.16165	0.14047	0.13415	0.18354	0.20103
3411.4	0.16804	0.13879	0.13382	0.18439	0.20478
3411.5	0.17445	0.1375	0.13526	0.18533	0.20478
3411.6	0.17963	0.13637	0.13839	0.18577	0.20311
3411.7	0.18302	0.13493	0.1408	0.18486	0.20247
3411.8	0.18579	0.13293	0.14053	0.18237	0.20315
3411.9	0.1885	0.13122	0.13877	0.17988	0.20494
3412	0.18949	0.13086	0.13749	0.17835	0.20684
3412.1	0.18854	0.13117	0.13752	0.17728	0.20926
3412.2	0.18652	0.13074	0.13868	0.17671	0.21257
3412.3	0.18423	0.13066	0.13878	0.17665	0.21721
3412.4	0.18409	0.13254	0.13766	0.17662	0.22285
3412.5	0.1882	0.1353	0.13783	0.1766	0.22686
3412.6	0.19637	0.13739	0.13901	0.17691	0.2298
3412.7	0.20796	0.13894	0.13918	0.177	0.23265
3412.8	0.22193	0.14037	0.13831	0.17634	0.23496
3412.9	0.23737	0.14157	0.13749	0.17605	0.23702
3413	0.25303	0.14254	0.13764	0.17681	0.23881
3413.1	0.26649	0.14274	0.13896	0.17773	0.24237
3413.2	0.27591	0.14207	0.13997	0.17838	0.24614
3413.3	0.27917	0.14167	0.13947	0.17924	0.24753
3413.4	0.27499	0.14233	0.13769	0.18027	0.25116
3413.5	0.26383	0.14309	0.13606	0.18036	0.25809
3413.6	0.24622	0.14278	0.13664	0.17955	0.26451
3413.7	0.22317	0.14179	0.13804	0.17921	0.26982
3413.8	0.19568	0.14116	0.13783	0.17912	0.27295
3413.9	0.16451	0.14134	0.13756	0.17901	0.27243
3414	0.13058	0.14169	0.13756	0.17972	0.27153
3414.1	0.0953	0.14109	0.13612	0.18018	0.27134
3414.2	0.06081	0.13914	0.13433	0.1793	0.2704
3414.3	0.02894	0.13698	0.13402	0.17815	0.27102
3414.4	0.000626361	0.13632	0.13523	0.17751	0.27221
3414.5	-0.02238	0.13709	0.13671	0.17763	0.27098
3414.6	-0.03733	0.13784	0.13774	0.17828	0.26444
3414.7	-0.0432	0.13789	0.13877	0.17849	0.25261
3414.8	-0.04097	0.1374	0.13857	0.17841	0.24165
3414.9	-0.0314	0.13707	0.13706	0.17877	0.23284
3415	-0.01503	0.13752	0.13697	0.17937	0.22589
3415.1	0.00611	0.1386	0.13881	0.17971	0.22126
3415.2	0.02919	0.14009	0.14033	0.17983	0.21524
3415.3	0.05071	0.1419	0.13937	0.1807	0.20627
3415.4	0.06835	0.14336	0.1365	0.1825	0.19661
3415.5	0.08279	0.14346	0.13469	0.18375	0.1883
3415.6	0.09483	0.14276	0.1345	0.1836	0.18081
3415.7	0.10429	0.14214	0.13444	0.18323	0.17399
3415.8	0.11098	0.1412	0.13507	0.18375	0.16754
3415.9	0.11523	0.14068	0.13638	0.18451	0.15977
3416	0.11828	0.14164	0.13696	0.18487	0.15055
3416.1	0.12143	0.14261	0.13756	0.18516	0.1411
3416.2	0.12444	0.14256	0.13983	0.18582	0.13106
3416.3	0.1263	0.14238	0.14244	0.18673	0.12128
3416.4	0.12712	0.14242	0.14274	0.18754	0.11435
3416.5	0.12717	0.1421	0.14121	0.18847	0.10842
3416.6	0.12629	0.14144	0.13938	0.18962	0.10206
3416.7	0.12448	0.1408	0.13799	0.19002	0.0981
3416.8	0.12315	0.1401	0.13792	0.18887	0.09866
3416.9	0.12404	0.13981	0.13961	0.18708	0.10197
3417	0.12624	0.13956	0.14229	0.1861	0.10347
3417.1	0.12789	0.13884	0.14462	0.186	0.10004
3417.2	0.12931	0.1384	0.14595	0.18568	0.09353
3417.3	0.13067	0.13876	0.14567	0.18463	0.08998
3417.4	0.13076	0.13956	0.14434	0.1838	0.09084
3417.5	0.12984	0.13972	0.14311	0.18356	0.09154
3417.6	0.12908	0.13889	0.1417	0.18356	0.09241
3417.7	0.12905	0.13863	0.1407	0.18439	0.09811
3417.8	0.12972	0.13998	0.14053	0.18572	0.10545
3417.9	0.13099	0.1416	0.13964	0.18667	0.10945
3418	0.13264	0.14263	0.13766	0.18721	0.11266
3418.1	0.13334	0.14296	0.13553	0.18713	0.11698
3418.2	0.13279	0.14226	0.13416	0.18678	0.11985
3418.3	0.13237	0.14115	0.13431	0.18641	0.12094
3418.4	0.13248	0.14068	0.13588	0.1855	0.12276
3418.5	0.13279	0.14116	0.13774	0.18438	0.12604
3418.6	0.13365	0.14162	0.13842	0.18358	0.12994
3418.7	0.13495	0.14132	0.13766	0.18376	0.13175
3418.8	0.13592	0.14112	0.13699	0.18585	0.13165
3418.9	0.13643	0.14161	0.13749	0.18995	0.13379
3419	0.13698	0.14253	0.13833	0.19481	0.13785
3419.1	0.13783	0.14345	0.13863	0.19845	0.14185
3419.2	0.13794	0.14381	0.13941	0.19972	0.14487
3419.3	0.13672	0.1434	0.14112	0.19868	0.14558
3419.4	0.13598	0.14263	0.1423	0.19591	0.14523
3419.5	0.13627	0.14194	0.14241	0.19151	0.14664
3419.6	0.13599	0.14173	0.14216	0.18541	0.15131
3419.7	0.13529	0.14208	0.14165	0.17832	0.15663
3419.8	0.13522	0.14323	0.14144	0.1718	0.16001
3419.9	0.13519	0.14468	0.14255	0.16735	0.16395
3420	0.13442	0.14477	0.1439	0.16431	0.1668
3420.1	0.1339	0.143	0.14364	0.16227	0.16484
3420.2	0.13455	0.14057	0.14148	0.16231	0.16277
3420.3	0.13517	0.13893	0.13938	0.16402	0.16334
3420.4	0.1344	0.13832	0.13974	0.16613	0.1626
3420.5	0.1335	0.13819	0.14248	0.16834	0.15929
3420.6	0.13368	0.1388	0.14451	0.17046	0.15711
3420.7	0.13408	0.14057	0.1438	0.17196	0.15824
3420.8	0.13415	0.14211	0.14222	0.1726	0.16119
3420.9	0.13379	0.14284	0.1402	0.17328	0.16522
3421	0.13329	0.14361	0.13754	0.17485	0.16865
3421.1	0.1335	0.14396	0.13602	0.17658	0.16805
3421.2	0.13431	0.14388	0.1355	0.1775	0.16528
3421.3	0.13452	0.14406	0.13454	0.17748	0.16664
3421.4	0.13337	0.14431	0.13378	0.1765	0.17041
3421.5	0.13209	0.14434	0.13423	0.17523	0.17091
3421.6	0.13134	0.14511	0.13504	0.17481	0.17148
3421.7	0.12999	0.14686	0.13553	0.17518	0.17438
3421.8	0.12899	0.14802	0.13594	0.17577	0.17607
3421.9	0.12977	0.14769	0.13711	0.17609	0.17666
3422	0.13162	0.14654	0.13875	0.17609	0.17777
3422.1	0.13317	0.14516	0.1396	0.17603	0.17906
3422.2	0.133	0.14315	0.13924	0.17579	0.17957
3422.3	0.13199	0.14055	0.13878	0.17515	0.17944
3422.4	0.13215	0.13815	0.14009	0.17425	0.1794
3422.5	0.13272	0.13672	0.14282	0.17379	0.17998
3422.6	0.13274	0.1365	0.14513	0.17424	0.18156
3422.7	0.1336	0.13636	0.14563	0.17522	0.18284
3422.8	0.13605	0.13613	0.14421	0.17559	0.1854
3422.9	0.13847	0.13724	0.14241	0.17534	0.19257
3423	0.13983	0.13947	0.14138	0.17544	0.20113
3423.1	0.14049	0.1418	0.14039	0.17585	0.20676
3423.2	0.14018	0.14347	0.13929	0.17668	0.2097
3423.3	0.13986	0.14333	0.1384	0.17789	0.21183
3423.4	0.14112	0.14245	0.13797	0.1788	0.2143
3423.5	0.14284	0.143	0.13874	0.1798	0.21603
3423.6	0.14371	0.14449	0.13995	0.181	0.21823
3423.7	0.1434	0.14552	0.14033	0.18158	0.22306
3423.8	0.14152	0.14578	0.1394	0.1814	0.22722
3423.9	0.13928	0.14572	0.1387	0.18086	0.22976
3424	0.13771	0.14588	0.14002	0.18056	0.23388
3424.1	0.13673	0.14607	0.14234	0.18089	0.23963
3424.2	0.13715	0.14579	0.14427	0.18152	0.24635
3424.3	0.13913	0.14496	0.1447	0.18194	0.2542
3424.4	0.14162	0.14385	0.14302	0.18205	0.26056
3424.5	0.14466	0.14267	0.14077	0.18188	0.26491
3424.6	0.14789	0.14145	0.13891	0.18122	0.27273
3424.7	0.15108	0.1405	0.13733	0.18034	0.2837
3424.8	0.15654	0.14033	0.13618	0.17998	0.29094
3424.9	0.16605	0.14152	0.13515	0.18024	0.29395
3425	0.17916	0.14415	0.13415	0.18034	0.29634
3425.1	0.19498	0.14743	0.13393	0.17957	0.29924
3425.2	0.21417	0.15061	0.13488	0.17865	0.30259
3425.3	0.2386	0.15255	0.13561	0.1784	0.30537
3425.4	0.26743	0.15298	0.13514	0.17836	0.30802
3425.5	0.29669	0.15371	0.13506	0.17818	0.31316
3425.6	0.32412	0.15482	0.13645	0.17865	0.31871
3425.7	0.34896	0.15475	0.13768	0.17995	0.32151
3425.8	0.36897	0.1535	0.13733	0.18134	0.32255
3425.9	0.38107	0.15125	0.13659	0.18289	0.32205
3426	0.38334	0.14814	0.13618	0.1847	0.32111
3426.1	0.37619	0.14552	0.13616	0.1862	0.32173
3426.2	0.36106	0.14428	0.1372	0.18666	0.32169
3426.3	0.33931	0.14339	0.13775	0.18634	0.31786
3426.4	0.31278	0.14179	0.13747	0.18587	0.31085
3426.5	0.28379	0.13924	0.1379	0.18542	0.3041
3426.6	0.2552	0.13655	0.13804	0.1852	0.29741
3426.7	0.22936	0.13452	0.13826	0.18433	0.29024
3426.8	0.20733	0.13264	0.13927	0.18253	0.28639
3426.9	0.1897	0.13127	0.13876	0.18147	0.28475
3427	0.17652	0.13157	0.13658	0.18156	0.28069
3427.1	0.16719	0.13324	0.13531	0.18135	0.27202
3427.2	0.16027	0.13471	0.13545	0.18037	0.25982
3427.3	0.15484	0.13613	0.13601	0.17993	0.24679
3427.4	0.15109	0.13823	0.13736	0.18057	0.23406
3427.5	0.14714	0.13959	0.13998	0.18109	0.22273
3427.6	0.14028	0.1395	0.14155	0.18066	0.21278
3427.7	0.13034	0.14002	0.14001	0.17956	0.20479
3427.8	0.11675	0.14228	0.13798	0.17857	0.19836
3427.9	0.09756	0.14469	0.13765	0.17833	0.18988
3428	0.0729	0.14611	0.13751	0.17885	0.1801
3428.1	0.04492	0.14711	0.13706	0.17986	0.17184
3428.2	0.01509	0.1472	0.13709	0.1807	0.1634
3428.3	-0.01519	0.14537	0.13722	0.18105	0.15495
3428.4	-0.04374	0.1421	0.13741	0.18184	0.1479
3428.5	-0.06827	0.13847	0.13823	0.18342	0.14059
3428.6	-0.08649	0.13503	0.13999	0.18408	0.13219
3428.7	-0.09648	0.13162	0.14151	0.18298	0.12167
3428.8	-0.09715	0.12817	0.14058	0.18127	0.11154
3428.9	-0.08842	0.12509	0.13904	0.17968	0.10541
3429	-0.07146	0.12325	0.13968	0.17853	0.09848
3429.1	-0.04958	0.12339	0.14006	0.17842	0.0878
3429.2	-0.02575	0.12487	0.13924	0.17845	0.07588
3429.3	-0.000662305	0.1264	0.13873	0.17799	0.06407
3429.4	0.02374	0.12767	0.13823	0.17834	0.05581
3429.5	0.04431	0.12905	0.13866	0.17886	0.05172
3429.6	0.06079	0.13081	0.1402	0.17864	0.0472
3429.7	0.07468	0.13244	0.14025	0.17891	0.04196
3429.8	0.08661	0.13327	0.13806	0.17998	0.04034
3429.9	0.09592	0.13412	0.13623	0.18121	0.04325
3430	0.10216	0.13548	0.13529	0.18219	0.04564
3430.1	0.10623	0.13659	0.13422	0.18252	0.04264
3430.2	0.10914	0.13743	0.13385	0.18215	0.03701
3430.3	0.11185	0.13864	0.13388	0.1816	0.03376
3430.4	0.1147	0.13975	0.13474	0.18093	0.03313
3430.5	0.1175	0.13992	0.13714	0.17999	0.03499
3430.6	0.12076	0.13912	0.13896	0.17933	0.0392
3430.7	0.12382	0.13782	0.13944	0.17971	0.04569
3430.8	0.12546	0.13718	0.13934	0.18069	0.05435
3430.9	0.12612	0.13771	0.13911	0.18077	0.06225
3431	0.12661	0.13779	0.13914	0.18051	0.06842
3431.1	0.12662	0.13662	0.1391	0.18178	0.07232
3431.2	0.12549	0.13594	0.13901	0.18363	0.07404
3431.3	0.12373	0.13633	0.13929	0.18475	0.07656
3431.4	0.1231	0.13677	0.13954	0.18543	0.0796
3431.5	0.12404	0.13713	0.1396	0.18616	0.08267
3431.6	0.12464	0.13681	0.14043	0.18756	0.08756
3431.7	0.12473	0.13589	0.14267	0.18869	0.09458
3431.8	0.12609	0.13598	0.14425	0.18843	0.10188
3431.9	0.12922	0.13709	0.14307	0.18772	0.10627
3432	0.13277	0.13779	0.14172	0.18712	0.10849
3432.1	0.13489	0.13767	0.14165	0.18642	0.11141
3432.2	0.13506	0.13816	0.14088	0.18574	0.11532
3432.3	0.1336	0.13953	0.13945	0.18487	0.11959
3432.4	0.13169	0.14083	0.13816	0.18339	0.12387
3432.5	0.13054	0.14225	0.13752	0.1819	0.12979
3432.6	0.13031	0.14287	0.13736	0.18122	0.13537
3432.7	0.13124	0.14157	0.13752	0.18047	0.13647
3432.8	0.13331	0.13962	0.13934	0.17969	0.13669
3432.9	0.13554	0.13886	0.14179	0.17955	0.13953
3433	0.13599	0.13899	0.14217	0.17997	0.14306
3433.1	0.13455	0.13881	0.14098	0.18115	0.14528
3433.2	0.13345	0.13856	0.14063	0.18192	0.14601
3433.3	0.134	0.13848	0.14124	0.1814	0.14726
3433.4	0.13574	0.13822	0.14066	0.18074	0.15014
3433.5	0.13749	0.13837	0.1387	0.18117	0.15393
3433.6	0.13846	0.13951	0.13724	0.18287	0.15722
3433.7	0.13868	0.14053	0.13709	0.18484	0.15821
3433.8	0.13849	0.14036	0.13827	0.18646	0.1574
3433.9	0.13802	0.14013	0.13958	0.18874	0.15965
3434	0.13716	0.14045	0.13969	0.19239	0.16552
3434.1	0.13576	0.1399	0.1399	0.1975	0.16805
3434.2	0.13469	0.13836	0.14065	0.20331	0.16511
3434.3	0.13463	0.13699	0.14098	0.20779	0.162
3434.4	0.13492	0.1366	0.14175	0.21009	0.16223
3434.5	0.13489	0.13718	0.14284	0.20995	0.16331
3434.6	0.13435	0.13739	0.14353	0.20633	0.16278
3434.7	0.13357	0.13729	0.14369	0.19925	0.16323
3434.8	0.13295	0.13712	0.14248	0.18994	0.16749
3434.9	0.13298	0.13624	0.14092	0.17986	0.1727
3435	0.13322	0.13597	0.14036	0.17084	0.17317
3435.1	0.13254	0.13685	0.13967	0.16346	0.17041
3435.2	0.1318	0.13765	0.13767	0.15802	0.16872
3435.3	0.13148	0.13896	0.13612	0.15548	0.16921
3435.4	0.13092	0.1413	0.13659	0.15531	0.17283
3435.5	0.13061	0.14295	0.13668	0.15658	0.17715
3435.6	0.13068	0.14325	0.13546	0.15958	0.17828
3435.7	0.13138	0.14337	0.13493	0.16359	0.17762
3435.8	0.13264	0.14354	0.13596	0.16695	0.17857
3435.9	0.13333	0.1431	0.13696	0.16949	0.17989
3436	0.13324	0.14246	0.1369	0.17218	0.17973
3436.1	0.1332	0.14189	0.13786	0.17505	0.17925
3436.2	0.13332	0.141	0.14026	0.17677	0.18037
3436.3	0.13351	0.14016	0.14169	0.17641	0.18312
3436.4	0.13431	0.14004	0.14078	0.17539	0.1868
3436.5	0.13556	0.14046	0.13877	0.1751	0.19028
3436.6	0.13629	0.14056	0.13732	0.17566	0.19302
3436.7	0.13641	0.14073	0.13663	0.17698	0.1963
3436.8	0.13674	0.14177	0.13627	0.17829	0.20073
3436.9	0.13706	0.14309	0.13602	0.17918	0.20576
3437	0.13694	0.14416	0.13645	0.17955	0.20983
3437.1	0.13742	0.1448	0.13778	0.17922	0.21107
3437.2	0.13858	0.14486	0.1398	0.17851	0.20909
3437.3	0.13991	0.14425	0.14101	0.17771	0.20982
3437.4	0.14199	0.1429	0.14004	0.17716	0.21827
3437.5	0.14395	0.14056	0.13854	0.17677	0.22869
3437.6	0.14408	0.13851	0.13834	0.1764	0.2329
3437.7	0.14314	0.13851	0.13863	0.17579	0.23366
3437.8	0.14318	0.13971	0.1378	0.17427	0.23722
3437.9	0.14421	0.14126	0.13725	0.1725	0.24294
3438	0.14513	0.14248	0.13873	0.1719	0.24965
3438.1	0.14621	0.14251	0.1407	0.17266	0.2562
3438.2	0.1469	0.14227	0.14094	0.17403	0.26111
3438.3	0.14618	0.14249	0.13999	0.17544	0.26549
3438.4	0.14527	0.14317	0.14037	0.17652	0.27161
3438.5	0.14575	0.14398	0.14177	0.17713	0.28084
3438.6	0.14734	0.14358	0.14161	0.1777	0.29152
3438.7	0.14979	0.14215	0.14035	0.17887	0.29939
3438.8	0.15355	0.1417	0.14006	0.17965	0.30453
3438.9	0.15785	0.14264	0.13987	0.17906	0.30828
3439	0.16323	0.14397	0.13915	0.17804	0.30951
3439.1	0.17308	0.14507	0.139	0.1777	0.30889
3439.2	0.18859	0.14566	0.13949	0.17832	0.30711
3439.3	0.20806	0.14636	0.13962	0.17912	0.30415
3439.4	0.23139	0.14734	0.13896	0.17958	0.30314
3439.5	0.25896	0.14781	0.1384	0.17949	0.30577
3439.6	0.28831	0.14812	0.13892	0.17872	0.30791
3439.7	0.31618	0.14904	0.14039	0.17803	0.30786
3439.8	0.34027	0.15077	0.14141	0.17772	0.30752
3439.9	0.35808	0.15249	0.14101	0.17748	0.30466
3440	0.36755	0.15275	0.14145	0.17676	0.29509
3440.1	0.36834	0.15233	0.14421	0.17582	0.28248
3440.2	0.36113	0.15222	0.14606	0.17571	0.27341
3440.3	0.34644	0.15123	0.14564	0.17612	0.26753
3440.4	0.32521	0.14901	0.14404	0.17646	0.26036
3440.5	0.30034	0.1458	0.14257	0.17666	0.25002
3440.6	0.27338	0.14193	0.14366	0.17684	0.23884
3440.7	0.24552	0.1388	0.14627	0.17744	0.2301
3440.8	0.21947	0.1371	0.14688	0.17838	0.22544
3440.9	0.19659	0.13612	0.14577	0.17921	0.22106
3441	0.17799	0.13508	0.1452	0.17976	0.21315
3441.1	0.16417	0.13438	0.14506	0.17982	0.20393
3441.2	0.15467	0.1345	0.14397	0.17924	0.19612
3441.3	0.14923	0.13435	0.14197	0.17898	0.18856
3441.4	0.14674	0.13329	0.14008	0.17909	0.18003
3441.5	0.14601	0.13208	0.13854	0.17798	0.16984
3441.6	0.14555	0.13151	0.13813	0.176	0.15705
3441.7	0.14289	0.13213	0.13958	0.17448	0.1443
3441.8	0.13656	0.13389	0.14084	0.17296	0.13511
3441.9	0.12627	0.13641	0.13897	0.17138	0.12973
3442	0.11185	0.13938	0.1353	0.17056	0.12601
3442.1	0.09294	0.14199	0.13444	0.17068	0.12117
3442.2	0.0694	0.14363	0.13653	0.17147	0.11375
3442.3	0.04207	0.14421	0.139	0.17268	0.10364
3442.4	0.01218	0.14465	0.14039	0.17438	0.09291
3442.5	-0.01822	0.14521	0.1402	0.17639	0.08441
3442.6	-0.04551	0.14475	0.13966	0.17771	0.07841
3442.7	-0.06694	0.14356	0.1386	0.17842	0.07213
3442.8	-0.08078	0.1422	0.13747	0.17985	0.06353
3442.9	-0.08519	0.14014	0.13749	0.18173	0.0561
3443	-0.08043	0.13794	0.13684	0.18313	0.05211
3443.1	-0.06815	0.13579	0.1353	0.18391	0.04962
3443.2	-0.05055	0.13371	0.13469	0.1841	0.04596
3443.3	-0.02989	0.1323	0.13504	0.18426	0.03988
3443.4	-0.00767	0.13163	0.13576	0.18428	0.03586
3443.5	0.01425	0.13177	0.13684	0.18347	0.03594
3443.6	0.03459	0.13219	0.13695	0.18207	0.03495
3443.7	0.05305	0.13238	0.13502	0.18099	0.03209
3443.8	0.06878	0.13111	0.13342	0.18057	0.0306
3443.9	0.08113	0.12816	0.13365	0.17966	0.03108
3444	0.09062	0.12604	0.13428	0.1783	0.03395
3444.1	0.09806	0.12626	0.13458	0.17779	0.03813
3444.2	0.10371	0.12804	0.13484	0.17747	0.04181
3444.3	0.10761	0.13021	0.13546	0.17654	0.04463
3444.4	0.11002	0.13252	0.13725	0.17558	0.04674
3444.5	0.11157	0.13441	0.13962	0.17524	0.04948
3444.6	0.11303	0.13513	0.14116	0.17607	0.05535
3444.7	0.11506	0.13552	0.14186	0.17732	0.06519
3444.8	0.11763	0.13645	0.14186	0.1778	0.07541
3444.9	0.11986	0.13778	0.14052	0.17835	0.08112
3445	0.12142	0.13923	0.13782	0.17957	0.08203
3445.1	0.1226	0.14004	0.13586	0.18055	0.08376
3445.2	0.12338	0.14043	0.1357	0.1813	0.08955
3445.3	0.12372	0.14148	0.13641	0.18203	0.09516
3445.4	0.12418	0.14196	0.13727	0.18256	0.09775
3445.5	0.12508	0.14126	0.13776	0.18299	0.09971
3445.6	0.12546	0.14042	0.13853	0.18292	0.10143
3445.7	0.12543	0.13932	0.14007	0.18259	0.10351
3445.8	0.12606	0.13778	0.14123	0.18253	0.10863
3445.9	0.12709	0.13676	0.14128	0.18185	0.11472
3446	0.12771	0.1367	0.14038	0.18063	0.11884
3446.1	0.12726	0.13707	0.13857	0.18004	0.12205
3446.2	0.12618	0.138	0.13645	0.17975	0.12563
3446.3	0.12615	0.13904	0.13552	0.17925	0.12942
3446.4	0.12747	0.13908	0.13562	0.17944	0.13287
3446.5	0.12918	0.13879	0.13558	0.18075	0.13441
3446.6	0.13095	0.13902	0.13602	0.18201	0.13445
3446.7	0.13242	0.13926	0.1368	0.18264	0.13507
3446.8	0.13309	0.13941	0.13774	0.18306	0.13668
3446.9	0.13328	0.13991	0.13941	0.18355	0.13944
3447	0.13372	0.14025	0.14079	0.1842	0.14377
3447.1	0.13425	0.13956	0.14147	0.18488	0.1486
3447.2	0.13414	0.13803	0.14171	0.18485	0.15097
3447.3	0.13397	0.13663	0.14155	0.18442	0.15149
3447.4	0.13472	0.13572	0.14208	0.18451	0.15262
3447.5	0.13593	0.13526	0.14381	0.18475	0.15285
3447.6	0.13671	0.13566	0.14476	0.18445	0.15194
3447.7	0.13677	0.13703	0.14292	0.18424	0.15306
3447.8	0.13577	0.1383	0.14008	0.18548	0.15678
3447.9	0.1341	0.13878	0.13921	0.18756	0.16028
3448	0.13284	0.13879	0.13919	0.18859	0.16184
3448.1	0.13219	0.1385	0.13807	0.18821	0.16155
3448.2	0.13144	0.13892	0.13743	0.18736	0.15949
3448.3	0.13008	0.14083	0.13734	0.18665	0.15698
3448.4	0.1286	0.14255	0.13534	0.18587	0.15603
3448.5	0.12798	0.14269	0.13266	0.18517	0.15699
3448.6	0.12845	0.14184	0.13176	0.18512	0.1601
3448.7	0.12969	0.14071	0.13349	0.18549	0.16558
3448.8	0.13107	0.14005	0.13682	0.18529	0.17246
3448.9	0.13235	0.14042	0.13861	0.18463	0.17857
3449	0.13338	0.14148	0.13821	0.1848	0.18008
3449.1	0.13378	0.14218	0.13768	0.18581	0.17663
3449.2	0.13376	0.14127	0.13735	0.18714	0.17247
3449.3	0.13336	0.13902	0.13758	0.18929	0.16997
3449.4	0.13231	0.1372	0.13911	0.19215	0.16926
3449.5	0.13181	0.13718	0.13956	0.19433	0.17129
3449.6	0.13306	0.13879	0.13834	0.19556	0.17592
3449.7	0.13458	0.14081	0.13769	0.19601	0.17929
3449.8	0.13502	0.14235	0.13726	0.19539	0.1798
3449.9	0.1348	0.14287	0.13612	0.19387	0.18173
3450	0.13375	0.14214	0.13463	0.19121	0.18723
3450.1	0.13209	0.14026	0.1344	0.18711	0.19064
3450.2	0.13124	0.13838	0.13634	0.18215	0.19063
3450.3	0.13152	0.13792	0.1376	0.17765	0.1925
3450.4	0.13139	0.13871	0.13664	0.17453	0.19524
3450.5	0.13051	0.13999	0.13708	0.17332	0.1968
3450.6	0.13037	0.14158	0.14071	0.17406	0.19954
3450.7	0.131	0.1436	0.14353	0.17547	0.20383
3450.8	0.13142	0.14513	0.14304	0.17656	0.20666
3450.9	0.13152	0.14495	0.14125	0.17771	0.20708
3451	0.13131	0.14378	0.13905	0.17934	0.20775
3451.1	0.1313	0.14318	0.13641	0.18072	0.21129
3451.2	0.13221	0.14321	0.13458	0.18114	0.21671
3451.3	0.13356	0.14286	0.13512	0.18062	0.22042
3451.4	0.13468	0.14166	0.13811	0.17924	0.22382
3451.5	0.1356	0.13985	0.14022	0.17707	0.23011
3451.6	0.13647	0.13842	0.1394	0.17482	0.23883
3451.7	0.137	0.13806	0.13797	0.17335	0.24585
3451.8	0.13741	0.13855	0.13713	0.17268	0.247
3451.9	0.138	0.1392	0.13626	0.17249	0.24346
3452	0.13834	0.13937	0.13707	0.17283	0.23924
3452.1	0.13848	0.13888	0.13948	0.17326	0.23764
3452.2	0.13822	0.13768	0.1404	0.17351	0.23825
3452.3	0.13742	0.13664	0.14017	0.17431	0.2389
3452.4	0.13721	0.13669	0.14054	0.17518	0.23861
3452.5	0.13775	0.13744	0.14113	0.17521	0.23759
3452.6	0.1381	0.13863	0.14125	0.1753	0.23615
3452.7	0.13868	0.14007	0.14113	0.1758	0.23501
3452.8	0.14069	0.14059	0.14131	0.17557	0.23491
3452.9	0.14441	0.14006	0.14132	0.17468	0.23439
3453	0.14919	0.14033	0.14028	0.17393	0.22983
3453.1	0.15527	0.14187	0.13907	0.17346	0.22138
3453.2	0.16326	0.14218	0.1391	0.17334	0.21427
3453.3	0.17318	0.1406	0.14059	0.17415	0.20812
3453.4	0.18592	0.13899	0.14326	0.17555	0.20103
3453.5	0.20124	0.13844	0.1447	0.17618	0.19666
3453.6	0.21792	0.13918	0.14286	0.17611	0.19412
3453.7	0.23678	0.14078	0.13949	0.17648	0.18778
3453.8	0.2571	0.14137	0.1374	0.17721	0.17798
3453.9	0.27558	0.13981	0.1371	0.17778	0.16888
3454	0.28992	0.13782	0.13723	0.1781	0.16052
3454.1	0.2986	0.13666	0.13756	0.17811	0.1512
3454.2	0.30069	0.1361	0.13787	0.17806	0.14198
3454.3	0.29499	0.13662	0.13745	0.17843	0.13315
3454.4	0.28087	0.13827	0.13712	0.17957	0.12418
3454.5	0.26067	0.13972	0.13777	0.18117	0.11649
3454.6	0.23681	0.14033	0.13837	0.18292	0.11091
3454.7	0.21018	0.14013	0.13863	0.18412	0.10699
3454.8	0.18161	0.13915	0.13962	0.18416	0.10402
3454.9	0.15244	0.1377	0.14001	0.18412	0.10141
3455	0.12398	0.13653	0.1388	0.18418	0.09925
3455.1	0.09621	0.1359	0.13796	0.18345	0.09693
3455.2	0.06994	0.13505	0.13842	0.18276	0.09419
3455.3	0.04821	0.13429	0.1392	0.18247	0.0928
3455.4	0.03304	0.13499	0.13954	0.18207	0.09385
3455.5	0.0244	0.13663	0.13758	0.18178	0.09574
3455.6	0.02281	0.13814	0.13379	0.1814	0.0962
3455.7	0.02764	0.13945	0.13193	0.18078	0.09616
3455.8	0.03618	0.14058	0.13238	0.17981	0.09703
3455.9	0.0469	0.14177	0.1331	0.17845	0.09713
3456	0.05854	0.14255	0.13386	0.17789	0.09745
3456.1	0.06912	0.14235	0.13582	0.17823	0.10109
3456.2	0.07745	0.14164	0.13898	0.17896	0.1051
3456.3	0.08305	0.14087	0.1413	0.17939	0.10656
3456.4	0.08566	0.13995	0.1412	0.1791	0.10611
3456.5	0.08549	0.13897	0.14011	0.17914	0.10502
3456.6	0.08373	0.13808	0.13991	0.17941	0.10437
3456.7	0.08201	0.13714	0.14033	0.17974	0.10324
3456.8	0.08113	0.13693	0.14066	0.18046	0.10653
3456.9	0.08092	0.13822	0.14156	0.18088	0.11596
3457	0.08056	0.14032	0.14261	0.1804	0.12235
3457.1	0.08047	0.14164	0.14207	0.17884	0.12274
3457.2	0.08225	0.14191	0.14042	0.17712	0.12101
3457.3	0.08574	0.14259	0.13883	0.1769	0.11955
3457.4	0.08999	0.14421	0.13794	0.17769	0.12069
3457.5	0.09443	0.14524	0.13689	0.17816	0.12522
3457.6	0.09871	0.14492	0.13523	0.17912	0.13159
3457.7	0.10328	0.14408	0.13537	0.18084	0.13715
3457.8	0.10796	0.1427	0.13812	0.18228	0.13972
3457.9	0.11178	0.14075	0.1408	0.18351	0.14071
3458	0.11467	0.1388	0.14044	0.18473	0.14148
3458.1	0.11716	0.1374	0.1373	0.18553	0.14075
3458.2	0.11972	0.13695	0.13461	0.18555	0.14139
3458.3	0.12228	0.13621	0.13515	0.18462	0.14605
3458.4	0.12456	0.13445	0.13758	0.18337	0.14885
3458.5	0.12663	0.13311	0.13808	0.18261	0.14667
3458.6	0.12872	0.13302	0.13676	0.18223	0.14415
3458.7	0.13088	0.13289	0.13613	0.18131	0.14307
3458.8	0.13188	0.13175	0.13681	0.17964	0.14281
3458.9	0.13124	0.13023	0.13813	0.17868	0.14468
3459	0.1303	0.12944	0.13883	0.17924	0.14814
3459.1	0.12954	0.12955	0.13861	0.17977	0.15123
3459.2	0.12879	0.12919	0.13807	0.17964	0.15246
3459.3	0.12836	0.12829	0.13694	0.18024	0.1512
3459.4	0.12808	0.12873	0.13629	0.18182	0.14931
3459.5	0.12761	0.13099	0.13809	0.18328	0.14847
3459.6	0.1278	0.13342	0.14146	0.18404	0.15009
3459.7	0.12856	0.13471	0.14479	0.18436	0.15255
3459.8	0.12871	0.13462	0.14676	0.18436	0.15115
3459.9	0.12866	0.13376	0.14615	0.1838	0.14886
3460	0.12876	0.13443	0.14429	0.18307	0.15042
3460.1	0.12843	0.1366	0.14162	0.18299	0.154
3460.2	0.12882	0.13724	0.13854	0.18344	0.15789
3460.3	0.13091	0.13693	0.13696	0.18365	0.15834
3460.4	0.13264	0.13721	0.13662	0.18318	0.15416
3460.5	0.13269	0.13692	0.1363	0.18276	0.15128
3460.6	0.13244	0.13632	0.13603	0.18303	0.15131
3460.7	0.1324	0.13618	0.13551	0.18308	0.15116
3460.8	0.13184	0.13681	0.13482	0.18232	0.14976
3460.9	0.13116	0.13827	0.1351	0.18147	0.14777
3461	0.13138	0.13845	0.13551	0.18081	0.14702
3461.1	0.13276	0.13676	0.13514	0.18004	0.14813
3461.2	0.13445	0.13552	0.1351	0.1793	0.1512
3461.3	0.1353	0.13582	0.13566	0.1784	0.15667
3461.4	0.13526	0.13652	0.13584	0.17705	0.16059
3461.5	0.13433	0.13623	0.13555	0.17653	0.15993
3461.6	0.13318	0.13551	0.13542	0.17728	0.15854
3461.7	0.13375	0.13526	0.13548	0.17758	0.15976
3461.8	0.13559	0.13495	0.13575	0.17748	0.16086
3461.9	0.13631	0.13484	0.13632	0.1779	0.15932
3462	0.13579	0.13564	0.13621	0.17867	0.15721
3462.1	0.13524	0.13721	0.13478	0.17949	0.15741
3462.2	0.13472	0.13837	0.13365	0.17983	0.16004
3462.3	0.13459	0.1383	0.13397	0.17978	0.16247
3462.4	0.1353	0.13827	0.13528	0.17994	0.16239
3462.5	0.13574	0.1384	0.13674	0.18033	0.1591
3462.6	0.13534	0.13741	0.13766	0.18104	0.15475
3462.7	0.13507	0.13588	0.137	0.18214	0.1534
3462.8	0.13531	0.13513	0.13509	0.18302	0.15486
3462.9	0.13612	0.13579	0.13466	0.18351	0.15759
3463	0.13708	0.13737	0.13623	0.18409	0.16169
3463.1	0.1371	0.13828	0.13735	0.18406	0.16413
3463.2	0.13684	0.13827	0.13771	0.18292	0.16371
3463.3	0.1374	0.13853	0.1385	0.18152	0.1634
3463.4	0.13833	0.13897	0.13873	0.18057	0.16402
3463.5	0.1384	0.13891	0.13774	0.18012	0.1638
3463.6	0.13683	0.13895	0.13727	0.18016	0.16352
3463.7	0.13499	0.13969	0.13893	0.18077	0.16469
3463.8	0.13452	0.14109	0.14163	0.18134	0.16483
3463.9	0.13492	0.14236	0.14395	0.18105	0.16298
3464	0.1353	0.14219	0.14572	0.1803	0.16053
3464.1	0.13558	0.14035	0.14609	0.18004	0.15823
3464.2	0.13575	0.13821	0.14464	0.18082	0.1573
3464.3	0.13581	0.1371	0.14282	0.18215	0.15748
3464.4	0.13564	0.13665	0.14187	0.18262	0.15908
3464.5	0.13561	0.13634	0.1421	0.18189	0.16311
3464.6	0.13625	0.13661	0.14341	0.18106	0.16586
3464.7	0.13677	0.13725	0.14344	0.18042	0.16542
3464.8	0.13646	0.13719	0.14083	0.17975	0.16477
3464.9	0.13552	0.13615	0.13784	0.17921	0.16464
3465	0.13436	0.13531	0.13624	0.17905	0.16527
3465.1	0.13402	0.13536	0.13593	0.17886	0.1681
3465.2	0.13484	0.13601	0.13613	0.17816	0.17089
3465.3	0.13568	0.13738	0.13633	0.17746	0.16909
3465.4	0.13596	0.139	0.1374	0.17718	0.16236
3465.5	0.13614	0.14031	0.13924	0.17753	0.15702
3465.6	0.13587	0.14121	0.13977	0.17807	0.1587
3465.7	0.13469	0.14034	0.1392	0.17755	0.16313
3465.8	0.13396	0.13746	0.13919	0.17625	0.16385
3465.9	0.13444	0.13476	0.13916	0.17534	0.16172
3466	0.13473	0.1334	0.13791	0.17551	0.15983
3466.1	0.13415	0.13349	0.13682	0.17712	0.159
3466.2	0.13369	0.13515	0.13745	0.1792	0.15874
3466.3	0.13387	0.13704	0.13907	0.18003	0.15977
3466.4	0.13422	0.13747	0.1405	0.1794	0.16273
3466.5	0.13449	0.13681	0.14109	0.17835	0.16633
3466.6	0.13454	0.13649	0.14154	0.17744	0.16986
3466.7	0.13425	0.13736	0.14222	0.17651	0.17226
3466.8	0.1339	0.13915	0.14166	0.17581	0.17134
3466.9	0.13358	0.14075	0.13981	0.17586	0.1685
3467	0.13319	0.14152	0.13818	0.17611	0.16754
3467.1	0.13357	0.14193	0.13754	0.17629	0.17036
3467.2	0.13497	0.14219	0.13898	0.17693	0.1747
3467.3	0.1355	0.14239	0.14163	0.17785	0.1764
3467.4	0.13461	0.14233	0.14199	0.17837	0.17642
3467.5	0.13371	0.14141	0.14107	0.17846	0.17768
3467.6	0.13324	0.14002	0.14169	0.17858	0.17704
3467.7	0.13348	0.13867	0.14242	0.17864	0.17143
3467.8	0.13513	0.13807	0.14256	0.178	0.16488
3467.9	0.13701	0.13766	0.14324	0.17735	0.16133
3468	0.13739	0.13691	0.1437	0.17726	0.16075
3468.1	0.13644	0.13702	0.14299	0.17673	0.16242
3468.2	0.13531	0.13768	0.14136	0.17653	0.1635
3468.3	0.13465	0.13837	0.13977	0.17767	0.16447
3468.4	0.1345	0.13938	0.14011	0.17879	0.16805
3468.5	0.13485	0.13986	0.1425	0.17935	0.17019
3468.6	0.13572	0.13936	0.14422	0.17998	0.16901
3468.7	0.13661	0.13844	0.14336	0.18074	0.16903
3468.8	0.13682	0.13827	0.14056	0.18141	0.17049
3468.9	0.13644	0.13855	0.13731	0.18182	0.16987
3469	0.13623	0.13804	0.13462	0.18221	0.16816
3469.1	0.13648	0.13783	0.13352	0.18229	0.16767
3469.2	0.13649	0.13856	0.13392	0.18162	0.16794
3469.3	0.1357	0.13858	0.13492	0.18078	0.16837
3469.4	0.1346	0.13741	0.13673	0.18029	0.16834
3469.5	0.13385	0.13636	0.13852	0.18011	0.16963
3469.6	0.13336	0.13533	0.13927	0.1801	0.17273
3469.7	0.13335	0.13422	0.13908	0.17988	0.17387
3469.8	0.13335	0.13447	0.13753	0.17909	0.17238
3469.9	0.13278	0.13643	0.13634	0.1781	0.16894
3470	0.13225	0.13835	0.13762	0.17755	0.16518
3470.1	0.13188	0.13867	0.139	0.17745	0.1626
3470.2	0.13176	0.13801	0.13839	0.17776	0.15911
3470.3	0.13166	0.13801	0.13699	0.17825	0.15637
3470.4	0.13137	0.13916	0.13571	0.17875	0.15814
3470.5	0.13144	0.14068	0.13475	0.1796	0.16073
3470.6	0.13182	0.14161	0.13522	0.18084	0.16058
3470.7	0.13223	0.14114	0.13694	0.1817	0.16076
3470.8	0.13233	0.13971	0.13791	0.18176	0.16334
3470.9	0.13221	0.13853	0.13765	0.18164	0.16789
3471	0.13217	0.13765	0.13725	0.18172	0.17279
3471.1	0.13221	0.13738	0.13738	0.18182	0.17655
3471.2	0.13306	0.13808	0.13752	0.18175	0.17783
3471.3	0.1345	0.13912	0.13761	0.18148	0.17628
3471.4	0.13504	0.14023	0.13823	0.18139	0.1736
3471.5	0.13486	0.14109	0.13914	0.18169	0.17327
3471.6	0.13469	0.14135	0.13994	0.18203	0.1767
3471.7	0.13482	0.14085	0.13994	0.18181	0.17847
3471.8	0.13602	0.13986	0.13919	0.18076	0.17663
3471.9	0.13717	0.13952	0.13878	0.17932	0.17306
3472	0.13644	0.13934	0.13876	0.17837	0.16747
3472.1	0.13549	0.13817	0.13867	0.17806	0.16227
3472.2	0.13607	0.137	0.13853	0.17817	0.15998
3472.3	0.1366	0.13625	0.13861	0.17855	0.16134
3472.4	0.1358	0.13546	0.13913	0.17861	0.1658
3472.5	0.13447	0.13491	0.13938	0.17843	0.17035
3472.6	0.13323	0.13451	0.14001	0.17867	0.17076
3472.7	0.13244	0.13476	0.14161	0.1795	0.16733
3472.8	0.13265	0.1361	0.14272	0.18075	0.16679
3472.9	0.13347	0.13688	0.14354	0.1817	0.17202
3473	0.13388	0.13645	0.14451	0.18151	0.17714
3473.1	0.13386	0.13646	0.14491	0.1803	0.17608
3473.2	0.13347	0.13762	0.14383	0.1798	0.16936
3473.3	0.1328	0.13852	0.14141	0.18044	0.16307
3473.4	0.13273	0.13873	0.1401	0.18066	0.16314
3473.5	0.13269	0.13898	0.14016	0.18022	0.16881
3473.6	0.13146	0.13866	0.13878	0.18025	0.17265
3473.7	0.13038	0.13762	0.13549	0.18068	0.16963
3473.8	0.13095	0.13683	0.13276	0.18053	0.16247
3473.9	0.1326	0.13663	0.132	0.17977	0.15576
3474	0.13406	0.13701	0.13349	0.1791	0.15294
3474.1	0.13504	0.13799	0.13661	0.17911	0.1553
3474.2	0.13565	0.13889	0.13963	0.17955	0.1596
3474.3	0.13539	0.13869	0.1413	0.17944	0.16303
3474.4	0.13474	0.1373	0.1412	0.17876	0.16493
3474.5	0.13476	0.13603	0.1402	0.17841	0.16461
3474.6	0.13518	0.13559	0.13875	0.17872	0.16377
3474.7	0.13539	0.13549	0.13806	0.17929	0.16437
3474.8	0.13555	0.13532	0.1389	0.1802	0.16597
3474.9	0.13515	0.13539	0.1389	0.18119	0.16771
3475	0.13404	0.13626	0.13747	0.18137	0.16806
3475.1	0.13358	0.13747	0.13627	0.18073	0.16822
3475.2	0.13413	0.13852	0.13666	0.17983	0.16718
3475.3	0.13462	0.13916	0.1377	0.17931	0.16283
3475.4	0.13413	0.13937	0.13709	0.17951	0.16052
3475.5	0.1335	0.13982	0.13624	0.18051	0.16267
3475.6	0.13341	0.14055	0.13763	0.18191	0.16582
3475.7	0.13308	0.14074	0.13963	0.18291	0.16734
3475.8	0.13345	0.14051	0.13982	0.18257	0.16692
3475.9	0.13462	0.1402	0.13848	0.18106	0.16525
3476	0.13455	0.13952	0.13749	0.18002	0.16291
3476.1	0.13306	0.13882	0.1379	0.18023	0.16237
3476.2	0.1317	0.13865	0.13874	0.18043	0.16267
3476.3	0.13124	0.13833	0.13935	0.17985	0.16051
3476.4	0.13143	0.13767	0.13913	0.17905	0.16017
3476.5	0.13178	0.13803	0.13866	0.17822	0.16314
3476.6	0.13228	0.13843	0.13904	0.17777	0.16482
3476.7	0.13343	0.13757	0.13833	0.17794	0.16331
3476.8	0.13516	0.13712	0.13639	0.1782	0.15956
3476.9	0.13597	0.13773	0.13573	0.17857	0.1575
3477	0.13538	0.13799	0.13629	0.17929	0.15886
3477.1	0.13482	0.13759	0.13694	0.17994	0.16213
3477.2	0.13462	0.13744	0.13746	0.18033	0.16519
3477.3	0.13396	0.13818	0.13682	0.18062	0.16521
3477.4	0.13335	0.13884	0.13524	0.18017	0.16133
3477.5	0.13358	0.13809	0.13508	0.17908	0.1561
3477.6	0.13427	0.1372	0.13705	0.17844	0.15369
3477.7	0.13486	0.13759	0.13988	0.17836	0.15599
3477.8	0.13414	0.13817	0.14204	0.17825	0.16165
3477.9	0.13247	0.13869	0.14251	0.17811	0.1664
3478	0.13245	0.13998	0.14194	0.17832	0.16725
3478.1	0.13378	0.14111	0.14144	0.17859	0.16654
3478.2	0.13458	0.14181	0.13993	0.17865	0.16733
3478.3	0.13511	0.14229	0.13735	0.17903	0.16856
3478.4	0.1352	0.14181	0.13565	0.18	0.16892
3478.5	0.13411	0.14071	0.13441	0.18082	0.17042
3478.6	0.13243	0.1397	0.1327	0.18128	0.17133
3478.7	0.13111	0.13898	0.13205	0.18191	0.16979
3478.8	0.13098	0.13823	0.13428	0.18231	0.16793
3478.9	0.1311	0.13781	0.1376	0.18185	0.16552
3479	0.12989	0.13862	0.13925	0.18089	0.1637
3479.1	0.12883	0.13943	0.1394	0.18038	0.16415
3479.2	0.12961	0.13826	0.13896	0.18019	0.16414
3479.3	0.13136	0.13556	0.13888	0.17979	0.16251
3479.4	0.13327	0.13364	0.13887	0.17951	0.16148
3479.5	0.13487	0.13319	0.13886	0.17892	0.1611
3479.6	0.13531	0.13339	0.13954	0.17785	0.16153
3479.7	0.13474	0.1337	0.14003	0.17761	0.1627
3479.8	0.13426	0.1337	0.14002	0.17799	0.16328
3479.9	0.13438	0.13332	0.1403	0.17834	0.16549
3480	0.13429	0.1331	0.14145	0.17903	0.16979
3480.1	0.13363	0.13366	0.14172	0.17971	0.17263
3480.2	0.13384	0.13455	0.13914	0.18004	0.1718
3480.3	0.13521	0.13541	0.13575	0.18036	0.16935
3480.4	0.13613	0.13677	0.13459	0.1812	0.16788
3480.5	0.13678	0.13799	0.13572	0.18164	0.16548
3480.6	0.13798	0.13814	0.1378	0.18108	0.16347
3480.7	0.13866	0.1376	0.13856	0.18116	0.16479
3480.8	0.13797	0.13734	0.13727	0.18215	0.16431
3480.9	0.1366	0.13796	0.13639	0.18212	0.16041
3481	0.13612	0.13876	0.1358	0.18096	0.15886
3481.1	0.13658	0.13908	0.13514	0.18014	0.15868
3481.2	0.13706	0.1388	0.13577	0.17988	0.15815
3481.3	0.13781	0.13746	0.13663	0.17993	0.16154
3481.4	0.13853	0.13527	0.13656	0.18029	0.16708
3481.5	0.138	0.1338	0.13588	0.18045	0.16916
3481.6	0.13712	0.13436	0.13544	0.17948	0.16935
3481.7	0.13726	0.13622	0.13602	0.1783	0.16785
3481.8	0.13679	0.1382	0.13658	0.17832	0.16256
3481.9	0.13478	0.13994	0.13574	0.17902	0.15784
3482	0.13309	0.14116	0.13416	0.17994	0.15655
3482.1	0.13239	0.14155	0.13436	0.18082	0.15775
3482.2	0.13189	0.14084	0.13633	0.18126	0.16106
3482.3	0.13146	0.13956	0.13725	0.18101	0.16389
3482.4	0.13065	0.13835	0.13711	0.17985	0.16505
3482.5	0.12931	0.13731	0.13693	0.17843	0.16446
3482.6	0.12882	0.13665	0.13706	0.17789	0.1606
3482.7	0.12947	0.13674	0.13765	0.17847	0.15721
3482.8	0.12985	0.13719	0.1375	0.17935	0.15713
3482.9	0.13021	0.13744	0.13634	0.17992	0.15793
3483	0.13146	0.13748	0.13548	0.18075	0.15919
3483.1	0.13313	0.13677	0.13595	0.18141	0.16219
3483.2	0.13519	0.13585	0.13676	0.18103	0.16575
3483.3	0.13735	0.13592	0.13675	0.18077	0.16691
3483.4	0.1384	0.13701	0.13641	0.18144	0.16562
3483.5	0.13819	0.13841	0.13562	0.18215	0.16491
3483.6	0.13762	0.13944	0.13478	0.18244	0.16616
3483.7	0.13699	0.13958	0.13453	0.18215	0.1696
3483.8	0.13635	0.13909	0.1345	0.18124	0.17271
3483.9	0.13576	0.13925	0.13461	0.18049	0.17192
3484	0.13463	0.14021	0.13464	0.17998	0.16924
3484.1	0.13365	0.1408	0.13443	0.1794	0.16743
3484.2	0.13404	0.14029	0.13484	0.17874	0.16621
3484.3	0.13483	0.13872	0.13594	0.17831	0.16691
3484.4	0.13534	0.13658	0.13684	0.1788	0.17008
3484.5	0.13596	0.13501	0.13779	0.17965	0.17172
3484.6	0.13637	0.13507	0.1378	0.17993	0.16943
3484.7	0.13606	0.1365	0.13657	0.18025	0.16509
3484.8	0.13589	0.13853	0.13586	0.18076	0.16226
3484.9	0.13656	0.14058	0.1345	0.18064	0.16038
3485	0.13653	0.14175	0.13276	0.17998	0.15771
3485.1	0.13581	0.14143	0.13326	0.17921	0.15777
3485.2	0.1363	0.14025	0.13539	0.17853	0.1604
3485.3	0.13769	0.13963	0.13732	0.17814	0.16165
3485.4	0.1385	0.14	0.13791	0.17819	0.16093
3485.5	0.13851	0.14026	0.13724	0.17856	0.16034
3485.6	0.13762	0.13986	0.13722	0.17849	0.16153
3485.7	0.13615	0.1396	0.13843	0.17786	0.162
3485.8	0.13541	0.13936	0.13931	0.17736	0.15984
3485.9	0.13572	0.1384	0.13929	0.17691	0.15747
3486	0.13579	0.13717	0.1387	0.1768	0.15686
3486.1	0.13478	0.13641	0.13833	0.17721	0.15804
3486.2	0.13385	0.13589	0.13956	0.17823	0.16066
3486.3	0.13354	0.13514	0.14087	0.18059	0.16598
3486.4	0.13284	0.13404	0.13988	0.18332	0.17149
3486.5	0.13221	0.1328	0.13778	0.18452	0.17245
3486.6	0.13263	0.13226	0.13649	0.18416	0.17138
3486.7	0.13345	0.13266	0.13587	0.18308	0.17073
3486.8	0.13427	0.13349	0.13375	0.18164	0.17028
3486.9	0.13595	0.13457	0.13114	0.18038	0.17001
3487	0.1384	0.13559	0.1321	0.17977	0.16775
3487.1	0.14011	0.13585	0.13622	0.17966	0.16333
3487.2	0.14039	0.13541	0.14018	0.17979	0.15917
3487.3	0.14007	0.13484	0.14213	0.18026	0.15852
3487.4	0.13933	0.13458	0.14205	0.18054	0.16312
3487.5	0.13799	0.13549	0.14052	0.18056	0.16757
3487.6	0.13723	0.13647	0.13867	0.18109	0.16529
3487.7	0.13723	0.13596	0.13789	0.18184	0.15833
3487.8	0.13599	0.13499	0.13756	0.18232	0.1536
3487.9	0.1338	0.13493	0.13734	0.1823	0.15485
3488	0.13295	0.13543	0.13832	0.18169	0.15933
3488.1	0.13285	0.13596	0.13969	0.18128	0.16164
3488.2	0.13229	0.13669	0.14032	0.18148	0.15954
3488.3	0.13187	0.13748	0.14024	0.18196	0.15659
3488.4	0.13242	0.13781	0.13946	0.18253	0.15744
3488.5	0.13419	0.13767	0.13808	0.18264	0.16049
3488.6	0.13617	0.13794	0.13637	0.18195	0.1636
3488.7	0.13733	0.13837	0.13602	0.18124	0.16693
3488.8	0.13754	0.13805	0.13847	0.18048	0.16909
3488.9	0.13615	0.1375	0.14228	0.17972	0.17013
3489	0.13423	0.13721	0.14525	0.17943	0.17108
3489.1	0.13384	0.13748	0.14649	0.17939	0.17139
3489.2	0.13449	0.13887	0.14585	0.17997	0.1706
3489.3	0.13487	0.14043	0.14454	0.18121	0.16861
3489.4	0.13454	0.14135	0.14359	0.18264	0.16567
3489.5	0.13392	0.14171	0.14233	0.18369	0.16489
3489.6	0.13382	0.14101	0.14094	0.18396	0.16744
3489.7	0.13391	0.13929	0.13972	0.18407	0.168
3489.8	0.13373	0.13743	0.1389	0.18415	0.16475
3489.9	0.13368	0.13685	0.13867	0.18364	0.16217
3490	0.1339	0.13747	0.13833	0.18239	0.1618
3490.1	0.13406	0.13811	0.13815	0.18139	0.16194
3490.2	0.13428	0.13876	0.13868	0.18187	0.16224
3490.3	0.13493	0.13958	0.13878	0.18258	0.16061
3490.4	0.13593	0.14016	0.13849	0.1819	0.15723
3490.5	0.13737	0.13969	0.13916	0.18043	0.15645
3490.6	0.13883	0.13857	0.14053	0.1795	0.15845
3490.7	0.13987	0.13791	0.14131	0.17939	0.16131
3490.8	0.14099	0.13768	0.14073	0.17961	0.16438
3490.9	0.14183	0.13695	0.13988	0.18025	0.16668
3491	0.14175	0.1359	0.14002	0.18117	0.16785
3491.1	0.14141	0.13586	0.13963	0.18137	0.16737
3491.2	0.14114	0.13662	0.13808	0.18056	0.16609
3491.3	0.14036	0.13734	0.13813	0.18	0.16506
3491.4	0.1389	0.1375	0.14046	0.17987	0.16281
3491.5	0.137	0.13739	0.14189	0.17925	0.15983
3491.6	0.13562	0.13767	0.14056	0.17829	0.15818
3491.7	0.13516	0.13753	0.13822	0.17808	0.15811
3491.8	0.13499	0.13679	0.13777	0.17889	0.15933
3491.9	0.13531	0.1367	0.13961	0.17973	0.16148
3492	0.13615	0.13762	0.14125	0.18023	0.1629
3492.1	0.13686	0.13858	0.14152	0.18033	0.16286
3492.2	0.1369	0.13859	0.14145	0.18027	0.16247
3492.3	0.1357	0.13747	0.14141	0.18079	0.16271
3492.4	0.13394	0.1367	0.14094	0.18169	0.1647
3492.5	0.13356	0.1373	0.14043	0.18181	0.16756
3492.6	0.1349	0.13807	0.1407	0.18102	0.16879
3492.7	0.13611	0.13869	0.14183	0.18007	0.16936
3492.8	0.13616	0.1391	0.14347	0.17898	0.16978
3492.9	0.13571	0.13865	0.14426	0.17784	0.1689
3493	0.13576	0.13811	0.1436	0.17711	0.16926
3493.1	0.13625	0.13773	0.14259	0.17667	0.17096
3493.2	0.13596	0.13687	0.14058	0.17662	0.16959
3493.3	0.13495	0.13529	0.13689	0.17725	0.16765
3493.4	0.1341	0.13359	0.13446	0.17771	0.17008
3493.5	0.13328	0.13302	0.13485	0.17785	0.17433
3493.6	0.13286	0.13295	0.13661	0.17862	0.17523
3493.7	0.13316	0.13252	0.13894	0.1795	0.1701
3493.8	0.13348	0.13245	0.14121	0.17934	0.16375
3493.9	0.13331	0.13273	0.14277	0.17846	0.16239
3494	0.13287	0.13304	0.14289	0.17815	0.16476
3494.1	0.13308	0.13363	0.14188	0.17833	0.16612
3494.2	0.13436	0.1344	0.14037	0.17846	0.16575
3494.3	0.13558	0.1353	0.13867	0.17891	0.16753
3494.4	0.13589	0.13577	0.13833	0.17941	0.16984
3494.5	0.13573	0.13588	0.13908	0.17975	0.16896
3494.6	0.13541	0.13634	0.13934	0.18033	0.1657
3494.7	0.1356	0.13616	0.13846	0.18051	0.16184
3494.8	0.13608	0.13544	0.13661	0.17972	0.16042
3494.9	0.136	0.13522	0.13544	0.17893	0.16158

## Sheet: Fig. 2b
	Destabilisation of GlpG by BTP photocatalysis in bulk protein level
GlpG	GlpG+Blue Light	GlpG+100 µM BTP	GlpG+150 µM BTP	GlpG+100 µM BTP+ Light	GlpG+150 µM BTP+ Light
1	0.8	0.92	0.9	0.73	0.26
1	1	1.03	0.83	0.66	0.25
1	1.14	0.95	1.11	0.69	0.41
0.000111391	0.0465752	0.00209653	0.0429246	1	0.00224306		P values vs GlpG+100 µM BTP+ Light
0.000179462	0.00377987	0.000421469	0.00292376	0.00224306	1		P values vs GlpG+150 µM BTP+ Light

## Sheet: Fig. 2d
	The change in normalised band intensity of native GlpGs with thermal shock.
No BTP							100 µM BTP							150 µM BTP
Temperature (°C)	Conrol 1	Control 2	Control 3	Average	SD		Temperature (°C)	100 µM BTP 1	100 µM BTP 2	100 µM BTP 3	Average	SD		Temperature (°C)	150 µM BTP 1	150 µM BTP 2	150 µM BTP 3	Average	SD
4	1	1	1	1	0		4	1	1	1	1	0		4	1	1	1	1	0
30	1.05	0.93	0.91	0.963333	0.0757188		30	0.73	0.85	0.77	0.783333	0.061101		30	0.65	0.57	0.72	0.646667	0.0750555
45	1.07	0.84	0.93	0.946667	0.115902		45	0.58	0.5	0.8	0.626667	0.155349		45	0.36	0.45	0.33	0.38	0.06245
55	0.93	0.84	0.96	0.91	0.06245		55	0.31	0.33	0.34	0.326667	0.0152753		55	0.13	0.17	0.25	0.183333	0.061101
65	0.97	0.84	0.93	0.913333	0.0665833		65	0	0.1	0.05	0.05	0.05		65	0	0	0.06	0.02	0.034641
77.1	0.07	0.06	0.01	0.0466667	0.0321455		77.1	0	0	0	0	0		77.1	0	0	0	0	0
89.9	0.04	0.04	0.02	0.0333333	0.011547		89.9	0	0	0	0	0		89.9	0	0	0	0	0

## Sheet: Fig. 2f
	Force-Extension curves of GlpG with or without BTP photocatalysis.																																		Force-Extension curves of GlpG with or without BTP photocatalysis.
No BTP + Blue Light																																		10 µM BTP + Blue Light
Distance - Filtered 1	Force - Filtered 1	Distance - Filtered 2	Force - Filtered 2	Distance - Filtered 3	Force - Filtered 3	Distance - Filtered 4	Force - Filtered 4	Distance - Filtered 50	Force - Filtered 50	Distance - Filtered 51	Force - Filtered 51	Distance - Filtered 52	Force - Filtered 52	Distance - Filtered 53	Force - Filtered 53	Distance - Filtered 100	Force - Filtered 100	Distance - Filtered 101	Force - Filtered 101	Distance - Filtered 102	Force - Filtered 102	Distance - Filtered 103	Force - Filtered 103	Distance - Filtered 172	Force - Filtered 172	Distance - Filtered 173	Force - Filtered 173	Distance - Filtered 174	Force - Filtered 174	Distance - Filtered 175	Force - Filtered 175			Distance - Filtered 1	Force - Filtered 1	Distance - Filtered 2	Force - Filtered 2	Distance - Filtered 3	Force - Filtered 3	Distance - Filtered 1'	Force - Filtered 1'	Distance - Filtered 2'	Force - Filtered 2'	Distance - Filtered 16'	Force - Filtered 16'	Distance - Filtered 17'	Force - Filtered 17'	Distance - Filtered 18'	Force - Filtered 18'
-120.332	0.61499	-65.4653	0.60883	-68.7725	0.61058	-87.4268	0.60893	-101.371	0.60994	-50.1011	0.60887	-68.9796	0.6099	-45.3274	0.60983	-72.3468	0.61	-83.2248	0.60904	-78.5915	0.61015	-60.5927	0.6093	-67.0951	0.60915	-59.994	0.61037	-83.5607	0.60994	-72.0234	0.61			-85.2886	0.53235	-56.2777	0.53036	-175.45	0.53396	-60.3662	0.52943	-90.867	0.53073	-52.9711	0.53084	-66.5466	0.53028	-52.7948	0.53038
-104.332	0.71749	-66.4794	0.7103	-73.1978	0.71235	-84.2738	0.71042	-100.248	0.7116	-72.1319	0.71035	-71.2839	0.71155	-68.1481	0.71147	-52.9552	0.71167	-86.6625	0.71055	-78.0938	0.71185	-53.4026	0.71085	-69.5414	0.71067	-68.6731	0.7121	-79.296	0.7116	-74.3148	0.71167			-98.2919	0.62108	-75.7556	0.61875	-147.561	0.62296	-59.089	0.61767	-99.2302	0.61918	-61.3364	0.61932	-64.4656	0.61866	-56.5613	0.61877
-88.189	0.81999	-59.8358	0.81177	-73.8398	0.81411	-82.413	0.81191	-105.657	0.81325	-55.7844	0.81183	-71.1442	0.81319	-75.6619	0.81311	-49.592	0.81334	-94.7284	0.81205	-70.2969	0.81354	-66.3166	0.8124	-90.9874	0.8122	-69.2801	0.81382	-72.5445	0.81325	-74.2254	0.81334			-111.927	0.7098	-57.2499	0.70714	-118.143	0.71195	-71.0871	0.7059	-99.1332	0.70764	-82.5579	0.70779	-78.944	0.70704	-93.1681	0.70717
-88.5478	0.92249	-70.0455	0.91324	-62.4508	0.91587	-74.5109	0.9134	-105.334	0.91491	-65.0346	0.9133	-56.8602	0.91484	-47.4327	0.91475	-61.4283	0.91501	-94.5043	0.91356	-77.786	0.91523	-72.9818	0.91394	-68.0946	0.91372	-83.6056	0.91555	-65.9007	0.91491	-57.166	0.91501			-89.3563	0.79853	-62.9469	0.79554	-118.932	0.80094	-85.1388	0.79414	-79.0985	0.79609	-76.5915	0.79626	-84.0339	0.79542	-80.4473	0.79556
-100.062	1.02499	-67.0296	1.01644	-58.6969	1.01934	-78.8436	1.01656	-99.8906	1.01827	-67.7836	1.01644	-75.3633	1.01825	-52.8767	1.01812	-69.5108	1.01847	-74.5076	1.01676	-80.5452	1.01869	-48.1772	1.01729	-53.1188	1.017	-80.8851	1.01728	-69.1914	1.01837	-61.3014	1.01845			-83.7223	0.88726	-78.4849	0.88551	-94.9804	0.88994	-93.8063	0.88393	-62.5269	0.88614	-81.1471	0.88632	-104.14	0.88539	-87.8798	0.88396
-85.4274	1.1293	-80.3818	1.11964	-79.3694	1.12281	-82.4426	1.11972	-97.3228	1.12164	-60.4757	1.11959	-76.0821	1.12165	-70.2978	1.1215	-58.5397	1.12194	-63.2426	1.11995	-83.4958	1.12214	-59.2687	1.12063	-45.4943	1.12027	-94.3128	1.12077	-75.2192	1.12182	-58.9129	1.1219			-83.1354	0.97758	-66.9121	0.97549	-111.952	0.98053	-88.7363	0.97372	-76.8369	0.97618	-77.9214	0.97637	-131.11	0.97535	-98.1807	0.97396
-97.9493	1.13112	-71.8022	1.12138	-88.9199	1.12451	-64.3391	1.12139	-112.325	1.12335	-53.5688	1.12125	-77.9529	1.1234	-64.4517	1.12324	-64.2969	1.12374	-81.9199	1.12164	-66.5992	1.12391	-53.5598	1.12242	-50.6136	1.12202	-98.7314	1.12254	-68.3557	1.12362	-83.1074	1.12369			-94.7358	0.97918	-58.4434	0.97707	-113.51	0.98213	-56.9774	0.97527	-96.3632	0.97777	-86.9185	0.97795	-96.0703	0.97694	-84.5269	0.97556
-73.1743	1.13293	-72.9155	1.12311	-89.3023	1.12622	-71.3131	1.12306	-75.882	1.12506	-67.8894	1.12291	-58.143	1.12516	-41.2289	1.12498	-72.1641	1.12554	-61.643	1.12333	-82.2675	1.12567	-47.3946	1.12421	-74.0569	1.12377	-102.137	1.1243	-55.3525	1.12542	-61.7999	1.12547			-97.2119	0.98078	-63.301	0.97866	-111.389	0.98374	-106.089	0.97682	-100.322	0.97936	-93.5274	0.97953	-77.5696	0.97852	-70.1217	0.97717
-80.4438	1.13475	-64.7697	1.12484	-76.033	1.12792	-73.9689	1.12473	-61.1084	1.12677	-69.2558	1.12458	-66.8334	1.12691	-50.2494	1.12672	-53.0661	1.12734	-63.5705	1.12502	-94.2562	1.12744	-47.6584	1.126	-68.791	1.12552	-67.0665	1.12607	-53.2941	1.12722	-69.1159	1.12725			-85.9602	0.98238	-74.3337	0.98024	-106.466	0.98534	-82.0589	0.97837	-95.8974	0.98095	-77.5343	0.98111	-78.3186	0.9801	-67.2729	0.97877
-80.431	1.13656	-71.8614	1.12657	-78.702	1.12963	-67.4852	1.1264	-59.183	1.12848	-82.8271	1.12624	-67.7997	1.12866	-37.9756	1.12846	-51.8331	1.12914	-76.9294	1.12671	-79.8261	1.1292	-53.1432	1.12779	-85.9016	1.12728	-64.9445	1.12783	-39.9624	1.12902	-54.6973	1.12903			-84.8626	0.98398	-85.4763	0.98183	-87.5484	0.98694	-69.8967	0.97992	-73.7828	0.98254	-74.8792	0.98269	-73.6054	0.98169	-88.4336	0.98037
-82.7684	1.13838	-72.1566	1.12831	-85.5641	1.13133	-76.9737	1.12807	-68.4459	1.13019	-67.8767	1.1279	-78.3302	1.13041	-73.073	1.13019	-44.1191	1.13094	-89.7945	1.1284	-75.2995	1.13097	-64.2836	1.12958	-60.2796	1.12903	-61.4626	1.1296	-58.2079	1.13082	-87	1.13082			-98.7795	0.98558	-73.7575	0.98341	-97.6965	0.98854	-66.6393	0.98147	-77.8185	0.98412	-60.49	0.98427	-80.9958	0.98327	-71.8461	0.98198
-76.7313	1.14019	-79.0923	1.13004	-86.4476	1.13303	-77.7329	1.12974	-79.0252	1.1319	-64.5037	1.12957	-68.0999	1.13217	-59.1101	1.13193	-54.9188	1.13274	-74.8157	1.13009	-80.2045	1.13273	-61.6764	1.13137	-80.4651	1.13078	-57.8443	1.13136	-63.7555	1.13263	-78.3567	1.1326			-71.2022	0.98718	-79.3915	0.985	-100.795	0.99014	-78.4918	0.98302	-76.0616	0.98571	-48.1038	0.98584	-61.5589	0.98486	-73.9099	0.98358
-76.6623	1.14201	-82.8072	1.13177	-78.9934	1.13474	-91.7428	1.13141	-79.6334	1.13361	-65.5046	1.13123	-67.0997	1.13392	-61.1452	1.13367	-72.6166	1.13455	-75.2633	1.13177	-78.426	1.1345	-53.3807	1.13317	-71.3056	1.13253	-50.0237	1.13313	-67.7154	1.13443	-62.3168	1.13438			-81.4463	0.98878	-81.9166	0.98658	-107.561	0.99174	-91.5366	0.98457	-75.9136	0.9873	-54.896	0.98742	-68.928	0.98644	-77.4659	0.98518
-78.2429	1.14383	-67.0611	1.1335	-90.082	1.13644	-74.4533	1.13308	-87.8571	1.13532	-63.7505	1.13289	-62.7437	1.13567	-70.6149	1.13541	-65.0361	1.13635	-76.8064	1.13346	-70.6481	1.13626	-59.9224	1.13496	-63.5735	1.13428	-57.9472	1.1349	-64.207	1.13623	-56.9532	1.13616			-83.7763	0.99038	-69.8489	0.98816	-120.464	0.99334	-94.4587	0.98612	-80.2681	0.98889	-71.1174	0.989	-73.3005	0.98803	-81.8263	0.98678
-107.9	1.14564	-80.9133	1.13704	-96.7173	1.14004	-68.9524	1.13669	-61.0489	1.13891	-49.245	1.1365	-84.9591	1.13929	-78.7175	1.13905	-64.3913	1.13991	-59.8842	1.13693	-51.6126	1.13984	-66.8991	1.13858	-47.9055	1.13776	-62.3632	1.13666	-69.6915	1.13982	-60.6919	1.13979			-75.9563	0.99198	-70.4455	0.99135	-123.349	0.99495	-87.8328	0.98924	-60.1698	0.99207	-73.0525	0.99219	-60.4345	0.99121	-70.1528	0.98839
-69.55	1.15076	-86.3342	1.13885	-115.891	1.14194	-77.232	1.13863	-65.6494	1.14079	-65.1534	1.13845	-88.8484	1.14115	-59.8425	1.14096	-53.3503	1.14166	-71.8892	1.13871	-64.0131	1.14165	-48.0799	1.14041	-53.8881	1.13949	-38.257	1.14026	-57.7141	1.14162	-76.272	1.14163			-72.5275	0.99518	-91.6058	0.99294	-116.094	0.99812	-81.3613	0.99081	-56.2724	0.99366	-83.6179	0.99379	-62.1672	0.99282	-55.1832	0.99159
-93.2638	1.15407	-68.5777	1.14066	-102.543	1.14383	-72.4429	1.14057	-64.3484	1.14267	-59.0009	1.14039	-80.1056	1.14301	-50.4018	1.14286	-53.2081	1.14342	-74.426	1.14049	-75.5609	1.14347	-52.6066	1.14224	-67.471	1.14122	-60.8172	1.14209	-44.317	1.14341	-66.264	1.14347			-91.6745	0.99678	-80.191	0.99454	-111.302	0.99968	-84.6988	0.99239	-66.5066	0.99525	-99.5736	0.9954	-74.2378	0.99442	-47.248	0.99319
-85.3078	1.15737	-87.1229	1.14247	-74.3291	1.14573	-80.6843	1.14251	-70.9329	1.14454	-60.6934	1.14234	-92.5198	1.14487	-56.439	1.14477	-47.9551	1.14518	-60.1555	1.14227	-84.9356	1.14528	-61.8131	1.14407	-73.0006	1.14295	-69.1059	1.14393	-39.1577	1.14521	-56.5534	1.14531			-71.777	0.99839	-72.3786	0.99613	-113.783	1.00125	-78.014	0.99396	-69.4042	0.99684	-70.8478	0.997	-69.6634	0.99602	-72.4657	0.99479
-64.9895	1.16067	-96.3771	1.14428	-70.9996	1.14763	-97.2318	1.14444	-86.679	1.14642	-69.8292	1.14428	-65.9707	1.14673	-56.7435	1.14667	-61.7466	1.14694	-53.7801	1.14405	-78.9109	1.1471	-56.7683	1.1459	-50.3521	1.14468	-54.9207	1.14576	-50.8919	1.147	-101.877	1.14715			-66.6496	0.99999	-74.3374	0.99773	-91.3841	1.00282	-72.1108	0.99554	-48.7694	0.99843	-71.8421	0.9986	-97.0429	0.99762	-66.1008	0.99639
-77.4126	1.16398	-80.4735	1.14609	-65.973	1.14952	-77.9254	1.14638	-52.5949	1.1483	-73.1865	1.14623	-69.6785	1.14859	-46.4649	1.14858	-63.1546	1.1487	-63.2248	1.14583	-60.8038	1.14891	-65.8338	1.14773	-69.969	1.14641	-62.5357	1.14759	-49.7065	1.1488	-101.289	1.14899			-80.628	1.00159	-51.7199	0.99933	-95.3236	1.00439	-69.5262	0.99711	-57.6234	1.00003	-91.2757	1.00021	-77.4973	0.99923	-53.3155	0.99799
-102.481	1.16728	-80.994	1.1479	-92.5724	1.15142	-84.1684	1.14832	-64.9166	1.15018	-90.6846	1.14817	-46.9162	1.15046	-46.7558	1.15048	-74.5214	1.15046	-86.0793	1.14761	-81.7982	1.15072	-36.657	1.14956	-117.41	1.14814	-46.8871	1.14943	-55.7489	1.1506	-73.1158	1.15083			-82.3482	1.00319	-71.3031	1.00092	-109.976	1.00596	-67.2615	0.99868	-47.6665	1.00162	-67.6126	1.00181	-62.6662	1.00083	-64.8929	0.99959
-78.0053	1.17059	-82.3321	1.14971	-74.219	1.15331	-81.4752	1.15026	-53.7262	1.15206	-93.0769	1.15012	-51.0973	1.15232	-32.944	1.15239	-55.8416	1.15222	-74.7854	1.14939	-74.7624	1.15254	-50.0131	1.15139	-83.337	1.14987	-50.6159	1.15126	-42.8704	1.15239	-92.0742	1.15267			-105.368	1.0048	-90.6073	1.00252	-122.836	1.00753	-73.3606	1.00026	-60.3754	1.00321	-76.1029	1.00342	-55.2639	1.00243	-69.3638	1.00119
-79.3481	1.17389	-71.671	1.15152	-85.9765	1.15521	-94.2673	1.1522	-52.1208	1.15394	-77.1033	1.15206	-72.5013	1.15418	-42.2164	1.15429	-51.8877	1.15398	-62.3854	1.15117	-59.8951	1.15435	-51.092	1.15322	-80.9697	1.1516	-65.1831	1.15309	-60.7943	1.15419	-113.212	1.15451			-93.232	1.0064	-79.2388	1.00412	-97.4821	1.0091	-88.6494	1.00183	-68.148	1.0048	-59.7478	1.00502	-71.031	1.00403	-50.2523	1.00279
-73.4372	1.17719	-71.1626	1.15333	-75.9227	1.1571	-95.4696	1.15413	-67.2818	1.15582	-112.193	1.15401	-54.4194	1.15604	-45.0688	1.1562	-54.7134	1.15574	-51.4617	1.15295	-87.9537	1.15617	-44.1125	1.15505	-59.1242	1.15333	-51.0566	1.15493	-60.6873	1.15598	-89.5426	1.15635			-82.8394	1.008	-76.0491	1.00571	-94.09	1.01067	-72.2567	1.00341	-82.0487	1.00639	-57.7274	1.00663	-69.9622	1.00564	-52.5306	1.00439
-69.5529	1.1805	-81.8509	1.15699	-57.7763	1.16074	-86.4377	1.1579	-59.1633	1.15951	-68.8478	1.15772	-62.2328	1.15973	-50.8172	1.16001	-59.0589	1.15942	-77.182	1.15665	-80.8995	1.15984	-76.9269	1.15869	-67.7287	1.15692	-75.235	1.15676	-94.3865	1.15971	-67.8147	1.16002			-76.8282	1.00961	-92.3741	1.00879	-75.3725	1.01223	-80.8102	1.0065	-84.236	1.00948	-64.9223	1.00972	-64.3907	1.00873	-94.1709	1.00599
-63.7644	1.18552	-69.2346	1.15884	-62.228	1.16249	-78.9726	1.15974	-64.5485	1.16133	-61.5778	1.15949	-69.0076	1.16157	-44.7625	1.16192	-63.5371	1.16135	-105.619	1.15856	-74.9748	1.1617	-52.5501	1.1605	-66.0189	1.15879	-89.3489	1.16049	-80.077	1.16164	-68.8263	1.16186			-79.2399	1.01269	-86.3902	1.01028	-107.666	1.01539	-95.723	1.00801	-75.0568	1.01097	-50.3446	1.01121	-57.8057	1.01023	-66.1925	1.00911
-93.769	1.18725	-78.7995	1.1607	-59.0059	1.16424	-89.1695	1.16157	-54.2638	1.16314	-74.1131	1.16125	-50.6226	1.1634	-45.226	1.16383	-63.1496	1.16328	-105.247	1.16048	-59.3737	1.16355	-60.4237	1.1623	-66.1932	1.16066	-50.4595	1.16238	-59.6772	1.16357	-51.1644	1.1637			-94.5287	1.01418	-102.853	1.01176	-93.326	1.01698	-89.3035	1.00953	-56.1635	1.01247	-78.565	1.0127	-58.6278	1.01172	-86.0258	1.01062
-70.8284	1.18897	-74.1653	1.16255	-88.7209	1.16598	-107.369	1.1634	-65.0377	1.16496	-92.2181	1.16302	-62.1923	1.16524	-39.4455	1.16574	-53.5864	1.16521	-98.3036	1.1624	-46.9799	1.16541	-74.2578	1.16411	-54.9035	1.16253	-65.2678	1.16428	-47.929	1.16551	-59.409	1.16554			-94.4408	1.01566	-118.365	1.01325	-89.9059	1.01856	-102.157	1.01105	-64.7553	1.01396	-56.4283	1.01419	-53.1927	1.01322	-67.0591	1.01214
-77.5079	1.19069	-57.724	1.1644	-72.5824	1.16773	-90.8179	1.16523	-77.5554	1.16677	-89.5101	1.16479	-61.6284	1.16707	-46.171	1.16765	-44.9296	1.16713	-100.762	1.16431	-47.9142	1.16727	-65.0913	1.16592	-48.0085	1.16439	-65.1114	1.16618	-44.4904	1.16744	-61.5461	1.16738			-85.4788	1.01714	-111.452	1.01473	-92.8063	1.02015	-83.8104	1.01256	-64.1047	1.01546	-58.9243	1.01568	-60.0784	1.01471	-55.4988	1.01365
-93.971	1.19241	-66.0882	1.16625	-74.8418	1.16947	-87.2196	1.16706	-52.4766	1.16859	-104.31	1.16656	-89.2578	1.16891	-58.4858	1.16956	-64.2238	1.16906	-90.1043	1.16623	-78.5069	1.16912	-46.9726	1.16772	-65.9068	1.16626	-84.7884	1.16807	-46.8278	1.16937	-63.8709	1.16922			-93.8133	1.01863	-110.959	1.01622	-95.6226	1.02173	-83.4642	1.01408	-60.8203	1.01695	-75.2644	1.01716	-57.7622	1.0162	-68.6515	1.01516
-80.5086	1.19413	-87.744	1.16811	-75.6178	1.17122	-93.4625	1.16889	-78.5094	1.1704	-61.2947	1.16832	-76.0201	1.17074	-70.0063	1.17147	-52.6244	1.17099	-100.473	1.16814	-53.1441	1.17098	-58.4555	1.16953	-57.5019	1.16813	-88.361	1.16997	-60.4485	1.1713	-63.2422	1.17106			-73.5784	1.02011	-111.922	1.0177	-76.4467	1.02332	-118.83	1.0156	-55.6439	1.01845	-63.1517	1.01865	-71.5987	1.0177	-52.8636	1.01668
-78.8537	1.19586	-90.6589	1.16996	-69.095	1.17297	-101.41	1.17072	-44.5816	1.17222	-60.9263	1.17009	-130.084	1.17258	-55.7344	1.17338	-50.2431	1.17292	-93.5477	1.17006	-51.7386	1.17284	-67.7799	1.17134	-55.5413	1.17	-51.3137	1.17186	-64.5832	1.17324	-72.7036	1.17289			-73.4581	1.02159	-84.809	1.01918	-117.091	1.02491	-108.585	1.01711	-46.8103	1.01994	-67.5452	1.02014	-68.5	1.01919	-57.7786	1.01819
-94.8902	1.19758	-66.9399	1.17181	-72.8672	1.17471	-95.8339	1.17256	-66.1297	1.17404	-60.8092	1.17186	-109.766	1.17441	-75.8857	1.17529	-42.0148	1.17484	-80.3954	1.17197	-59.0883	1.1747	-51.0843	1.17314	-56.8872	1.17186	-76.327	1.17376	-83.8942	1.17517	-59.3646	1.17473			-74.7894	1.02308	-77.5287	1.02067	-95.5917	1.02649	-83.8141	1.01863	-41.03	1.02144	-79.0406	1.02163	-56.595	1.02069	-78.4559	1.01971
-88.5435	1.1993	-77.0562	1.17366	-82.0769	1.17646	-97.6686	1.17439	-58.3332	1.17585	-58.5477	1.17363	-76.3182	1.17625	-94.7186	1.1772	-57.7663	1.17677	-75.1881	1.17389	-52.727	1.17655	-54.8104	1.17495	-75.987	1.17373	-66.7383	1.17565	-66.1227	1.1771	-59.713	1.17657			-64.3079	1.02456	-74.2072	1.02215	-91.2605	1.02808	-88.9532	1.02015	-54.0719	1.02293	-79.9161	1.02312	-64.3382	1.02218	-66.5469	1.02122
-80.7928	1.20102	-75.5578	1.17744	-67.9763	1.18008	-77.3754	1.17805	-52.8916	1.17951	-56.3193	1.17718	-62.3632	1.17996	-53.4472	1.18076	-56.5272	1.18048	-86.7585	1.17756	-69.2982	1.18014	-40.0612	1.17851	-68.9121	1.17749	-60.7824	1.17755	-48.6593	1.18086	-56.7806	1.18032			-62.4684	1.02604	-64.5777	1.02526	-104.766	1.02966	-97.1959	1.02327	-63.1952	1.02607	-91.0058	1.0262	-57.0481	1.02527	-60.0879	1.02274
-82.7815	1.20414	-64.4748	1.17936	-84.4074	1.18196	-67.3106	1.17988	-44.9498	1.18134	-54.0253	1.17897	-49.2744	1.18184	-38.6392	1.1824	-56.7671	1.18227	-93.4342	1.17931	-49.8295	1.18186	-56.2092	1.18026	-72.0492	1.17937	-63.8037	1.18122	-56.5748	1.18269	-59.0614	1.18222			-56.0467	1.02916	-74.4147	1.02688	-100.782	1.03288	-71.3856	1.02487	-65.0033	1.02771	-69.3961	1.0278	-67.2047	1.02687	-83.819	1.02583
-86.873	1.20553	-71.6425	1.18128	-85.9184	1.18384	-73.5056	1.18171	-62.6279	1.18318	-76.2813	1.18076	-58.7087	1.18371	-33.9939	1.18404	-58.8957	1.18405	-96.9037	1.18106	-46.5634	1.18359	-42.064	1.18201	-59.2455	1.18126	-81.3457	1.18299	-69.7698	1.18452	-55.7872	1.18413			-61.8622	1.0308	-89.4897	1.0285	-102.289	1.0345	-78.5547	1.02647	-63.1284	1.02936	-59.8938	1.02939	-74.9696	1.02847	-95.486	1.02741
-81.4143	1.20692	-62.3973	1.1832	-110.446	1.18572	-72.2801	1.18354	-57.6585	1.18502	-33.3731	1.18255	-49.6917	1.18559	-43.8681	1.18568	-43.5611	1.18583	-87.9472	1.18282	-53.4671	1.18531	-60.4898	1.18376	-62.3954	1.18314	-68.3065	1.18476	-82.8031	1.18635	-56.5677	1.18603			-74.1144	1.03243	-107.86	1.03012	-87.6673	1.03613	-87.4849	1.02807	-88.3941	1.031	-68.8385	1.03098	-70.1679	1.03007	-87.9526	1.02899
-68.8216	1.20831	-64.7923	1.18512	-83.9332	1.18759	-83.3609	1.18537	-53.5573	1.18686	-40.8223	1.18434	-50.25	1.18747	-33.4356	1.18733	-48.8702	1.18762	-76.5109	1.18457	-47.2863	1.18704	-41.2424	1.18551	-76.28	1.18503	-63.1615	1.18654	-66.413	1.18818	-54.8196	1.18794			-73.3506	1.03406	-89.8934	1.03175	-89.8364	1.03776	-76.5371	1.02967	-64.2849	1.03264	-61.5863	1.03257	-79.4201	1.03167	-70.2485	1.03057
-77.492	1.2097	-70.1832	1.18704	-63.7269	1.18947	-76.8831	1.18719	-61.5724	1.1887	-72.9745	1.18613	-40.7834	1.18935	-58.9429	1.18897	-37.7217	1.1894	-90.2518	1.18632	-62.5205	1.18876	-55.0616	1.18726	-72.57	1.18691	-82.4651	1.18831	-77.1601	1.19001	-71.8543	1.18984			-90.1646	1.0357	-77.0183	1.03337	-131.279	1.03938	-69.6306	1.03127	-49.3731	1.03429	-68.1381	1.03417	-69.0182	1.03326	-64.1242	1.03215
-74.9796	1.21109	-82.9701	1.18896	-71.9981	1.19135	-57.073	1.18902	-62.3378	1.19054	-60.5306	1.18792	-70.9016	1.19123	-47.3991	1.19061	-52.1135	1.19118	-70.1815	1.18807	-43.6124	1.19049	-48.5827	1.18901	-52.1528	1.1888	-96.5983	1.19008	-38.3419	1.19184	-94.6945	1.19175			-105.767	1.03733	-68.7125	1.03499	-104.165	1.04101	-55.2048	1.03288	-59.8625	1.03593	-73.605	1.03576	-77.9804	1.03486	-71.3661	1.03373
-55.9426	1.21248	-68.3713	1.19088	-88.779	1.19323	-61.1576	1.19085	-69.5885	1.19238	-54.489	1.18971	-45.3344	1.1931	-52.5883	1.19225	-65.5918	1.19297	-49.0396	1.18982	-39.7377	1.19221	-55.3812	1.19076	-46.9052	1.19068	-67.4643	1.19186	-56.0545	1.19367	-64.1967	1.19365			-92.3354	1.03897	-74.3179	1.03661	-76.4386	1.04264	-81.0551	1.03448	-63.603	1.03757	-73.7013	1.03735	-60.5518	1.03646	-76.9035	1.0353
-95.5334	1.21387	-64.2728	1.1928	-86.3447	1.19511	-91.4283	1.19268	-67.1282	1.19422	-68.8219	1.1915	-50.8448	1.19498	-52.6558	1.1939	-63.7854	1.19475	-53.2982	1.19158	-89.0418	1.19394	-66.7942	1.19251	-74.9747	1.19257	-47.3098	1.19363	-70.9001	1.1955	-67.3269	1.19556			-102.764	1.0406	-91.8974	1.03823	-89.9073	1.04426	-79.0936	1.03608	-64.4207	1.03921	-67.8163	1.03895	-60.4921	1.03806	-88.6549	1.03688
-76.329	1.21526	-76.295	1.19472	-89.9111	1.19699	-78.2494	1.19451	-59.7047	1.19606	-81.4617	1.19329	-60.6599	1.19686	-53.4327	1.19554	-38.127	1.19653	-68.0185	1.19333	-85.0285	1.19567	-49.1942	1.19426	-71.12	1.19446	-49.7701	1.1954	-61.9142	1.19733	-59.4065	1.19746			-99.8692	1.04224	-109.654	1.03985	-90.2013	1.04589	-69.1739	1.03768	-75.3569	1.04086	-81.621	1.04054	-51.9917	1.03966	-98.1882	1.03846
-83.3648	1.21666	-71.0988	1.19817	-86.8416	1.20084	-72.0947	1.19812	-61.4964	1.19976	-53.534	1.1969	-57.1394	1.20049	-56.6429	1.19901	-55.2977	1.20001	-82.6982	1.19686	-65.5885	1.19925	-60.4474	1.19792	-55.2126	1.198	-50.4205	1.19718	-60.4083	1.20083	-73.7419	1.20109			-100.822	1.04387	-82.0947	1.04316	-75.1352	1.04752	-70.2179	1.04099	-62.5581	1.04415	-111.174	1.0438	-62.9084	1.04294	-102.57	1.04004
-65.5419	1.21947	-62.266	1.1997	-79.442	1.20282	-62.1619	1.1999	-48.8619	1.20162	-68.5327	1.19871	-76.2261	1.20225	-51.4093	1.20084	-53.9297	1.20171	-82.2559	1.19864	-66.7598	1.20111	-42.3912	1.19984	-60.0944	1.19967	-52.6374	1.20074	-54.3229	1.2025	-65.3528	1.2028			-87.5297	1.04721	-93.4696	1.04485	-85.8066	1.05082	-53.0855	1.04269	-70.1294	1.0458	-89.6151	1.04546	-45.2879	1.04462	-72.4742	1.0433
-61.1676	1.22089	-71.2762	1.20123	-84.6142	1.2048	-72.5966	1.20168	-54.8185	1.20349	-55.5261	1.20053	-78.381	1.204	-56.5653	1.20267	-68.7624	1.20341	-82.3296	1.20041	-45.5594	1.20297	-45.8965	1.20176	-41.7618	1.20133	-60.8388	1.20254	-61.234	1.20417	-64.3637	1.20452			-80.9405	1.04892	-91.849	1.04653	-84.9007	1.05249	-69.6423	1.04439	-88.0443	1.04745	-62.9299	1.04713	-61.7528	1.0463	-65.0174	1.04498
-71.5632	1.22231	-78.8021	1.20276	-63.8291	1.20677	-75.1031	1.20346	-61.9649	1.20535	-62.699	1.20234	-58.0423	1.20576	-41.5414	1.2045	-55.7269	1.2051	-58.9288	1.20219	-34.5417	1.20482	-54.2569	1.20368	-43.3313	1.20299	-82.9815	1.20433	-56.224	1.20584	-71.2777	1.20624			-92.2323	1.05064	-111.299	1.04822	-90.356	1.05416	-62.8945	1.0461	-77.4157	1.0491	-67.1969	1.04879	-59.631	1.04799	-84.9941	1.04666
-63.3439	1.22373	-91.3365	1.20429	-64.3101	1.20875	-61.4928	1.20524	-63.175	1.20721	-76.2696	1.20416	-68.4975	1.20751	-54.6807	1.20634	-64.0968	1.2068	-35.1373	1.20397	-77.8773	1.20668	-45.5435	1.2056	-64.0044	1.20465	-65.5744	1.20613	-64.2113	1.20751	-78.3269	1.20796			-92.3552	1.05235	-89.1927	1.04991	-122.143	1.05583	-82.8706	1.0478	-87.295	1.05076	-72.5185	1.05045	-50.1817	1.04967	-81.1335	1.04834
-80.3373	1.22515	-68.2395	1.20582	-86.533	1.21073	-61.9334	1.20702	-66.4234	1.20907	-49.572	1.20598	-95.522	1.20927	-68.9616	1.20817	-51.4753	1.2085	-50.1542	1.20574	-76.0952	1.20854	-41.8763	1.20751	-80.6368	1.20632	-62.3334	1.20792	-56.9452	1.20918	-53.7094	1.20967			-96.7748	1.05406	-93.7026	1.0516	-96.1004	1.05751	-67.5926	1.0495	-85.9452	1.05241	-88.5065	1.05212	-70.4989	1.05135	-68.824	1.05002
-75.6013	1.22657	-71.892	1.20735	-80.1983	1.21271	-81.6788	1.20879	-70.3137	1.21094	-59.1004	1.20779	-69.3055	1.21103	-40.4701	1.21	-39.0355	1.21019	-61.915	1.20752	-63.8559	1.2104	-47.2644	1.20943	-68.2403	1.20798	-57.9061	1.20972	-66.2621	1.21085	-60.4511	1.21139			-98.8648	1.05577	-91.8902	1.05328	-101.275	1.05918	-79.5291	1.05121	-65.8972	1.05406	-59.051	1.05378	-96.6694	1.05304	-56.6145	1.0517
-76.7955	1.22799	-59.5703	1.20888	-86.7465	1.21468	-94.4829	1.21057	-46.4122	1.2128	-68.2422	1.20961	-62.3757	1.21278	-50.3997	1.21183	-55.3678	1.21189	-78.742	1.2093	-67.6662	1.21226	-69.8851	1.21135	-62.5043	1.20964	-95.7728	1.21151	-69.7067	1.21252	-62.4435	1.21311			-106.502	1.05748	-80.0119	1.05497	-82.8336	1.06085	-99.7778	1.05291	-65.8622	1.05571	-58.4205	1.05545	-83.8469	1.05472	-53.961	1.05338
-94.1672	1.22941	-67.948	1.21042	-68.1106	1.21666	-94.4881	1.21235	-50.3965	1.21466	-57.8403	1.21142	-46.7683	1.21454	-64.7486	1.21366	-106.413	1.21359	-63.7261	1.21107	-55.2267	1.21412	-69.9388	1.21327	-71.931	1.2113	-72.0248	1.2133	-53.7818	1.21419	-62.1142	1.21483			-82.8904	1.05919	-89.1676	1.05666	-97.3064	1.06252	-89.5746	1.05462	-70.2812	1.05736	-73.9706	1.05711	-75.9256	1.0564	-60.7843	1.05506
-95.1825	1.23083	-74.3075	1.21195	-85.3847	1.21864	-107.388	1.21413	-51.3808	1.21653	-58.2881	1.21324	-58.6518	1.21629	-51.5838	1.21549	-67.3307	1.21528	-59.9097	1.21285	-65.6397	1.21597	-52.0848	1.21519	-88.2278	1.21297	-63.5371	1.2151	-50.9439	1.21586	-70.3639	1.21654			-100.847	1.0609	-88.4499	1.05834	-101.313	1.06419	-66.594	1.05632	-84.4838	1.05901	-58.7451	1.05878	-70.7965	1.05809	-74.8238	1.05674
-89.1736	1.23225	-76.9378	1.21571	-89.0909	1.22247	-84.5539	1.21791	-56.8418	1.22034	-69.9794	1.21704	-85.3119	1.22002	-38.4767	1.21941	-68.1883	1.21911	-58.3249	1.2167	-78.9188	1.21981	-42.7006	1.21915	-70.1162	1.21687	-52.2687	1.21689	-56.0922	1.21961	-52.2282	1.2203			-97.975	1.06261	-65.1224	1.06163	-102.074	1.06587	-66.6501	1.05966	-95.0708	1.0623	-73.9768	1.06209	-60.5623	1.0614	-93.3175	1.05842
-69.7346	1.23542	-64.9316	1.21794	-75.7011	1.22433	-86.7788	1.21991	-50.1899	1.22229	-59.6607	1.21903	-56.9227	1.22199	-48.3925	1.22149	-72.632	1.22124	-51.6598	1.21878	-103.469	1.2218	-56.704	1.2212	-74.0752	1.21912	-75.4874	1.22072	-75.375	1.22169	-55.1196	1.22234			-78.8613	1.06595	-55.321	1.06324	-126.215	1.06914	-77.6856	1.0613	-68.2277	1.06393	-91.588	1.06373	-68.96	1.06304	-65.6301	1.06176
-86.8806	1.23717	-61.2681	1.22017	-65.5664	1.22619	-121.544	1.2219	-61.82	1.22424	-89.6254	1.22102	-61.7772	1.22397	-68.4119	1.22358	-60.0062	1.22337	-57.1478	1.22085	-93.3902	1.22378	-42.07	1.22325	-65.6017	1.22136	-50.9072	1.22276	-81.002	1.22377	-63.0922	1.22438			-78.8655	1.06757	-63.6936	1.06484	-102.424	1.07075	-63.0144	1.06294	-49.04	1.06557	-80.0708	1.06538	-85.5442	1.06467	-72.2755	1.06341
-70.7318	1.23891	-66.0455	1.2224	-54.5396	1.22805	-124.365	1.2239	-58.049	1.22619	-56.5157	1.22301	-67.768	1.22594	-40.0891	1.22567	-63.5315	1.2255	-42.5948	1.22293	-79.5265	1.22576	-49.6545	1.22529	-67.3817	1.22361	-56.901	1.22479	-67.0196	1.22585	-47.4084	1.22643			-76.4372	1.0692	-72.7172	1.06644	-89.6029	1.07235	-58.9353	1.06458	-73.162	1.0672	-90.4939	1.06702	-74.871	1.06631	-74.9552	1.06506
-72.7233	1.24066	-78.9813	1.22463	-57.3966	1.22991	-90.6769	1.2259	-59.3732	1.22814	-57.7354	1.225	-47.6997	1.22791	-33.2634	1.22776	-60.3277	1.22763	-62.3466	1.225	-65.4658	1.22774	-50.5531	1.22734	-45.649	1.22585	-70.2329	1.22682	-41.6662	1.22793	-55.3416	1.22847			-101.018	1.07083	-84.4715	1.06805	-91.4329	1.07396	-57.4889	1.06621	-56.8422	1.06884	-107.636	1.06867	-66.3267	1.06794	-76.2949	1.06671
-81.3823	1.24241	-80.2172	1.22686	-78.6285	1.23177	-90.8389	1.2279	-65.7479	1.23009	-74.5662	1.22699	-63.2439	1.22989	-50.9671	1.22984	-71.4704	1.22976	-70.7739	1.22708	-76.1595	1.22972	-58.2059	1.22939	-56.7141	1.2281	-71.1284	1.22886	-48.8289	1.23001	-47.1296	1.23051			-120.644	1.07246	-102.661	1.06965	-84.7138	1.07556	-64.8243	1.06785	-86.198	1.07048	-101.978	1.07031	-59.6529	1.06957	-69.6592	1.06836
-75.8504	1.24415	-68.8029	1.22909	-65.9689	1.23363	-65.4068	1.22989	-59.7061	1.23204	-54.1961	1.22897	-61.9456	1.23186	-52.2487	1.23193	-71.7729	1.23189	-56.857	1.22915	-94.7332	1.2317	-57.5484	1.23144	-56.4159	1.23034	-67.2545	1.23089	-74.3606	1.23209	-51.3358	1.23255			-119.741	1.07408	-93.6351	1.07126	-90.7872	1.07716	-62.3503	1.06949	-77.1321	1.07211	-115.241	1.07196	-78.2514	1.07121	-66.1541	1.07002
-55.3404	1.2459	-79.5045	1.23132	-74.4338	1.23549	-66.1291	1.23189	-62.5414	1.23399	-71.7926	1.23096	-52.9914	1.23383	-62.6884	1.23402	-70.1235	1.23402	-62.0535	1.23123	-54.8874	1.23368	-47.3938	1.23348	-72.7319	1.23259	-54.494	1.23293	-70.4451	1.23417	-79.32	1.23459			-124.3	1.07571	-103.033	1.07286	-94.4713	1.07877	-84.9045	1.07113	-65.4617	1.07375	-92.2563	1.0736	-60.2931	1.07284	-56.802	1.07167
-55.8049	1.24765	-66.3207	1.23355	-74.396	1.23734	-56.2458	1.23389	-62.0335	1.23594	-83.0804	1.23295	-61.3972	1.23581	-49.4907	1.2361	-73.5877	1.23615	-69.3063	1.2333	-68.3497	1.23566	-64.0907	1.23553	-48.554	1.23483	-47.3462	1.23496	-80.1578	1.23625	-90.8364	1.23663			-137.734	1.07734	-88.305	1.07446	-89.1346	1.08037	-99.8075	1.07277	-83.0947	1.07538	-103.567	1.07525	-66.8882	1.07448	-75.9705	1.07332
-54.4495	1.24939	-74.3899	1.23578	-74.2259	1.2392	-57.852	1.23589	-60.5115	1.23789	-50.1114	1.23494	-77.2933	1.23778	-39.6323	1.23819	-69.2394	1.23828	-63.3874	1.23538	-73.2074	1.23764	-53.2007	1.23758	-45.1469	1.23708	-63.8857	1.23699	-52.8821	1.23833	-72.4685	1.23867			-110.813	1.07896	-88.9481	1.07607	-92.9783	1.08198	-59.7592	1.0744	-63.416	1.07702	-83.267	1.07689	-76.2135	1.07611	-67.0005	1.07497
-66.1024	1.25114	-72.1234	1.23988	-84.5984	1.24299	-64.1716	1.23978	-60.8228	1.24177	-45.7586	1.23885	-48.8384	1.24168	-58.6113	1.24207	-64.0616	1.24223	-54.3117	1.23934	-64.1042	1.24155	-36.6334	1.24141	-45.2414	1.24107	-63.915	1.23903	-64.5195	1.24231	-58.1521	1.2426			-79.1061	1.08059	-72.8414	1.0794	-57.0485	1.08358	-80.2881	1.07774	-60.784	1.08039	-79.7644	1.08029	-43.3603	1.07948	-57.9224	1.07662
-74.3843	1.25486	-78.9617	1.24174	-84.6722	1.24491	-83.4645	1.24167	-53.7308	1.2437	-64.4211	1.24077	-47.2962	1.2436	-36.394	1.24387	-72.5537	1.24404	-81.5799	1.24123	-48.3788	1.24348	-51.6165	1.2432	-56.8105	1.24283	-55.7283	1.24291	-56.7137	1.2442	-57.8733	1.24449			-69.8965	1.0839	-65.8206	1.08114	-88.6651	1.08698	-63.6891	1.07944	-84.1323	1.08213	-72.6461	1.08203	-67.3781	1.08121	-64.1012	1.08001
-70.7767	1.25684	-70.4476	1.2436	-103.783	1.24684	-82.4473	1.24356	-63.6839	1.24563	-81.8644	1.24269	-55.8885	1.24553	-52.1665	1.24567	-59.4478	1.24586	-59.2549	1.24313	-63.2121	1.24541	-42.5746	1.24499	-58.0545	1.24458	-47.8799	1.24475	-53.5533	1.2461	-47.0883	1.24638			-80.1808	1.08558	-94.8024	1.08287	-85.6885	1.08878	-57.3714	1.08114	-69.316	1.08387	-67.7106	1.08378	-54.086	1.08294	-61.1167	1.08175
-76.8692	1.25882	-89.3793	1.24546	-79.0266	1.24877	-88.4025	1.24546	-68.9858	1.24756	-64.1938	1.24461	-49.3636	1.24745	-45.6063	1.24746	-46.6391	1.24767	-49.2643	1.24502	-58.0648	1.24734	-43.3671	1.24677	-44.5748	1.24634	-56.7849	1.2466	-63.983	1.248	-60.8198	1.24827			-87.452	1.08726	-106.207	1.08461	-88.7612	1.09058	-53.5087	1.08283	-69.987	1.08561	-53.3305	1.08553	-38.7071	1.08467	-53.815	1.08348
-88.6744	1.2608	-59.7279	1.24732	-81.0301	1.25069	-78.8401	1.24735	-72.7593	1.24948	-37.6953	1.24653	-48.508	1.24938	-41.2902	1.24926	-54.3411	1.24949	-81.6151	1.24691	-43.8094	1.24927	-41.4185	1.24856	-45.5444	1.24809	-54.9611	1.24844	-51.6295	1.24989	-48.7132	1.25016			-88.84	1.08894	-103.747	1.08634	-85.0828	1.09237	-61.0449	1.08453	-62.1647	1.08735	-57.0806	1.08727	-39.0154	1.0864	-60.734	1.08522
-89.5625	1.26277	-81.2016	1.24918	-64.1937	1.25262	-83.4134	1.24924	-68.053	1.25141	-36.5368	1.24845	-51.3259	1.2513	-47.9264	1.25106	-67.3891	1.25131	-59.7194	1.2488	-59.9971	1.25119	-57.0816	1.25035	-52.3911	1.24985	-55.9808	1.25029	-53.4629	1.25179	-64.5929	1.25205			-80.5799	1.09062	-93.3479	1.08808	-80.9499	1.09417	-50.1148	1.08623	-64.1843	1.08909	-84.2419	1.08902	-49.4706	1.08813	-70.2686	1.08695
-67.936	1.26475	-68.3307	1.25104	-65.5372	1.25455	-85.1198	1.25114	-51.5201	1.25334	-58.435	1.25037	-75.3035	1.25322	-53.5916	1.25285	-51.5427	1.25312	-48.5213	1.2507	-49.787	1.25312	-50.9803	1.25214	-44.2373	1.2516	-78.9593	1.25214	-46.3201	1.25369	-49.0034	1.25394			-87.6817	1.09229	-89.8418	1.08981	-104.161	1.09597	-59.6398	1.08793	-58.643	1.09083	-72.3819	1.09077	-54.4575	1.08987	-68.0029	1.08869
-75.5514	1.26673	-77.3989	1.2529	-66.3026	1.25647	-82.6016	1.25303	-49.1962	1.25527	-65.7715	1.25229	-49.7116	1.25515	-44.9506	1.25465	-52.1333	1.25494	-70.7929	1.25259	-78.0379	1.25505	-45.644	1.25392	-62.6754	1.25336	-74.166	1.25398	-57.5186	1.25558	-59.9486	1.25583			-69.8568	1.09397	-78.4332	1.09155	-106.342	1.09776	-79.1517	1.08962	-61.6563	1.09258	-70.7034	1.09252	-49.2903	1.0916	-66.0041	1.09043
-86.8178	1.2687	-76.0547	1.25477	-87.6269	1.2584	-63.8743	1.25492	-44.0664	1.2572	-61.0662	1.25421	-48.2986	1.25707	-38.1984	1.25644	-50.6125	1.25676	-45.383	1.25448	-82.8259	1.25698	-55.1996	1.25571	-38.8812	1.25511	-54.5971	1.25583	-47.3486	1.25748	-67.9171	1.25772			-81.6429	1.09565	-87.6404	1.09328	-115.707	1.09956	-81.8945	1.09132	-67.6181	1.09432	-90.8541	1.09426	-35.6825	1.09333	-80.0373	1.09216
-92.0219	1.27068	-64.2034	1.25663	-75.2462	1.26032	-86.6337	1.25682	-42.2531	1.25913	-47.1335	1.25613	-58.4475	1.259	-31.0788	1.25824	-50.6632	1.25857	-66.3491	1.25637	-71.6977	1.25891	-42.7865	1.2575	-68.7071	1.25687	-48.1459	1.25767	-41.5378	1.25938	-69.3452	1.25961			-80.3795	1.09733	-81.9895	1.09502	-96.326	1.10136	-100.255	1.09302	-113.819	1.09606	-42.2269	1.09601	-53.5368	1.09506	-104.271	1.0939
-108.663	1.27266	-78.963	1.26056	-79.9209	1.26428	-72.055	1.26076	-57.1569	1.26315	-34.6588	1.26019	-57.852	1.26303	-39.4804	1.26217	-31.3789	1.26257	-41.8879	1.26031	-57.5514	1.26297	-44.467	1.26136	-41.8178	1.26076	-61.2569	1.25952	-65.7813	1.2633	-52.2279	1.26355			-93.9558	1.09901	-86.5274	1.09852	-95.9035	1.10315	-55.2327	1.09651	-109.788	1.09955	-60.7942	1.09948	-72.4241	1.0985	-84.2646	1.09564
-124.982	1.27646	-72.5362	1.26262	-87.1882	1.2663	-60.4579	1.2628	-65.5798	1.26524	-57.0492	1.26233	-64.405	1.26513	-53.7711	1.2643	-66.2722	1.26475	-65.6371	1.26236	-48.5365	1.2651	-39.5226	1.26344	-51.6997	1.2629	-54.4628	1.26354	-68.323	1.26531	-52.8038	1.2656			-95.9642	1.10246	-96.9735	1.10029	-97.9458	1.10675	-60.8824	1.09831	-82.966	1.1013	-59.4658	1.1012	-50.6309	1.10021	-62.8532	1.09909
-111.61	1.27829	-61.4777	1.26469	-63.5998	1.26833	-77.8533	1.26485	-86.3491	1.26733	-61.5181	1.26447	-48.4883	1.26724	-25.1574	1.26643	-59.6736	1.26694	-52.3119	1.26441	-47.0998	1.26723	-62.7079	1.26552	-33.9171	1.26503	-61.7848	1.26572	-60.8175	1.26733	-60.4795	1.26765			-100.806	1.10422	-87.351	1.10205	-106.589	1.10855	-64.618	1.10011	-95.4364	1.10305	-55.9582	1.10292	-56.0182	1.10192	-89.1958	1.1008
-77.2965	1.28011	-82.8312	1.26676	-67.411	1.27035	-53.978	1.2669	-67.71	1.26943	-54.939	1.26661	-45.776	1.26934	-31.9392	1.26856	-56.3524	1.26912	-43.6825	1.26646	-56.3972	1.26937	-58.3704	1.26759	-58.4717	1.26717	-54.7159	1.26789	-54.3115	1.26935	-60.4841	1.26971			-85.9946	1.10599	-94.2395	1.10382	-105.248	1.11035	-88.027	1.10191	-97.7061	1.10479	-51.8344	1.10464	-51.7316	1.10363	-68.1534	1.10251
-90.0154	1.28194	-68.1151	1.26883	-77.3372	1.27238	-73.6612	1.26895	-58.7705	1.27152	-53.3576	1.26875	-50.2258	1.27145	-47.4045	1.2707	-46.4526	1.2713	-50.6335	1.2685	-57.172	1.2715	-46.6712	1.26967	-63.8588	1.26931	-61.5172	1.27007	-46.8302	1.27137	-63.6573	1.27176			-97.2915	1.10775	-81.3197	1.10559	-88.277	1.11215	-68.103	1.10371	-106.573	1.10654	-88.2018	1.10636	-48.8431	1.10534	-65.8958	1.10423
-77.3949	1.28376	-69.3308	1.2709	-78.2512	1.2744	-80.01	1.271	-72.3607	1.27361	-56.3122	1.27089	-58.193	1.27355	-34.2524	1.27283	-52.7036	1.27348	-35.0935	1.27055	-56.6823	1.27363	-33.7151	1.27175	-50.1426	1.27145	-64.4458	1.27224	-72.1625	1.27339	-62.2488	1.27381			-121.261	1.10952	-85.1395	1.10735	-94.7021	1.11395	-105.796	1.10551	-135.729	1.10829	-81.9802	1.10808	-65.0394	1.10705	-65.9014	1.10594
-70.3022	1.28559	-59.1855	1.27296	-67.1152	1.27642	-82.1307	1.27304	-87.0626	1.2757	-59.0837	1.27303	-51.3348	1.27565	-34.7386	1.27496	-65.938	1.27566	-54.7725	1.2726	-56.5102	1.27577	-50.9132	1.27383	-82.9229	1.27358	-67.3992	1.27442	-59.2741	1.27541	-43.8718	1.27586			-113.004	1.11128	-76.2997	1.10912	-78.2176	1.11575	-92.8069	1.1073	-100.66	1.11004	-93.8319	1.10981	-77.3719	1.10876	-61.9199	1.10765
-78.5342	1.28741	-66.2965	1.27503	-67.0236	1.27845	-49.6941	1.27509	-63.3315	1.2778	-59.3096	1.27517	-54.9798	1.27776	-59.7632	1.27709	-48.3464	1.27784	-59.1731	1.27464	-41.4052	1.2779	-41.1444	1.2759	-70.7494	1.27572	-50.8312	1.27659	-72.3906	1.27743	-37.1326	1.27792			-101.266	1.11305	-87.2956	1.11088	-82.9699	1.11756	-69.4286	1.1091	-73.207	1.11179	-84.051	1.11153	-69.6301	1.11047	-76.9876	1.10937
-85.7975	1.28924	-85.9116	1.2771	-65.432	1.28047	-56.7283	1.27714	-76.4809	1.27989	-40.3901	1.27731	-51.2292	1.27986	-63.1984	1.27922	-39.0164	1.28003	-82.036	1.27669	-47.1119	1.28003	-50.3758	1.27798	-58.6369	1.27786	-52.8446	1.27877	-63.1281	1.27945	-52.142	1.27997			-106.08	1.11481	-90.9494	1.11265	-97.7	1.11936	-83.7226	1.1109	-68.0912	1.11354	-64.5927	1.11325	-62.3457	1.11218	-61.8279	1.11108
-72.3174	1.29107	-61.7614	1.27917	-69.6821	1.2825	-54.8757	1.27919	-56.7142	1.28198	-31.5784	1.27945	-45.5683	1.28197	-52.7021	1.28136	-45.8177	1.28221	-53.8272	1.27874	-46.8062	1.28216	-49.9667	1.28006	-57.7704	1.28	-50.5666	1.28094	-44.3159	1.28147	-58.2562	1.28202			-82.1344	1.11658	-101.189	1.11441	-81.428	1.12116	-63.4509	1.1127	-89.2853	1.11529	-72.9176	1.11497	-39.9238	1.11388	-53.2988	1.11279
-60.0322	1.29289	-87.3184	1.28328	-77.6621	1.28656	-55.9271	1.28324	-80.7424	1.28616	-56.1454	1.28356	-61.289	1.28609	-42.5054	1.28551	-39.2963	1.28633	-54.1996	1.28281	-41.4867	1.28623	-48.7213	1.28413	-45.4201	1.28414	-63.4096	1.28312	-54.6739	1.28559	-54.8432	1.2861			-72.7375	1.11834	-99.2552	1.11797	-59.8618	1.12296	-75.7801	1.11626	-78.298	1.11882	-66.6621	1.1185	-47.4335	1.11743	-77.9518	1.11451
-52.9582	1.29685	-77.1434	1.28532	-68.7552	1.2886	-62.3123	1.28524	-89.0696	1.28825	-44.2836	1.28553	-64.7515	1.2881	-56.8321	1.28754	-39.2057	1.28828	-54.2635	1.28483	-58.0809	1.28816	-45.1411	1.28612	-48.5938	1.28614	-59.6812	1.28715	-66.9361	1.28769	-68.8254	1.28813			-84.5014	1.1219	-103.787	1.11976	-60.4453	1.12648	-68.3092	1.11801	-88.1769	1.1206	-62.4868	1.1203	-44.1119	1.11927	-79.1933	1.11802
-74.1808	1.29899	-91.9093	1.28736	-57.8726	1.29063	-60.5833	1.28724	-81.4967	1.29034	-55.2375	1.2875	-66.7228	1.29012	-76.9087	1.28956	-52.0772	1.29022	-50.1954	1.28685	-51.7618	1.29009	-65.5436	1.28812	-79.5168	1.28814	-63.0318	1.28901	-62.8287	1.28979	-64.1782	1.29015			-92.2722	1.12369	-100.471	1.12155	-78.3624	1.1282	-54.5651	1.11977	-79.6035	1.12238	-68.0128	1.12211	-68.3173	1.12111	-93.7559	1.11983
-71.7413	1.30112	-98.0329	1.28941	-82.2379	1.29267	-65.32	1.28924	-56.0127	1.29243	-54.7389	1.28947	-49.2178	1.29213	-56.5266	1.29159	-56.6522	1.29216	-53.6464	1.28887	-48.7037	1.29202	-62.8162	1.29011	-70.9923	1.29015	-46.4106	1.29088	-62.2439	1.29189	-119.207	1.29218			-93.171	1.12547	-83.6029	1.12334	-66.4961	1.12992	-85.406	1.12153	-72.8328	1.12417	-65.5523	1.12391	-58.9466	1.12295	-62.5508	1.12163
-53.4115	1.30326	-76.7896	1.29145	-70.0378	1.2947	-54.2557	1.29124	-70.5321	1.29452	-39.8811	1.29144	-75.4427	1.29414	-50.9602	1.29361	-49.4824	1.29411	-61.332	1.29089	-53.079	1.29395	-60.6728	1.29211	-54.2278	1.29215	-43.0773	1.29274	-62.4367	1.29399	-64.8065	1.29421			-67.4588	1.12726	-89.7812	1.12513	-74.7004	1.13164	-76.8471	1.12329	-59.6387	1.12595	-77.8156	1.12572	-60.6184	1.12479	-77.9584	1.12344
-80.826	1.3054	-75.953	1.29349	-60.1897	1.29674	-53.7399	1.29324	-68.9113	1.29661	-34.3047	1.29341	-91.4415	1.29616	-45.0253	1.29564	-46.4916	1.29605	-47.7372	1.29291	-51.2773	1.29588	-51.2239	1.2941	-45.5064	1.29415	-56.9559	1.2946	-65.4229	1.29609	-63.5281	1.29623			-69.8177	1.12905	-89.6204	1.12692	-75.5838	1.13336	-52.3175	1.12505	-69.1054	1.12773	-63.4739	1.12752	-44.9968	1.12663	-65.496	1.12524
-65.1688	1.30753	-71.054	1.29553	-69.944	1.29877	-74.289	1.29524	-64.7817	1.2987	-52.3594	1.29537	-57.9344	1.29817	-45.6996	1.29767	-51.8009	1.29799	-60.3654	1.29493	-52.4792	1.29781	-65.2638	1.29609	-52.4043	1.29615	-57.0996	1.29646	-64.0336	1.29819	-51.7647	1.29826			-92.9534	1.13084	-81.0438	1.12871	-89.4446	1.13508	-59.102	1.12681	-50.4321	1.12951	-51.9752	1.12933	-68.5931	1.12847	-75.1398	1.12705
-75.1282	1.30967	-71.1586	1.29758	-51.4357	1.30081	-56.9731	1.29724	-67.11	1.30079	-48.3134	1.29734	-62.8996	1.30019	-49.4441	1.29969	-46.3353	1.29994	-50.9872	1.29696	-36.3294	1.29975	-60.6813	1.29809	-38.5129	1.29816	-59.4501	1.29832	-47.8357	1.30029	-62.744	1.30029			-102.953	1.13263	-78.6174	1.1305	-66.1451	1.1368	-56.1113	1.12856	-73.5178	1.13129	-63.9457	1.13113	-77.8358	1.13031	-44.7498	1.12885
-85.5066	1.3118	-66.1957	1.29962	-66.6285	1.30284	-63.1333	1.29925	-80.7467	1.30287	-62.8499	1.29931	-54.6153	1.3022	-44.2406	1.30172	-57.637	1.30188	-40.0772	1.29898	-71.3214	1.30168	-56.9317	1.30008	-55.593	1.30016	-49.2879	1.30018	-49.3768	1.30239	-66.3456	1.30231			-71.8214	1.13442	-63.3857	1.13229	-94.6097	1.13852	-50.7514	1.13032	-58.9646	1.13307	-57.7125	1.13294	-67.6729	1.13215	-67.4061	1.13066
-80.2511	1.31394	-59.6321	1.30166	-75.1341	1.30488	-76.7044	1.30125	-70.4584	1.30496	-55.6884	1.30128	-51.4835	1.30421	-50.6441	1.30374	-57.4231	1.30382	-50.4347	1.301	-60.9487	1.30361	-48.4294	1.30208	-51.7253	1.30216	-57.9509	1.30204	-45.2558	1.30449	-58.253	1.30434			-90.0813	1.13621	-65.075	1.13408	-86.7053	1.14024	-67.7289	1.13208	-53.9262	1.13485	-55.0134	1.13474	-64.7783	1.13399	-51.2617	1.13246
-61.3666	1.31608	-69.7389	1.3057	-60.2314	1.30902	-60.989	1.30524	-75.771	1.309	-43.3419	1.30536	-55.3987	1.30822	-55.3737	1.30778	-102.592	1.30766	-54.2701	1.305	-59.4452	1.30753	-59.4136	1.30605	-46.5167	1.30615	-40.9761	1.30391	-47.8964	1.30858	-49.3904	1.30836			-94.7656	1.138	-65.8668	1.13763	-54.6017	1.14196	-74.6795	1.13557	-67.9015	1.13841	-70.1283	1.13833	-45.3318	1.13758	-57.3831	1.13427
-87.138	1.32025	-59.7175	1.30769	-69.8344	1.31113	-74.948	1.30723	-59.6071	1.31094	-58.1904	1.30747	-42.5369	1.31021	-61.1134	1.30979	-87.4885	1.30955	-57.316	1.30699	-56.4255	1.30952	-39.6727	1.30802	-60.3668	1.30814	-41.815	1.30783	-38.5249	1.31057	-46.6416	1.31036			-77.8463	1.14157	-56.3452	1.1394	-67.5974	1.14545	-59.9225	1.1373	-72.7934	1.14019	-95.4008	1.14011	-46.3697	1.13933	-57.5627	1.13784
-65.1204	1.32229	-63.5576	1.30969	-78.7003	1.31323	-82.7426	1.30923	-70.0734	1.31289	-45.9795	1.30958	-60.4926	1.3122	-40.681	1.3118	-72.6182	1.31144	-40.6233	1.30897	-44.2412	1.3115	-28.9213	1.30999	-61.6835	1.31012	-61.861	1.30989	-46.1556	1.31255	-69.6907	1.31236			-82.2254	1.14336	-112.082	1.14116	-73.8725	1.14723	-44.8822	1.13903	-99.5692	1.14196	-70.1053	1.1419	-49.2286	1.14107	-48.3451	1.13961
-74.4713	1.32432	-73.7404	1.31168	-70.4132	1.31534	-64.7453	1.31122	-67.0117	1.31483	-53.9039	1.3117	-47.2281	1.31418	-52.0348	1.31381	-81.599	1.31333	-45.2008	1.31096	-46.9152	1.31349	-31.3666	1.31197	-71.9972	1.31211	-60.3374	1.31195	-40.8648	1.31454	-69.7062	1.31436			-83.2938	1.14515	-112.453	1.14292	-69.464	1.14901	-48.9453	1.14076	-75.2916	1.14374	-48.538	1.14368	-50.3525	1.14282	-62.6143	1.14138
-57.5094	1.32636	-58.9985	1.31368	-64.339	1.31744	-75.4384	1.31321	-72.001	1.31677	-46.7044	1.31381	-48.9728	1.31617	-44.0407	1.31582	-66.3981	1.31522	-71.7245	1.31294	-52.2338	1.31548	-52.1834	1.31394	-64.4658	1.3141	-56.467	1.31401	-48.7933	1.31652	-57.4793	1.31636			-80.7866	1.14694	-68.006	1.14468	-73.5853	1.15079	-57.861	1.14249	-82.1568	1.14552	-64.7838	1.14546	-36.1058	1.14457	-46.5014	1.14315
-66.5644	1.3284	-74.6666	1.31567	-67.783	1.31955	-70.8291	1.31521	-62.4628	1.31872	-65.0086	1.31592	-40.1823	1.31816	-46.5521	1.31783	-53.7367	1.31712	-62.7611	1.31493	-54.0799	1.31747	-41.094	1.31591	-64.7637	1.31608	-69.1981	1.31607	-49.6369	1.31851	-76.4817	1.31835			-90.831	1.14872	-75.1299	1.14645	-70.5376	1.15257	-53.7005	1.14422	-74.6689	1.1473	-75.4476	1.14724	-52.8014	1.14632	-48.7167	1.14492
-91.0195	1.33044	-100.449	1.31766	-72.461	1.32165	-67.3597	1.3172	-39.2629	1.32066	-41.8686	1.31803	-65.5712	1.32015	-54.1078	1.31984	-57.5307	1.31901	-62.1748	1.31691	-57.5581	1.31946	-35.3752	1.31789	-61.3197	1.31807	-73.6166	1.31813	-38.4355	1.32049	-81.7981	1.32035			-73.2942	1.15051	-81.2747	1.14821	-66.2181	1.15435	-78.9053	1.14595	-70.1009	1.14908	-90.3355	1.14902	-56.9689	1.14807	-58.8376	1.14669
-77.906	1.33248	-69.8332	1.31966	-65.7661	1.32376	-78.2844	1.31919	-62.5695	1.32261	-48.5201	1.32014	-63.8497	1.32214	-47.8422	1.32185	-50.9248	1.3209	-58.5471	1.3189	-45.9391	1.32145	-33.3426	1.31986	-53.3101	1.32005	-65.4044	1.32019	-47.4469	1.32248	-90.445	1.32235			-81.2998	1.1523	-68.8867	1.14997	-89.5535	1.15613	-62.8	1.14768	-57.193	1.15086	-94.478	1.15081	-40.0142	1.14981	-57.7018	1.14846
-79.356	1.33451	-75.9616	1.32165	-62.5287	1.32586	-68.8436	1.32119	-68.4008	1.32455	-89.8864	1.32226	-62.5705	1.32413	-45.5555	1.32386	-56.0195	1.32279	-68.9282	1.32088	-58.89	1.32343	-39.9013	1.32183	-44.0187	1.32204	-68.5256	1.32226	-54.0654	1.32447	-76.1253	1.32435			-93.0337	1.15408	-69.3627	1.15173	-94.8331	1.1579	-75.7265	1.14941	-99.7679	1.15264	-60.2478	1.15259	-78.5434	1.15156	-59.877	1.15023
-71.9011	1.33655	-85.7356	1.32365	-80.5554	1.32797	-77.8215	1.32318	-57.505	1.32649	-79.3829	1.32437	-56.6368	1.32612	-63.3163	1.32587	-48.3025	1.32468	-52.5251	1.32286	-78.3105	1.32542	-42.4373	1.32381	-55.1769	1.32403	-58.2533	1.32432	-28.0988	1.32645	-45.0023	1.32635			-113.311	1.15587	-82.1638	1.1535	-68.7907	1.15968	-45.1064	1.15114	-88.8213	1.15442	-70.8079	1.15437	-42.9156	1.15331	-54.9788	1.152
-74.7699	1.33859	-92.8747	1.32786	-87.9625	1.33219	-87.6021	1.32745	-48.6807	1.33057	-49.8246	1.32846	-48.7544	1.33029	-50.0565	1.32994	-46.7925	1.32877	-78.9686	1.32695	-61.376	1.32966	-55.2926	1.32796	-43.8572	1.32815	-55.1984	1.32638	-34.6407	1.33056	-53.0406	1.33051			-114.922	1.15766	-84.6686	1.15709	-58.6474	1.16146	-61.2452	1.15467	-47.0357	1.15801	-69.0858	1.15803	-64.6786	1.15692	-66.6165	1.15377
-78.1873	1.3433	-104.075	1.33008	-89.1169	1.33431	-90.7924	1.32973	-51.4971	1.3327	-48.5463	1.33045	-41.2375	1.33248	-49.4608	1.332	-65.067	1.33096	-54.5892	1.32905	-63.8488	1.3319	-52.2477	1.33014	-46.682	1.33029	-71.961	1.33063	-49.0301	1.33267	-59.2967	1.33267			-110.697	1.16132	-75.6571	1.15892	-56.9862	1.16512	-78.7104	1.15648	-42.948	1.15983	-68.5131	1.1599	-63.0408	1.15879	-48.4209	1.15742
-59.0833	1.34598	-83.4955	1.33231	-78.0481	1.33643	-88.0246	1.33201	-44.8063	1.33483	-46.0256	1.33244	-48.7325	1.33466	-42.25	1.33406	-30.403	1.33315	-54.1244	1.33115	-56.9223	1.33415	-46.129	1.33232	-59.7878	1.33242	-68.2121	1.33283	-61.998	1.33479	-64.0873	1.33483			-87.5745	1.1632	-81.3841	1.16075	-55.8847	1.16699	-76.6568	1.15828	-61.2351	1.16166	-77.134	1.16177	-70.393	1.16066	-74.3952	1.1593
-71.5041	1.34865	-71.3326	1.33453	-61.8837	1.33856	-75.2069	1.33428	-44.3881	1.33696	-45.0008	1.33442	-32.8441	1.33684	-43.5643	1.33612	-42.4867	1.33534	-43.5252	1.33325	-52.548	1.3364	-56.1687	1.33449	-76.5146	1.33456	-53.7083	1.33503	-80.7244	1.33691	-70.6044	1.33699			-65.1039	1.16508	-81.7108	1.16258	-71.8782	1.16887	-78.1836	1.16009	-66.5058	1.16348	-87.7364	1.16365	-76.4832	1.16253	-93.1329	1.16117
-87.743	1.35133	-60.1394	1.33675	-79.522	1.34068	-76.9956	1.33656	-46.4089	1.33909	-61.9424	1.33641	-42.1065	1.33902	-15.3303	1.33818	-66.3608	1.33754	-43.6599	1.33535	-59.94	1.33864	-55.6286	1.33667	-60.8783	1.33669	-58.2495	1.33722	-52.2001	1.33903	-69.6874	1.33915			-62.0051	1.16696	-73.4956	1.16441	-106.245	1.17075	-43.9927	1.16189	-48.3047	1.1653	-74.4227	1.16552	-55.907	1.16439	-90.7384	1.16305
-102.198	1.354	-85.6901	1.33897	-78.3532	1.3428	-84.817	1.33884	-59.9235	1.34123	-55.0695	1.33839	-50.8995	1.34121	-33.9755	1.34025	-40.368	1.33973	-38.6145	1.33745	-59.438	1.34089	-50.6793	1.33885	-35.8573	1.33883	-58.176	1.33942	-51.1736	1.34115	-76.8293	1.34131			-80.403	1.16884	-64.19	1.16624	-78.3831	1.17262	-51.6047	1.16369	-74.4065	1.16712	-69.9231	1.16739	-56.3374	1.16626	-83.0696	1.16492
-80.1349	1.35667	-69.7878	1.34119	-59.1989	1.34492	-95.1286	1.34111	-62.3329	1.34336	-39.789	1.34038	-55.2186	1.34339	-33.8674	1.34231	-66.0399	1.34192	-46.8384	1.33955	-55.0993	1.34313	-43.643	1.34103	-45.5285	1.34097	-66.4401	1.34161	-67.3305	1.34327	-66.7877	1.34347			-63.2776	1.17072	-74.0095	1.16807	-80.985	1.1745	-56.65	1.1655	-88.2333	1.16894	-59.2734	1.16926	-60.1833	1.16813	-72.0197	1.1668
-61.8799	1.35935	-63.4631	1.34341	-72.34	1.34704	-83.8147	1.34339	-56.0387	1.34549	-52.9935	1.34237	-55.9775	1.34557	-48.385	1.34437	-57.5347	1.34412	-37.5099	1.34165	-52.3916	1.34538	-48.0363	1.34321	-72.4956	1.3431	-60.2201	1.34381	-68.6029	1.34538	-70.4885	1.34563			-67.7983	1.1726	-73.9424	1.1699	-70.9858	1.17638	-39.4376	1.1673	-74.9745	1.17076	-48.7805	1.17114	-59.146	1.17	-68.6097	1.16867
-66.0693	1.36202	-73.6198	1.34563	-75.9189	1.34916	-58.8053	1.34567	-55.6196	1.34762	-53.4683	1.34435	-52.1252	1.34775	-40.9735	1.34643	-60.9205	1.34631	-48.6729	1.34375	-31.7466	1.34763	-54.391	1.34539	-59.2378	1.34524	-59.5377	1.34601	-50.0875	1.3475	-81.8626	1.3478			-73.6277	1.17447	-75.6713	1.17173	-68.6593	1.17826	-52.885	1.16911	-53.4302	1.17258	-43.5471	1.17301	-59.9145	1.17186	-61.405	1.17055
-69.3791	1.3647	-87.2271	1.34786	-59.7907	1.35128	-66.0758	1.34794	-59.4584	1.34975	-56.7302	1.34634	-60.9429	1.34994	-47.1539	1.34849	-44.9186	1.3485	-42.0165	1.34585	-54.0182	1.34987	-38.1738	1.34757	-56.9599	1.34737	-56.7298	1.3482	-41.3561	1.34962	-69.4754	1.34996			-69.7404	1.17635	-61.9401	1.17356	-43.9614	1.18013	-54.9108	1.17091	-89.6554	1.1744	-66.5846	1.17488	-47.8377	1.17373	-64.5541	1.17243
-75.9197	1.36737	-75.138	1.35212	-78.1475	1.35547	-93.1234	1.35225	-52.1508	1.35397	-62.7244	1.35045	-51.32	1.35417	-54.2607	1.35278	-47.0663	1.3529	-47.5665	1.35009	-63.9662	1.35415	-65.2874	1.35199	-53.4905	1.3517	-67.3212	1.3504	-37.2097	1.35384	-71.298	1.35419			-62.1213	1.17823	-80.2839	1.1773	-73.1099	1.18201	-65.656	1.17467	-84.2678	1.17811	-52.8821	1.17859	-53.7484	1.17745	-58.0697	1.1743
-87.4236	1.37177	-67.991	1.35416	-63.584	1.35754	-79.8312	1.35428	-54.8458	1.35606	-43.6677	1.35258	-53.1656	1.35621	-58.9776	1.35502	-46.0034	1.35511	-46.6107	1.35223	-69.2661	1.35619	-40.233	1.35424	-60.0143	1.3539	-67.7734	1.35467	-41.2261	1.35594	-81.7137	1.35626			-70.1954	1.18204	-104.704	1.1792	-59.1741	1.18577	-56.0892	1.17663	-92.9322	1.18001	-55.0556	1.18043	-72.0121	1.1793	-60.9775	1.17802
-82.8541	1.37349	-70.6193	1.35621	-79.2757	1.35961	-90.3586	1.35631	-41.189	1.35815	-43.255	1.35471	-34.4074	1.35826	-26.5168	1.35725	-38.181	1.35731	-31.1396	1.35437	-30.3059	1.35822	-55.169	1.35649	-61.1535	1.3561	-49.4749	1.35675	-38.8491	1.35805	-72.6377	1.35832			-71.9584	1.18396	-85.2788	1.18111	-75.6044	1.18766	-49.8593	1.17859	-79.5828	1.1819	-77.6355	1.18227	-65.9426	1.18115	-80.9383	1.17986
-66.7291	1.3752	-82.6182	1.35825	-106.87	1.36168	-95.2769	1.35834	-49.0517	1.36024	-42.2515	1.35684	-47.5507	1.3603	-57.4619	1.35948	-43.6291	1.35952	-40.1384	1.35651	-49.2294	1.36025	-74.7326	1.35874	-64.0943	1.35829	-53.8686	1.35883	-35.762	1.36015	-59.2925	1.36039			-60.0914	1.18589	-82.8474	1.18301	-79.5833	1.18955	-59.5205	1.18054	-92.5406	1.1838	-61.3341	1.18411	-95.466	1.183	-87.6298	1.1817
-77.971	1.37692	-80.2435	1.36029	-98.3711	1.36375	-83.4015	1.36037	-40.3076	1.36233	-40.2608	1.35897	-54.9095	1.36235	-83.7236	1.36172	-61.3597	1.36173	-43.9555	1.35865	-52.0892	1.36228	-73.8391	1.36099	-46.9104	1.36049	-62.6825	1.36091	-52.8463	1.36225	-53.9416	1.36246			-72.6603	1.18782	-87.3268	1.18492	-71.4773	1.19144	-58.5533	1.1825	-84.9605	1.18569	-71.1379	1.18594	-69.7221	1.18486	-80.5092	1.18354
-57.0053	1.37864	-83.6342	1.36234	-63.8136	1.36582	-58.5346	1.3624	-61.8592	1.36442	-42.279	1.36109	-67.5934	1.3644	-69.9639	1.36395	-39.4866	1.36393	-46.0063	1.36079	-36.6812	1.36432	-48.0676	1.36324	-48.8731	1.36268	-57.7515	1.36298	-50.4505	1.36436	-46.1869	1.36453			-58.8255	1.18975	-78.7405	1.18682	-61.303	1.19332	-48.7801	1.18446	-63.4954	1.18758	-74.7514	1.18778	-79.3383	1.18671	-69.1584	1.18538
-53.1913	1.38036	-80.1505	1.36438	-72.1026	1.36789	-54.6909	1.36443	-47.997	1.36651	-44.9011	1.36322	-49.2156	1.36644	-44.9798	1.36618	-55.0499	1.36614	-52.267	1.36293	-37.845	1.36635	-46.8965	1.36549	-60.324	1.36488	-64.0831	1.36506	-46.2493	1.36646	-54.7091	1.3666			-45.2463	1.19167	-80.7117	1.18872	-58.0073	1.19521	-63.2473	1.18641	-77.099	1.18948	-57.573	1.18962	-61.8665	1.18856	-81.8545	1.18722
-66.0803	1.38208	-74.4604	1.36642	-71.7501	1.36996	-63.8303	1.36646	-44.9276	1.3686	-44.6388	1.36535	-39.4536	1.36849	-41.708	1.36841	-49.4121	1.36835	-39.493	1.36507	-45.9118	1.36838	-43.4379	1.36774	-63.7866	1.36708	-74.4612	1.36714	-38.5911	1.36856	-55.7596	1.36867			-82.1721	1.1936	-82.0697	1.19063	-65.9537	1.1971	-81.4477	1.18837	-84.5687	1.19137	-57.4325	1.19146	-74.3807	1.19041	-61.4595	1.18906
-77.5175	1.38379	-65.15	1.36847	-72.4238	1.37203	-60.9685	1.36849	-66.27	1.37069	-48.9026	1.36748	-41.5275	1.37054	-27.7099	1.37065	-52.7165	1.37055	-42.0135	1.36721	-51.4142	1.37042	-55.1818	1.36999	-65.2109	1.36927	-55.5731	1.36922	-50.9734	1.37066	-61.1917	1.37073			-67.3719	1.19553	-95.0317	1.19253	-69.4612	1.19898	-81.7189	1.19033	-84.006	1.19327	-73.5403	1.1933	-76.2483	1.19226	-58.4734	1.1909
-58.1551	1.38551	-64.8999	1.37051	-77.7019	1.3741	-64.4865	1.37052	-56.376	1.37278	-47.4981	1.36961	-54.25	1.37258	-50.2415	1.37288	-48.4038	1.37276	-31.2425	1.36935	-54.1073	1.37245	-49.6114	1.37224	-54.6729	1.37147	-50.7299	1.37129	-56.4143	1.37277	-64.0593	1.3728			-72.0385	1.19745	-108.84	1.19444	-72.1733	1.20087	-61.0993	1.19228	-79.7174	1.19516	-70.945	1.19513	-80.1563	1.19411	-63.2124	1.19274
-62.3272	1.38723	-75.385	1.37471	-92.4224	1.37836	-68.5996	1.37479	-40.7496	1.37711	-49.6058	1.374	-47.3373	1.3769	-47.3845	1.37729	-39.2304	1.37714	-49.6464	1.37381	-42.7749	1.37678	-55.5297	1.37656	-60.4084	1.37577	-48.7528	1.37337	-49.0385	1.37708	-72.1195	1.37711			-75.9045	1.19938	-106.64	1.19814	-69.6986	1.20276	-69.6828	1.19605	-90.3017	1.19884	-66.5749	1.19884	-91.5192	1.19782	-57.9898	1.19458
-61.0725	1.39104	-57.7057	1.37687	-89.6251	1.38055	-71.8306	1.37702	-37.9249	1.37934	-55.1106	1.37626	-46.0149	1.37917	-36.9404	1.37947	-45.3244	1.37931	-55.7716	1.37614	-42.1647	1.37907	-50.6109	1.37863	-70.0687	1.37788	-60.9234	1.37773	-76.6444	1.3793	-54.5015	1.37934			-72.6654	1.20309	-101.564	1.19995	-81.6733	1.20647	-67.2979	1.19786	-77.2195	1.20062	-53.2391	1.20072	-84.566	1.19968	-60.8096	1.19827
-66.2212	1.39313	-96.6007	1.37903	-113.511	1.38273	-73.0874	1.37925	-50.6319	1.38158	-65.8075	1.37852	-37.3228	1.38143	-56.802	1.38165	-63.9951	1.38148	-50.6678	1.37846	-37.47	1.38137	-47.2828	1.3807	-67.9551	1.37999	-80.868	1.38002	-50.0994	1.38151	-70.5486	1.38158			-86.3822	1.20487	-73.6718	1.20175	-97.6444	1.20829	-65.1979	1.19967	-71.8233	1.20241	-71.8843	1.20259	-92.3478	1.20153	-70.2164	1.20012
-56.531	1.39522	-72.0368	1.38118	-98.3668	1.38492	-73.9596	1.38149	-56.0216	1.38382	-65.2712	1.38079	-32.7846	1.3837	-41.8931	1.38383	-73.5842	1.38365	-55.8704	1.38078	-44.8908	1.38366	-48.9855	1.38277	-64.6424	1.3821	-60.6251	1.3823	-61.1659	1.38373	-87.8495	1.38382			-79.485	1.20664	-93.7474	1.20355	-76.8798	1.21011	-65.6869	1.20148	-63.7509	1.20419	-73.7874	1.20446	-74.0355	1.20339	-64.727	1.20196
-59.0301	1.3973	-60.0114	1.38334	-72.4749	1.3871	-78.2704	1.38372	-57.8237	1.38606	-49.44	1.38305	-39.692	1.38597	-35.523	1.38601	-50.3976	1.38582	-65.9703	1.3831	-53.0904	1.38596	-49.1013	1.38484	-61.2322	1.38421	-53.4603	1.38458	-57.9979	1.38594	-55.2469	1.38606			-81.9516	1.20842	-79.9478	1.20535	-75.5933	1.21194	-63.6183	1.2033	-50.4347	1.20598	-56.4069	1.20634	-52.9085	1.20524	-67.7235	1.20381
-61.8515	1.39939	-66.2348	1.3855	-60.2386	1.38929	-68.3673	1.38595	-66.7485	1.38829	-42.9639	1.38531	-50.333	1.38824	-36.3169	1.38819	-54.0458	1.38799	-38.6901	1.38542	-47.5355	1.38825	-47.2478	1.38691	-50.8694	1.38633	-70.7757	1.38686	-46.0148	1.38816	-56.624	1.38829			-102.046	1.2102	-89.0903	1.20715	-76.0121	1.21376	-59.3575	1.20511	-46.8057	1.20776	-45.1563	1.20821	-54.5204	1.2071	-64.9945	1.20565
-63.1849	1.40148	-70.262	1.38766	-69.9979	1.39148	-66.3293	1.38819	-74.8981	1.39053	-30.2426	1.38758	-56.2075	1.39051	-57.642	1.39037	-66.3311	1.39016	-64.553	1.38774	-47.3166	1.39055	-58.9506	1.38898	-49.7682	1.38844	-45.4842	1.38915	-48.5401	1.39037	-53.7554	1.39053			-88.7309	1.21198	-82.0839	1.20896	-76.7249	1.21558	-59.9122	1.20692	-45.3583	1.20954	-86.0291	1.21008	-55.7323	1.20896	-90.4481	1.2075
-69.6827	1.40357	-56.3451	1.38982	-77.8076	1.39366	-51.426	1.39042	-41.9595	1.39277	-68.5948	1.38984	-62.8904	1.39277	-57.3699	1.39255	-54.7021	1.39233	-59.6653	1.39006	-42.1602	1.39284	-42.5636	1.39105	-53.9431	1.39055	-60.6479	1.39143	-62.2465	1.39259	-40.9199	1.39277			-71.3286	1.21376	-66.9778	1.21076	-95.1972	1.2174	-73.9711	1.20873	-64.8199	1.21133	-74.617	1.21196	-53.2264	1.21081	-89.5614	1.20934
-88.9541	1.40566	-64.7004	1.39197	-90.8984	1.39585	-56.9505	1.39266	-46.9874	1.39501	-50.7545	1.3921	-43.107	1.39504	-41.7715	1.39473	-52.6765	1.3945	-61.9602	1.39238	-45.5057	1.39514	-31.9356	1.39313	-72.3574	1.39266	-67.3506	1.39371	-46.7394	1.3948	-76.2721	1.39501			-59.4887	1.21554	-62.5052	1.21256	-82.0116	1.21923	-68.294	1.21054	-84.8114	1.21311	-61.6804	1.21383	-48.0998	1.21267	-89.3096	1.21119
-67.6447	1.40775	-73.4547	1.39413	-69.6364	1.39803	-65.5236	1.39489	-41.2516	1.39724	-54.3145	1.39437	-52.3956	1.39731	-42.9431	1.39691	-43.4408	1.39667	-58.4786	1.3947	-48.6757	1.39743	-63.605	1.3952	-52.5545	1.39477	-42.621	1.396	-63.1458	1.39702	-67.3964	1.39724			-62.7269	1.21732	-73.0731	1.21436	-69.8312	1.22105	-53.9569	1.21235	-51.3289	1.2149	-61.7858	1.2157	-63.3254	1.21452	-70.1146	1.21303
-60.4723	1.40984	-79.7246	1.39856	-69.6063	1.40239	-75.9524	1.3993	-42.1077	1.4017	-57.1885	1.39881	-49.4246	1.40177	-39.2761	1.40127	-41.7701	1.40106	-50.565	1.39917	-55.0003	1.40181	-56.2633	1.39945	-49.5455	1.3991	-55.4366	1.39828	-60.674	1.4015	-77.7275	1.40174			-56.7058	1.21909	-70.2192	1.21807	-75.4248	1.22287	-73.4112	1.21604	-50.5652	1.21863	-48.7323	1.21951	-57.3159	1.21827	-61.373	1.21488
-72.9734	1.41426	-70.6732	1.40083	-75.1958	1.40457	-81.4194	1.40147	-48.275	1.40392	-55.2896	1.40099	-54.9213	1.40395	-39.2525	1.40346	-54.229	1.40328	-51.766	1.40132	-47.0687	1.40389	-36.8644	1.40163	-59.2241	1.40131	-66.7847	1.40268	-67.9469	1.40376	-67.5613	1.40401			-86.002	1.22275	-74.8039	1.21996	-92.6208	1.22665	-75.9977	1.21792	-69.6027	1.22058	-62.8255	1.22143	-57.6185	1.22017	-59.1506	1.21863
-58.2366	1.41659	-87.595	1.4031	-55.8866	1.40674	-76.9713	1.40364	-47.7298	1.40613	-59.5124	1.40318	-52.5112	1.40614	-33.6372	1.40564	-47.2641	1.40551	-37.059	1.40346	-47.3562	1.40597	-52.9	1.40382	-51.0846	1.40353	-45.7242	1.4048	-65.1533	1.40602	-54.9057	1.40627			-85.8239	1.22463	-65.8418	1.22186	-72.6538	1.2286	-85.2158	1.2198	-61.9839	1.22253	-68.376	1.22336	-51.6751	1.22207	-65.8088	1.22053
-80.0587	1.41893	-84.7814	1.40538	-55.8466	1.40891	-57.7505	1.40582	-53.2205	1.40835	-44.7299	1.40536	-56.6969	1.40833	-48.5753	1.40783	-62.6138	1.40773	-52.7707	1.40561	-44.703	1.40806	-46.9333	1.406	-47.378	1.40575	-59.9122	1.40692	-55.4523	1.40829	-38.5974	1.40854			-80.1946	1.22651	-54.8782	1.22376	-62.0036	1.23055	-69.1109	1.22168	-46.356	1.22448	-76.2181	1.22529	-49.9973	1.22396	-59.3602	1.22243
-99.4868	1.42126	-64.6116	1.40765	-54.0963	1.41109	-62.9368	1.40799	-59.2049	1.41057	-53.2563	1.40754	-49.3162	1.41051	-22.2249	1.41002	-49.1658	1.40995	-51.53	1.40776	-39.4851	1.41014	-54.4211	1.40818	-67.0395	1.40797	-48.8728	1.40904	-48.6839	1.41055	-49.4646	1.4108			-86.8753	1.22839	-49.9797	1.22566	-69.8799	1.23251	-75.1236	1.22356	-58.9046	1.22644	-66.5997	1.22722	-51.5508	1.22586	-68.3547	1.22434
-66.784	1.4236	-55.5784	1.40992	-65.3674	1.41326	-59.8584	1.41016	-50.0472	1.41279	-61.519	1.40972	-57.0827	1.4127	-63.9042	1.4122	-45.7745	1.41217	-71.2382	1.4099	-24.6383	1.41222	-42.0751	1.41037	-53.3654	1.41019	-49.0516	1.41116	-42.27	1.41281	-67.2789	1.41306			-93.9743	1.23027	-52.1762	1.22756	-69.7744	1.23446	-114.702	1.22544	-59.5294	1.22839	-53.05	1.22915	-45.4246	1.22775	-40.8163	1.22624
-58.6982	1.42593	-63.0042	1.41219	-60.8272	1.41544	-75.1513	1.41234	-43.7053	1.41501	-69.3146	1.4119	-49.3618	1.41488	-58.4515	1.41439	-54.0946	1.41439	-71.1398	1.41205	-44.22	1.4143	-45.9007	1.41255	-75.8818	1.41241	-48.9622	1.41328	-39.5029	1.41508	-40.9926	1.41533			-86.302	1.23215	-77.7482	1.22946	-64.6337	1.23641	-93.1661	1.22732	-39.1229	1.23034	-87.1005	1.23108	-44.9792	1.22965	-81.4389	1.22815
-58.397	1.42827	-68.009	1.41447	-51.7579	1.41761	-71.8428	1.41451	-57.7358	1.41723	-79.4499	1.41409	-39.8105	1.41707	-43.512	1.41657	-52.9044	1.41662	-56.0393	1.41419	-53.0278	1.41638	-44.8229	1.41473	-65.9331	1.41463	-52.5688	1.4154	-43.5069	1.41734	-47.417	1.41759			-91.3868	1.23403	-65.8503	1.23136	-61.6426	1.23836	-110.469	1.2292	-47.8588	1.23229	-81.2947	1.23301	-49.0015	1.23155	-67.7078	1.23005
-82.2813	1.4306	-60.6351	1.41674	-54.2622	1.41978	-75.313	1.41669	-51.6709	1.41944	-72.1991	1.41627	-42.2265	1.41926	-34.3789	1.41876	-64.7538	1.41884	-32.4572	1.41634	-34.7413	1.41847	-43.4674	1.41692	-49.6403	1.41684	-68.9549	1.41752	-37.7136	1.4196	-43.4053	1.41985			-95.8078	1.2359	-64.9764	1.23326	-68.5759	1.24032	-95.5118	1.23108	-44.3456	1.23424	-80.9587	1.23494	-55.1106	1.23344	-80.2849	1.23195
-83.4807	1.43294	-66.7362	1.41901	-57.3429	1.42196	-66.08	1.41886	-65.486	1.42166	-84.9292	1.41845	-43.6561	1.42144	-23.3	1.42095	-86.2416	1.42106	-53.4616	1.41849	-39.0227	1.42055	-47.0412	1.4191	-61.3966	1.41906	-48.6647	1.41964	-31.2209	1.42187	-54.032	1.42212			-101.327	1.23778	-53.1239	1.23516	-62.0217	1.24227	-100.216	1.23296	-85.7694	1.23619	-75.1711	1.23687	-58.0223	1.23534	-90.6573	1.23386
-73.5616	1.43527	-71.9577	1.42343	-65.0304	1.42643	-57.5157	1.42318	-65.9088	1.42601	-73.266	1.42267	-40.5498	1.42572	-45.4619	1.42539	-48.5966	1.4255	-39.5795	1.42278	-46.298	1.42498	-38.5952	1.42342	-54.211	1.42347	-54.862	1.42176	-40.713	1.4263	-61.8242	1.42646			-110.955	1.23966	-47.4433	1.23905	-72.2377	1.24422	-120.605	1.23681	-51.2906	1.24013	-66.198	1.24081	-53.2836	1.2392	-85.4269	1.23576
-64.1337	1.43992	-70.7597	1.42558	-67.6514	1.42872	-68.9966	1.42533	-44.6962	1.42815	-74.6195	1.4247	-56.7466	1.4278	-41.3028	1.42765	-72.1251	1.42773	-70.3683	1.42493	-52.3483	1.42734	-55.9089	1.42556	-50.2709	1.42565	-41.0356	1.42612	-33.8398	1.42847	-44.7894	1.42854			-74.9872	1.24359	-64.01	1.24104	-96.6194	1.24816	-104.406	1.23877	-68.7504	1.24212	-78.1351	1.24283	-77.2454	1.24116	-78.7206	1.23964
-79.129	1.44224	-57.5128	1.42774	-51.4531	1.43101	-66.0349	1.42749	-55.7877	1.43028	-77.8257	1.42674	-35.5169	1.42989	-43.2285	1.42991	-93.4343	1.42995	-38.5565	1.42708	-42.3441	1.42969	-35.9538	1.42769	-44.3315	1.42783	-61.8377	1.42836	-37.5176	1.43064	-54.2003	1.43061			-75.8718	1.24564	-66.0697	1.24304	-84.1172	1.25015	-81.3034	1.24074	-66.5189	1.2441	-69.0351	1.24484	-67.9078	1.24313	-84.6575	1.24162
-73.3988	1.44455	-67.9494	1.42989	-75.0265	1.43331	-68.2026	1.42964	-68.5631	1.43241	-77.4648	1.42877	-34.48	1.43197	-45.2564	1.43217	-71.8947	1.43218	-46.7238	1.42923	-50.243	1.43204	-36.301	1.42983	-46.5917	1.43002	-83.7332	1.4306	-42.1999	1.43281	-60.8565	1.43269			-83.7911	1.24769	-76.9853	1.24503	-52.8379	1.25215	-72.8154	1.2427	-67.7059	1.24609	-84.7156	1.24686	-43.9754	1.24509	-58.9647	1.2436
-59.4325	1.44687	-49.5936	1.43204	-68.1943	1.4356	-48.6341	1.43179	-57.1221	1.43454	-65.5085	1.43081	-49.7849	1.43406	-43.8494	1.43443	-59.0118	1.4344	-38.2825	1.43138	-47.4188	1.43439	-51.3498	1.43197	-58.5626	1.4322	-63.6723	1.43284	-47.431	1.43498	-75.75	1.43477			-91.5724	1.24973	-92.2969	1.24702	-71.233	1.25414	-64.2555	1.24467	-43.0575	1.24808	-81.5277	1.24887	-62.5957	1.24706	-53.3782	1.24558
-57.3425	1.44919	-59.5353	1.43419	-52.4092	1.4379	-51.9076	1.43394	-63.2815	1.43667	-56.2596	1.43284	-43.7663	1.43614	-42.7507	1.43669	-89.7343	1.43662	-67.0608	1.43354	-50.3756	1.43674	-47.689	1.43411	-64.3541	1.43438	-57.181	1.43507	-55.1443	1.43715	-77.5612	1.43685			-89.2507	1.25178	-81.4102	1.24901	-82.6409	1.25613	-66.6106	1.24663	-66.7731	1.25006	-83.2562	1.25089	-68.9136	1.24902	-49.7071	1.24755
-63.1483	1.4515	-45.915	1.43634	-58.9513	1.44019	-55.5035	1.43609	-64.1809	1.43881	-41.2488	1.43488	-39.9491	1.43823	-23.0617	1.43895	-61.5828	1.43885	-59.2248	1.43569	-51.0724	1.4391	-52.5352	1.43624	-41.7801	1.43657	-39.1954	1.43731	-50.2331	1.43932	-84.1626	1.43892			-71.2263	1.25383	-74.1183	1.25101	-69.7095	1.25812	-82.4681	1.2486	-68.2396	1.25205	-72.0505	1.2529	-34.4218	1.25098	-50.9326	1.24953
-75.7308	1.45382	-64.1195	1.43849	-59.4617	1.44249	-56.5413	1.43824	-56.4473	1.44094	-64.3084	1.43691	-31.6767	1.44032	-47.5848	1.44122	-49.6568	1.44107	-59.9167	1.43784	-53.8714	1.44145	-29.7251	1.43838	-61.086	1.43875	-64.3385	1.43955	-50.2925	1.44149	-88.2418	1.441			-67.294	1.25588	-72.4249	1.253	-73.7259	1.26011	-73.6461	1.25056	-49.0958	1.25403	-85.1055	1.25492	-41.7477	1.25295	-46.7341	1.25151
-68.7365	1.45613	-63.8821	1.44064	-68.9028	1.44478	-63.1503	1.44039	-65.483	1.44307	-64.6328	1.43895	-49.561	1.4424	-24.9794	1.44348	-46.0784	1.44329	-59.3294	1.43999	-40.8648	1.4438	-44.391	1.44052	-66.0229	1.44094	-57.3662	1.44179	-37.3563	1.44366	-82.5758	1.44308			-71.0037	1.25793	-90.3817	1.25499	-92.325	1.2621	-86.3834	1.25253	-38.484	1.25602	-97.9073	1.25694	-63.9309	1.25491	-64.953	1.25349
-73.8263	1.45845	-59.8855	1.4428	-53.3122	1.44708	-62.1342	1.44254	-77.1108	1.4452	-70.8191	1.44098	-36.9239	1.44449	-28.6938	1.44574	-43.4583	1.44552	-48.1757	1.44214	-60.0097	1.44615	-44.212	1.44266	-66.2515	1.44312	-65.8191	1.44403	-43.1547	1.44583	-86.2417	1.44516			-73.6995	1.25997	-89.826	1.25698	-95.2294	1.26409	-81.317	1.25449	-53.9754	1.25801	-68.3626	1.25895	-57.1508	1.25688	-55.8716	1.25546
-53.7216	1.46077	-55.6122	1.44731	-59.864	1.45159	-66.8326	1.447	-71.309	1.44974	-76.1062	1.44555	-36.857	1.44904	-33.9013	1.45029	-48.4011	1.45011	-38.9797	1.44661	-54.5733	1.45077	-49.0751	1.44729	-53.78	1.44767	-62.1789	1.44627	-64.78	1.45035	-79.1615	1.44965			-72.2244	1.26202	-91.0679	1.26091	-88.0026	1.26608	-75.0476	1.25842	-58.3668	1.262	-64.5943	1.26297	-45.9446	1.26082	-60.8935	1.25744
-60.8987	1.46532	-58.9769	1.44967	-65.6229	1.45381	-52.4995	1.4493	-60.3294	1.45214	-56.5788	1.44807	-42.0358	1.4515	-33.1895	1.45259	-52.2002	1.45247	-38.1575	1.44894	-38.3239	1.45303	-46.6369	1.44978	-44.1644	1.45004	-43.6374	1.45085	-62.2347	1.45271	-78.6274	1.45206			-81.7673	1.26602	-70.1239	1.26284	-72.9612	1.27009	-65.3562	1.26039	-48.303	1.264	-74.6245	1.26498	-37.5481	1.26279	-68.9249	1.26141
-62.3495	1.46756	-60.9405	1.45203	-54.4566	1.45602	-56.2788	1.45161	-39.4825	1.45454	-82.1805	1.4506	-70.4922	1.45396	-26.0824	1.45488	-45.3891	1.45484	-44.5666	1.45127	-54.81	1.4553	-53.6239	1.45227	-52.4005	1.4524	-37.5436	1.45319	-67.5403	1.45507	-83.9024	1.45447			-75.3516	1.26796	-93.3094	1.26478	-65.0288	1.2721	-55.9037	1.26236	-67.2125	1.26601	-78.0486	1.26699	-38.8464	1.26477	-53.1859	1.26341
-67.3841	1.4698	-60.6059	1.45439	-54.0724	1.45824	-69.9488	1.45391	-58.419	1.45695	-59.2248	1.45313	-58.4649	1.45642	-34.7127	1.45718	-47.4864	1.4572	-53.9883	1.4536	-60.9015	1.45756	-42.1836	1.45476	-53.2366	1.45477	-50.7276	1.45554	-60.1156	1.45742	-84.6948	1.45688			-74.7454	1.26991	-72.7772	1.26671	-65.9874	1.27411	-86.6294	1.26432	-68.4311	1.26801	-76.4392	1.26899	-44.0904	1.26674	-53.3432	1.2654
-49.4256	1.47204	-66.3629	1.45675	-66.3562	1.46046	-75.2658	1.45621	-59.5742	1.45935	-54.7212	1.45565	-30.6489	1.45889	-32.0768	1.45947	-45.6765	1.45957	-63.0434	1.45592	-49.1045	1.45982	-36.7324	1.45726	-53.9363	1.45713	-54.6568	1.45788	-65.0457	1.45978	-67.9814	1.45929			-82.2766	1.27185	-73.3281	1.26864	-86.6125	1.27613	-60.158	1.26629	-54.5007	1.27002	-67.0837	1.271	-47.5221	1.26871	-57.9039	1.2674
-70.0655	1.47428	-72.85	1.45911	-63.9137	1.46268	-86.1791	1.45852	-46.451	1.46175	-46.6778	1.45818	-46.0277	1.46135	-45.3443	1.46177	-45.8665	1.46194	-70.1293	1.45825	-36.7002	1.46209	-57.1264	1.45975	-34.7001	1.4595	-40.6667	1.46022	-57.2747	1.46214	-83.5407	1.4617			-91.4993	1.2738	-91.3507	1.27058	-71.6778	1.27814	-70.1843	1.26826	-59.7815	1.27202	-54.6088	1.273	-48.5452	1.27069	-57.768	1.2694
-64.8749	1.47652	-54.2608	1.46147	-60.7213	1.46489	-96.618	1.46082	-43.8706	1.46415	-42.6478	1.46071	-39.3963	1.46381	-40.3291	1.46406	-58.369	1.4643	-49.4041	1.46058	-59.6674	1.46435	-38.7138	1.46224	-43.4084	1.46187	-49.9449	1.46257	-58.7115	1.46449	-82.0827	1.46412			-92.3828	1.27574	-68.3527	1.27251	-91.5739	1.28015	-88.2386	1.27022	-48.1135	1.27403	-50.8036	1.27501	-36.4715	1.27266	-68.4856	1.27139
-65.6765	1.47875	-65.5028	1.46384	-52.3726	1.46711	-87.8867	1.46313	-43.3826	1.46656	-45.0451	1.46323	-51.0286	1.46627	-44.37	1.46636	-46.5929	1.46667	-54.5428	1.4629	-64.3406	1.46661	-28.4205	1.46473	-49.5313	1.46423	-37.1353	1.46491	-49.5321	1.46685	-69.8419	1.46653			-80.7982	1.27769	-65.7465	1.27444	-73.1497	1.28217	-78.6285	1.27219	-66.0546	1.27603	-53.3555	1.27702	-38.6889	1.27464	-46.6782	1.27339
-58.6902	1.48099	-71.1277	1.4662	-62.8755	1.46933	-74.5331	1.46543	-49.8782	1.46896	-44.6269	1.46576	-56.5152	1.46874	-35.4694	1.46866	-39.3055	1.46903	-35.0559	1.46523	-53.0794	1.46888	-34.0262	1.46723	-48.4106	1.4666	-41.8884	1.46725	-60.5076	1.46921	-72.6346	1.46894			-91.123	1.27964	-69.3854	1.27638	-70.5085	1.28418	-83.1902	1.27416	-37.8675	1.27804	-97.0199	1.27902	-62.0416	1.27661	-53.5721	1.27538
-56.4153	1.48323	-79.0145	1.46856	-60.6412	1.47155	-64.5405	1.46774	-53.1412	1.47136	-44.8858	1.46829	-50.3998	1.4712	-37.4745	1.47095	-56.1988	1.4714	-34.2203	1.46756	-51.4578	1.47114	-41.9853	1.46972	-63.1917	1.46897	-54.9844	1.4696	-53.4056	1.47156	-68.1647	1.47135			-74.3518	1.28158	-74.9325	1.27831	-87.2612	1.28619	-75.6619	1.27612	-56.4222	1.28004	-80.5087	1.28103	-46.7491	1.27859	-79.6957	1.27738
-71.2925	1.48547	-62.7514	1.47311	-50.148	1.47603	-93.8352	1.47232	-48.0714	1.47595	-52.6804	1.47317	-69.3244	1.47585	-48.971	1.47545	-42.9284	1.47595	-41.9013	1.47211	-43.4168	1.47563	-35.0579	1.47448	-69.2796	1.47373	-38.6386	1.47194	-46.8769	1.47615	-67.8219	1.47607			-75.2262	1.28353	-58.1857	1.28233	-71.7336	1.28821	-60.7103	1.28017	-67.3065	1.28406	-78.267	1.28502	-39.9093	1.2826	-55.7765	1.27937
-83.7973	1.48991	-63.6012	1.47531	-73.8318	1.4783	-101.397	1.47461	-39.8575	1.47813	-46.1269	1.47553	-68.5839	1.47805	-65.3839	1.47766	-47.7383	1.47813	-61.37	1.47434	-41.2563	1.47786	-31.6854	1.47675	-78.3517	1.47612	-47.9286	1.47659	-33.5933	1.47838	-66.0543	1.47837			-69.1335	1.28746	-80.9026	1.28442	-82.6527	1.29231	-45.2527	1.28226	-70.3344	1.28607	-83.6124	1.28701	-48.8083	1.28464	-57.5485	1.28338
-82.045	1.49212	-53.0198	1.4775	-72.4505	1.48057	-83.8588	1.47689	-41.33	1.48031	-44.4822	1.47788	-42.848	1.48024	-56.352	1.47987	-31.9008	1.48031	-44.5622	1.47656	-45.0247	1.48009	-62.722	1.47901	-49.1396	1.47852	-62.4727	1.47889	-39.2097	1.48061	-53.887	1.48067			-83.3135	1.28945	-108.225	1.28651	-75.722	1.29439	-51.4889	1.28434	-54.6131	1.28809	-80.7769	1.289	-52.498	1.28669	-52.1939	1.28539
-59.9382	1.49432	-52.7227	1.47969	-80.1816	1.48284	-61.7088	1.47917	-43.7766	1.4825	-42.5878	1.48024	-48.4324	1.48243	-55.6593	1.48207	-34.7254	1.4825	-49.8973	1.47879	-51.3699	1.48232	-39.394	1.48128	-63.7047	1.48091	-58.2998	1.48119	-42.4697	1.48284	-56.9153	1.48298			-63.8713	1.29145	-88.6003	1.28859	-75.9654	1.29648	-59.209	1.28642	-41.6873	1.2901	-84.1555	1.29099	-42.3541	1.28873	-69.4056	1.2874
-65.9019	1.49652	-63.5608	1.48189	-91.4449	1.48511	-49.995	1.48145	-67.9816	1.48468	-50.7016	1.48259	-44.7814	1.48462	-42.1145	1.48428	-29.318	1.48468	-30.869	1.48101	-48.868	1.48455	-36.7165	1.48355	-51.336	1.48331	-44.085	1.4835	-57.1855	1.48508	-60.8917	1.48528			-63.1053	1.29344	-71.2996	1.29068	-78.6708	1.29857	-60.0977	1.28851	-46.4833	1.29212	-85.1411	1.29297	-40.8984	1.29077	-50.5523	1.28941
-58.281	1.49873	-78.5741	1.48408	-75.0304	1.48738	-63.4309	1.48374	-56.7098	1.48686	-48.9575	1.48495	-38.7432	1.48682	-43.1029	1.48648	-38.5293	1.48686	-58.3037	1.48324	-53.8588	1.48678	-32.8145	1.48581	-49.847	1.4857	-36.2421	1.4858	-47.519	1.48731	-58.1531	1.48758			-67.6471	1.29543	-74.3126	1.29277	-79.5649	1.30065	-52.5867	1.29059	-52.4699	1.29413	-81.3494	1.29496	-42.2761	1.29281	-57.2039	1.29142
-57.2856	1.50093	-65.7218	1.48627	-57.9888	1.48965	-62.1848	1.48602	-44.3188	1.48905	-33.2794	1.4873	-48.4163	1.48901	-37.5827	1.48869	-40.5661	1.48905	-41.6102	1.48546	-48.9156	1.48902	-32.6539	1.48808	-49.9703	1.4881	-48.47	1.4881	-42.0177	1.48954	-44.0938	1.48988			-68.2987	1.29742	-81.5178	1.29485	-61.6682	1.30274	-37.4962	1.29267	-55.255	1.29615	-79.1103	1.29695	-47.0258	1.29485	-65.6441	1.29343
-69.8035	1.50314	-62.2718	1.48847	-72.0424	1.49192	-63.6595	1.4883	-56.9831	1.49123	-51.4585	1.48966	-42.1812	1.4912	-46.154	1.4909	-35.3542	1.49123	-34.4654	1.48769	-65.3497	1.49125	-37.9566	1.49035	-35.4923	1.49049	-52.8709	1.49041	-39.5412	1.49177	-54.5622	1.49219			-57.8206	1.29941	-82.7185	1.29694	-59.4492	1.30483	-44.7385	1.29476	-51.245	1.29817	-64.6421	1.29893	-55.6512	1.29689	-40.7052	1.29544
-58.3951	1.50534	-52.327	1.49066	-62.4936	1.49419	-65.6681	1.49058	-44.6809	1.49341	-39.2892	1.49202	-34.072	1.49339	-46.61	1.4931	-43.5915	1.49341	-56.466	1.48991	-54.5788	1.49348	-27.7142	1.49261	-30.1018	1.49288	-66.3179	1.49271	-42.8008	1.494	-67.3227	1.49449			-68.5148	1.3014	-74.7533	1.29903	-59.5445	1.30691	-56.0174	1.29684	-60.4293	1.30018	-68.6136	1.30092	-34.6455	1.29894	-51.5581	1.29745
-67.437	1.50754	-64.1186	1.49285	-67.3354	1.49646	-68.9744	1.49287	-42.0378	1.4956	-44.6228	1.49437	-37.4606	1.49559	-43.4588	1.49531	-54.9822	1.4956	-51.3615	1.49214	-36.22	1.49571	-42.7703	1.49488	-48.5844	1.49528	-65.4736	1.49502	-42.7259	1.49623	-83.0103	1.49679			-94.8562	1.30339	-81.2607	1.30112	-65.6179	1.309	-65.8045	1.29892	-67.4726	1.30219	-59.9226	1.30291	-56.186	1.30098	-50.49	1.29946
-59.3446	1.50975	-63.8565	1.49748	-62.1247	1.50119	-69.0965	1.49761	-47.3018	1.50028	-59.0635	1.49909	-43.2116	1.50035	-45.8948	1.50002	-61.7483	1.50024	-43.4453	1.49672	-59.1363	1.50048	-51.3875	1.49947	-54.8566	1.49995	-43.9962	1.49732	-48.7339	1.50098	-45.9714	1.50155			-90.901	1.30538	-78.3265	1.30533	-57.33	1.31109	-49.4614	1.3031	-49.2468	1.30636	-61.0695	1.30699	-46.1875	1.30512	-45.6516	1.30147
-75.6618	1.51441	-75.7333	1.49991	-55.2066	1.50365	-58.303	1.50007	-51.777	1.50278	-64.5842	1.50145	-52.8225	1.50293	-29.0782	1.50252	-68.463	1.5027	-51.447	1.49908	-54.9209	1.50303	-40.7113	1.5018	-52.0155	1.50223	-68.7076	1.50199	-64.2857	1.50349	-51.7968	1.50401			-73.9385	1.30946	-84.4531	1.30746	-62.7687	1.31524	-49.1147	1.30519	-57.7907	1.30851	-69.6034	1.30908	-33.6158	1.30722	-43.1537	1.30559
-51.2149	1.51687	-78.6005	1.50235	-76.5201	1.50612	-61.4192	1.50252	-49.7332	1.50528	-72.2519	1.50382	-40.8139	1.5055	-32.2508	1.50502	-45.7402	1.50517	-64.9989	1.50144	-41.3123	1.50557	-34.3563	1.50412	-51.2223	1.50451	-60.2534	1.50436	-44.1461	1.506	-54.3984	1.50646			-94.9234	1.31154	-83.8976	1.30959	-74.0458	1.3173	-55.0612	1.30728	-47.6951	1.31066	-59.5425	1.31118	-47.4756	1.30932	-37.2831	1.30771
-70.6008	1.51933	-59.5936	1.50478	-63.3404	1.50858	-48.6602	1.50498	-60.5695	1.50778	-64.7237	1.50618	-50.8234	1.50808	-39.0991	1.50752	-38.9609	1.50763	-65.1489	1.5038	-52.0746	1.50812	-41.8074	1.50645	-59.8327	1.50678	-46.1866	1.50673	-63.1947	1.50851	-49.5485	1.50891			-99.9777	1.31363	-78.8602	1.31172	-60.0264	1.31937	-48.8773	1.30937	-63.0246	1.31282	-86.7796	1.31327	-39.3526	1.31141	-38.3861	1.30983
-62.5371	1.5218	-55.8319	1.50721	-65.1235	1.51105	-49.1103	1.50744	-63.8981	1.51029	-56.4483	1.50854	-33.5916	1.51065	-23.3783	1.51002	-41.443	1.51009	-60.1226	1.50616	-29.1951	1.51066	-28.2148	1.50877	-31.509	1.50906	-57.697	1.50909	-52.2196	1.51102	-52.591	1.51137			-86.262	1.31571	-90.124	1.31385	-90.6883	1.32143	-45.0367	1.31146	-80.1077	1.31497	-65.6566	1.31536	-40.113	1.31351	-45.6948	1.31194
-65.1906	1.52426	-56.2509	1.50965	-59.6399	1.51351	-64.9231	1.5099	-61.2298	1.51279	-47.9154	1.51091	-34.3878	1.51323	-23.4798	1.51252	-46.6014	1.51255	-46.5632	1.50852	-47.6015	1.51321	-28.4697	1.5111	-31.2282	1.51134	-54.4449	1.51146	-57.2742	1.51354	-56.5001	1.51382			-57.6718	1.3178	-97.5382	1.31597	-70.1789	1.32349	-76.2419	1.31356	-64.0407	1.31712	-52.0685	1.31746	-65.3958	1.31561	-42.6574	1.31406
-81.8018	1.52672	-48.0218	1.51208	-61.8569	1.51597	-65.8296	1.51236	-60.7094	1.51529	-45.6719	1.51327	-47.2873	1.5158	-29.0841	1.51502	-52.1847	1.51501	-38.0702	1.51088	-49.1974	1.51575	-27.4793	1.51342	-44.1861	1.51361	-50.7241	1.51383	-59.9453	1.51605	-44.7235	1.51628			-84.0455	1.31988	-65.2469	1.3181	-70.1879	1.32556	-71.0576	1.31565	-61.098	1.31927	-63.7943	1.31955	-62.7254	1.31771	-36.9316	1.31618
-63.6136	1.52918	-59.0917	1.51451	-69.9891	1.51844	-55.7649	1.51481	-39.5578	1.51779	-43.6549	1.51563	-41.6569	1.51837	-31.8769	1.51752	-40.325	1.51748	-38.036	1.51324	-32.7716	1.5183	-26.9812	1.51575	-43.5751	1.51589	-51.1096	1.5162	-31.6535	1.51856	-44.1603	1.51873			-82.0792	1.32197	-71.3348	1.32023	-82.8355	1.32762	-75.989	1.31774	-49.175	1.32142	-58.6766	1.32164	-54.4713	1.31981	-53.8599	1.31829
-61.19	1.53164	-56.3954	1.51695	-63.2715	1.5209	-68.8678	1.51727	-53.8266	1.52029	-45.3525	1.518	-46.7215	1.52095	-42.155	1.52002	-31.5251	1.51994	-41.5761	1.5156	-42.9611	1.52085	-47.0179	1.51807	-55.0487	1.51817	-39.5418	1.51856	-53.7115	1.52107	-60.7191	1.52119			-69.7875	1.32405	-76.6423	1.32236	-61.6822	1.32969	-90.002	1.31983	-36.4527	1.32357	-71.1602	1.32374	-47.8638	1.32191	-44.551	1.32041
-63.3277	1.5341	-56.3238	1.51938	-66.879	1.52337	-66.8935	1.51973	-50.6837	1.52279	-48.7763	1.52036	-61.0972	1.52352	-40.7951	1.52252	-54.9266	1.5224	-59.3115	1.51796	-39.7582	1.52339	-41.4482	1.5204	-63.1355	1.52044	-46.875	1.52093	-49.912	1.52358	-39.4764	1.52364			-52.2224	1.32614	-106.01	1.32449	-69.8088	1.33175	-50.0908	1.32192	-57.085	1.32573	-73.6344	1.32583	-47.2081	1.32401	-54.8087	1.32253
-72.3678	1.53656	-54.0445	1.52415	-65.4272	1.52821	-77.7334	1.52449	-52.8943	1.52773	-43.473	1.52508	-61.1654	1.52849	-34.5664	1.52732	-43.9891	1.52727	-62.3996	1.52281	-28.9228	1.52817	-40.2174	1.52503	-46.4511	1.52505	-60.4917	1.5233	-40.1751	1.52838	-58.5781	1.52854			-72.9073	1.32822	-93.9336	1.32872	-77.0486	1.33381	-78.8752	1.32609	-62.7322	1.32995	-65.4931	1.32996	-52.3461	1.32818	-74.4965	1.32464
-69.0611	1.54158	-56.449	1.52649	-47.7473	1.5306	-64.6812	1.5268	-50.525	1.53016	-52.8481	1.52743	-47.9723	1.53089	-42.6177	1.52961	-52.3922	1.52968	-65.4887	1.5253	-50.0059	1.53041	-36.5351	1.52733	-44.5833	1.52738	-40.8899	1.52802	-39.971	1.53067	-64.7425	1.53099			-92.8151	1.3325	-80.7703	1.33082	-70.6808	1.33798	-62.9486	1.32817	-57.4706	1.33203	-75.3946	1.33199	-58.4579	1.33025	-89.9344	1.32883
-70.2829	1.54413	-50.4701	1.52883	-69.5342	1.53298	-65.3953	1.5291	-55.0737	1.53259	-38.5733	1.52979	-44.633	1.53328	-39.3028	1.53191	-52.7542	1.53209	-51.9963	1.52778	-46.4202	1.53264	-34.4476	1.52964	-38.4336	1.52971	-41.3383	1.53037	-39.8777	1.53295	-63.3502	1.53343			-93.9967	1.3347	-81.3025	1.33293	-66.6448	1.34009	-53.5154	1.33026	-51.8368	1.3341	-71.5108	1.33402	-76.9833	1.33232	-78.7485	1.3309
-75.7703	1.54669	-64.9199	1.53117	-61.5081	1.53537	-72.7665	1.53141	-36.6952	1.53503	-37.2616	1.53214	-35.377	1.53568	-36.1768	1.5342	-62.7181	1.5345	-49.3601	1.53027	-53.008	1.53488	-29.1915	1.53194	-37.0798	1.53204	-44.913	1.53272	-29.1345	1.53524	-60.6482	1.53588			-79.1119	1.3369	-87.5019	1.33503	-88.5303	1.34219	-63.3036	1.33234	-45.593	1.33618	-75.9563	1.33605	-63.9568	1.33439	-72.4554	1.33296
-67.1729	1.54924	-56.2132	1.53351	-50.9181	1.53775	-48.9456	1.53371	-41.3628	1.53746	-38.7802	1.5345	-33.2869	1.53807	-38.6758	1.5365	-41.6676	1.5369	-39.9387	1.53276	-36.3796	1.53712	-40.4204	1.53425	-47.0327	1.53437	-52.5905	1.53507	-27.2273	1.53753	-36.3721	1.53832			-77.7556	1.3391	-65.8274	1.33713	-88.2623	1.34429	-49.155	1.33442	-44.3989	1.33825	-75.078	1.33808	-65.621	1.33646	-84.6588	1.33503
-62.9284	1.5518	-74.7684	1.53584	-57.2615	1.54014	-51.9144	1.53601	-36.9915	1.53989	-51.6	1.53685	-41.1693	1.54047	-28.1492	1.53879	-47.2749	1.53931	-42.7708	1.53525	-28.4593	1.53935	-38.8104	1.53655	-47.5816	1.5367	-50.7399	1.53742	-36.2716	1.53981	-54.5732	1.54076			-91.9253	1.3413	-51.8742	1.33923	-74.3009	1.3464	-58.5145	1.3365	-54.4381	1.34032	-70.7533	1.34011	-50.61	1.33854	-65.8824	1.3371
-74.5948	1.55436	-54.4898	1.53818	-48.6564	1.54252	-66.2878	1.53832	-37.115	1.54233	-45.3987	1.53921	-36.5259	1.54286	-34.7274	1.54108	-73.8271	1.54172	-47.1144	1.53774	-37.0669	1.54159	-37.6363	1.53886	-51.5994	1.53903	-41.9431	1.53977	-44.318	1.5421	-45.8971	1.54321			-86.9307	1.3435	-50.4814	1.34134	-87.2016	1.3485	-61.282	1.33858	-60.4672	1.3424	-56.3595	1.34214	-45.8573	1.34061	-67.2877	1.33917
-79.1312	1.55691	-59.7622	1.54052	-64.0732	1.54491	-68.5557	1.54062	-37.5859	1.54476	-37.1799	1.54156	-38.0048	1.54526	-36.4542	1.54338	-82.6887	1.54413	-46.2466	1.54023	-43.9581	1.54382	-58.5997	1.54117	-42.3618	1.54136	-50.8436	1.54212	-46.1639	1.54438	-55.9905	1.54565			-62.3143	1.3457	-65.7265	1.34344	-67.2773	1.35061	-74.4113	1.34066	-59.3607	1.34447	-61.8444	1.34417	-40.5836	1.34268	-77.2281	1.34124
-69.1737	1.55947	-53.0207	1.54286	-68.0055	1.54729	-45.7359	1.54293	-48.1095	1.54719	-43.1369	1.54392	-51.4938	1.54765	-35.2161	1.54567	-72.9709	1.54653	-58.9518	1.54272	-38.3472	1.54606	-55.307	1.54347	-39.396	1.54369	-45.9566	1.54447	-47.5232	1.54667	-56.8289	1.5481			-65.7046	1.3479	-64.0182	1.34554	-70.7283	1.35271	-50.675	1.34274	-71.8662	1.34655	-62.4919	1.34621	-46.1415	1.34475	-67.5957	1.3433
-68.4365	1.56202	-41.3689	1.5452	-72.5842	1.54967	-47.3856	1.54523	-45.6332	1.54963	-51.1819	1.54627	-41.8066	1.55005	-42.6611	1.54797	-53.7369	1.54894	-61.5075	1.54521	-54.206	1.5483	-39.4856	1.54578	-34.501	1.54602	-44.8714	1.54681	-40.8029	1.54896	-42.1304	1.55054			-59.1979	1.3501	-71.3053	1.34764	-70.9805	1.35482	-42.4801	1.34482	-57.7188	1.34862	-62.9525	1.34824	-60.3167	1.34682	-60.4573	1.34537
-65.1365	1.56458	-60.5291	1.55008	-57.5158	1.55459	-62.2824	1.55001	-57.8233	1.55439	-40.7126	1.55089	-39.9823	1.55471	-51.7157	1.55272	-67.0711	1.55374	-70.8103	1.5501	-47.2357	1.55302	-35.4044	1.5506	-34.3835	1.55076	-43.1376	1.54916	-51.0786	1.55373	-47.3135	1.5553			-71.7523	1.3523	-62.8845	1.35182	-76.7649	1.35692	-42.1548	1.34908	-60.7863	1.35276	-55.5613	1.35239	-46.3281	1.35107	-65.1628	1.34744
-69.9353	1.5695	-51.6979	1.55263	-68.6782	1.55711	-60.2579	1.55248	-60.7195	1.55673	-43.6662	1.55314	-49.3242	1.55697	-60.8129	1.55519	-42.2779	1.55613	-43.6214	1.55249	-49.3317	1.55551	-53.0988	1.55312	-46.9539	1.55317	-54.537	1.55406	-40.8808	1.55621	-52.2157	1.55762			-69.9149	1.3566	-76.1467	1.35388	-62.0089	1.36112	-41.2642	1.35125	-75.3958	1.35483	-63.6086	1.3545	-53.8795	1.35324	-88.1091	1.35164
-86.4385	1.57188	-41.1994	1.55517	-65.7359	1.55964	-77.0184	1.55494	-30.2992	1.55906	-52.2518	1.5554	-47.2182	1.55924	-43.5769	1.55765	-38.3033	1.55852	-33.9571	1.55488	-53.3532	1.558	-37.8169	1.55564	-39.8527	1.55558	-62.0309	1.55662	-39.8741	1.5587	-39.6613	1.55994			-78.6769	1.3587	-74.525	1.35595	-57.7194	1.36321	-42.9635	1.35343	-72.7262	1.35689	-69.9856	1.35662	-60.1251	1.35541	-92.895	1.35378
-71.9416	1.57425	-59.2868	1.55772	-60.4042	1.56217	-74.7235	1.55741	-29.3174	1.5614	-59.0382	1.55766	-53.064	1.5615	-29.0263	1.56011	-39.7176	1.56091	-60.3927	1.55728	-42.4816	1.56049	-37.031	1.55816	-52.9772	1.55799	-68.2249	1.55917	-38.0191	1.56118	-38.4633	1.56225			-64.2541	1.3608	-66.4274	1.35802	-73.3585	1.3653	-54.7943	1.3556	-54.7191	1.35896	-61.6401	1.35874	-58.761	1.35758	-80.9325	1.35591
-52.9154	1.57662	-70.3099	1.56026	-61.8623	1.56469	-44.5023	1.55988	-42.4228	1.56373	-59.1564	1.55992	-41.9412	1.56377	-40.1637	1.56258	-38.3259	1.5633	-52.1741	1.55967	-29.3535	1.56298	-33.8692	1.56068	-60.4221	1.5604	-66.203	1.56172	-38.7369	1.56367	-58.7852	1.56457			-74.1727	1.36291	-55.1793	1.36009	-75.5681	1.36739	-42.9875	1.35777	-68.1993	1.36103	-51.8543	1.36086	-74.2983	1.35976	-90.8955	1.35805
-58.9571	1.579	-66.1438	1.5628	-77.4691	1.56722	-67.9859	1.56235	-35.1465	1.56607	-38.4248	1.56218	-37.5814	1.56603	-36.0523	1.56504	-52.479	1.56569	-59.1046	1.56206	-33.3461	1.56547	-43.0392	1.5632	-58.1447	1.56281	-65.8377	1.56427	-49.2121	1.56615	-44.7237	1.56688			-69.7072	1.36501	-61.2334	1.36216	-79.8651	1.36948	-57.6993	1.35995	-59.4667	1.36309	-69.8237	1.36298	-38.5476	1.36193	-76.6679	1.36018
-64.4616	1.58137	-57.4535	1.56535	-90.0819	1.56975	-65.4429	1.56482	-53.9615	1.5684	-32.6589	1.56444	-27.8678	1.5683	-46.6541	1.5675	-47.6751	1.56807	-53.2229	1.56446	-39.3345	1.56795	-49.318	1.56572	-63.5503	1.56522	-46.2272	1.56682	-32.7366	1.56864	-51.4829	1.5692			-85.1971	1.36711	-77.0383	1.36423	-72.5908	1.37158	-60.7837	1.36212	-53.6059	1.36516	-67.2946	1.36509	-49.644	1.3641	-71.5839	1.36232
-53.776	1.58374	-62.7134	1.56789	-61.3065	1.57227	-61.3287	1.56729	-54.6809	1.57074	-35.0775	1.5667	-38.0929	1.57056	-59.7482	1.56997	-47.1387	1.57046	-68.2923	1.56685	-35.4339	1.57044	-30.4337	1.56824	-47.6525	1.56763	-42.3204	1.56937	-46.6296	1.57112	-47.3667	1.57152			-73.1659	1.36922	-83.8715	1.3663	-76.5539	1.37367	-51.3369	1.3643	-60.9267	1.36722	-62.3241	1.36721	-41.6057	1.36628	-70.1163	1.36445
-72.3344	1.58612	-69.8326	1.57044	-65.4747	1.5748	-61.1484	1.56976	-36.0726	1.57307	-31.9313	1.56896	-39.8403	1.57283	-39.5392	1.57243	-42.8658	1.57285	-56.3847	1.56924	-40.8963	1.57293	-51.7606	1.57076	-60.3356	1.57004	-56.6067	1.57192	-44.6448	1.57361	-38.2984	1.57383			-69.7202	1.37132	-79.8864	1.36837	-97.3233	1.37576	-60.4475	1.36647	-72.2608	1.36929	-75.6677	1.36933	-34.8971	1.36845	-74.7897	1.36658
-62.9936	1.58849	-69.1677	1.57298	-76.4527	1.57733	-65.669	1.57223	-43.4051	1.57541	-23.7152	1.57122	-40.1954	1.57509	-41.3736	1.57489	-58.7208	1.57524	-53.6644	1.57164	-39.8931	1.57542	-41.2507	1.57328	-57.6727	1.57245	-56.7557	1.57447	-51.7617	1.57609	-44.0862	1.57615			-75.5731	1.37342	-61.9146	1.37044	-90.2604	1.37785	-74.4071	1.36864	-68.5162	1.37136	-77.5618	1.37145	-35.8912	1.37062	-53.9886	1.36872
-56.5731	1.59086	-77.1679	1.57795	-72.5889	1.58223	-77.5825	1.57726	-40.0731	1.58025	-44.3068	1.57608	-42.7408	1.57981	-31.6345	1.57983	-47.74	1.58021	-63.7648	1.57659	-39.0524	1.58041	-18.5116	1.57837	-29.9449	1.57743	-50.0839	1.57702	-44.2716	1.58101	-40.4359	1.58097			-66.5911	1.37552	-48.0188	1.37464	-91.0654	1.37995	-73.605	1.37284	-81.6535	1.37558	-94.5392	1.37575	-48.6501	1.37494	-53.0632	1.37085
-53.7618	1.59588	-66.1139	1.58038	-64.9448	1.58461	-61.4655	1.57982	-48.0232	1.58276	-41.4476	1.57867	-50.7684	1.58226	-32.603	1.58231	-38.5684	1.58279	-42.3029	1.57916	-44.3195	1.58291	-34.2354	1.58093	-31.8826	1.57999	-35.8075	1.58213	-33.4176	1.58344	-47.9403	1.58347			-53.1978	1.37981	-73.3942	1.37677	-94.1194	1.38428	-51.7635	1.37485	-71.8873	1.37774	-98.658	1.37794	-50.2775	1.37709	-67.8792	1.37518
-70.6933	1.59853	-74.8115	1.58281	-53.1649	1.58698	-60.9952	1.58239	-39.8223	1.58526	-47.0067	1.58127	-41.3015	1.58471	-34.625	1.58478	-41.4997	1.58537	-31.9854	1.58172	-31.3231	1.58542	-24.168	1.5835	-49.0038	1.58255	-44.4794	1.58469	-49.7609	1.58587	-60.7332	1.58597			-70.4602	1.382	-57.2374	1.3789	-100.855	1.38653	-62.3687	1.37687	-78.2924	1.3799	-97.6319	1.38013	-71.7464	1.37924	-71.3041	1.37738
-58.5671	1.60117	-87.4107	1.58523	-56.3414	1.58936	-60.2816	1.58495	-45.2737	1.58777	-57.1259	1.58387	-43.7841	1.58716	-32.916	1.58726	-39.1591	1.58795	-47.8558	1.58428	-29.1193	1.58792	-29.5812	1.58606	-39.577	1.58512	-43.9334	1.58724	-48.2586	1.5883	-53.8434	1.58848			-76.8575	1.38419	-61.6823	1.38103	-97.0041	1.38877	-58.8492	1.37889	-77.9498	1.38206	-79.2626	1.38231	-48.3624	1.38139	-63.279	1.37957
-62.2494	1.60382	-64.7575	1.58766	-83.7456	1.59174	-74.7497	1.58751	-52.4058	1.59028	-36.7699	1.58647	-54.1102	1.58961	-42.7918	1.58973	-57.2156	1.59053	-45.8678	1.58684	-51.1864	1.59042	-28.5104	1.58863	-51.6509	1.58768	-40.4262	1.5898	-41.4068	1.59073	-52.8505	1.59098			-56.5242	1.38638	-65.4803	1.38316	-97.7341	1.39102	-53.6648	1.3809	-52.6747	1.38422	-86.5426	1.3845	-38.9428	1.38354	-74.6293	1.38176
-57.1666	1.60646	-70.7703	1.59009	-77.812	1.59411	-68.1649	1.59008	-56.8145	1.59278	-39.849	1.58906	-52.4035	1.59206	-37.8113	1.59221	-39.4557	1.5931	-52.6942	1.58941	-32.1375	1.59292	-42.0826	1.5912	-42.8391	1.59025	-43.3955	1.59235	-38.2849	1.59316	-47.101	1.59348			-68.048	1.38857	-55.8555	1.38529	-102.703	1.39326	-47.405	1.38292	-55.9076	1.38638	-70.0741	1.38668	-54.5622	1.38569	-72.3068	1.38396
-57.7155	1.60911	-58.9363	1.59251	-68.2964	1.59649	-53.9082	1.59264	-55.6648	1.59529	-42.2937	1.59166	-40.746	1.59451	-47.3058	1.59468	-41.229	1.59568	-46.7427	1.59197	-38.9485	1.59542	-37.9388	1.59376	-51.491	1.59281	-34.7948	1.59491	-26.7767	1.59559	-53.9486	1.59599			-82.0432	1.39075	-40.8102	1.38742	-90.2034	1.3955	-53.579	1.38494	-58.0832	1.38853	-64.7267	1.38887	-66.4513	1.38784	-69.1235	1.38615
-73.6772	1.61175	-67.8652	1.59494	-88.6556	1.59887	-64.0098	1.59521	-45.0354	1.5978	-38.699	1.59426	-35.3261	1.59696	-50.6542	1.59716	-35.7498	1.59826	-43.053	1.59453	-43.3633	1.59793	-42.5592	1.59633	-57.5097	1.59537	-39.5914	1.59747	-40.2502	1.59803	-49.156	1.59849			-72.553	1.39294	-50.6875	1.38955	-104.648	1.39775	-53.2563	1.38695	-43.5365	1.39069	-74.7569	1.39106	-48.7096	1.38999	-67.4865	1.38835
-59.7341	1.6144	-66.704	1.59737	-80.5435	1.60124	-84.9234	1.59777	-43.7421	1.60031	-37.897	1.59686	-38.5222	1.59941	-48.0612	1.59964	-52.523	1.60084	-39.6428	1.59709	-41.1739	1.60043	-45.6656	1.59889	-45.6465	1.59794	-71.4834	1.60002	-40.0759	1.60046	-44.5233	1.60099			-62.9173	1.39513	-66.868	1.39168	-80.4944	1.39999	-64.883	1.38897	-51.5171	1.39285	-61.3362	1.39324	-35.3478	1.39214	-81.9814	1.39054
-57.9288	1.61705	-68.5734	1.59979	-96.9006	1.60362	-65.0103	1.60033	-34.1526	1.60281	-39.0284	1.59945	-45.8257	1.60186	-67.5403	1.60211	-50.8523	1.60342	-54.7607	1.59966	-54.5555	1.60293	-36.2655	1.60146	-51.0298	1.6005	-69.5433	1.60258	-40.1743	1.60289	-43.1237	1.60349			-69.0216	1.39732	-42.2018	1.39381	-84.9312	1.40224	-55.0616	1.39099	-47.1463	1.39501	-65.8959	1.39543	-40.4159	1.39429	-78.0244	1.39273
-54.6412	1.61969	-78.4338	1.6048	-71.2033	1.60852	-43.8152	1.60542	-37.3663	1.60786	-33.43	1.60462	-42.794	1.60693	-46.5598	1.60732	-53.2483	1.60847	-61.1452	1.60472	-50.3066	1.60799	-32.8252	1.60665	-57.9028	1.60575	-54.9792	1.60514	-39.834	1.60799	-42.0224	1.60859			-79.0026	1.39951	-47.4327	1.39829	-74.1893	1.40448	-42.4625	1.39533	-56.5524	1.39944	-60.8987	1.39989	-55.143	1.3987	-46.9658	1.39493
-61.6696	1.62478	-67.4775	1.60738	-64.8565	1.61105	-49.3512	1.60794	-42.6093	1.61039	-39.7091	1.60719	-37.6563	1.60956	-43.6839	1.61005	-48.4937	1.61094	-76.1164	1.60723	-48.5043	1.61056	-37.1701	1.60928	-71.3709	1.60844	-51.1037	1.6102	-48.1865	1.61065	-60.838	1.61117			-74.9309	1.40398	-49.3062	1.40064	-75.8634	1.40898	-39.0957	1.39766	-66.1459	1.40172	-75.3722	1.40216	-60.975	1.40096	-46.1788	1.39937
-67.2072	1.62722	-52.0388	1.60997	-66.0639	1.61357	-50.8762	1.61046	-50.4977	1.61293	-47.8095	1.60977	-32.2944	1.61219	-35.1107	1.61278	-45.7882	1.61342	-63.9048	1.60973	-47.5462	1.61312	-33.2084	1.6119	-51.4829	1.61113	-52.6996	1.61272	-52.7474	1.61332	-52.615	1.61376			-75.1277	1.40627	-55.9829	1.40299	-76.4846	1.41124	-39.0302	1.39998	-50.6587	1.40399	-63.0331	1.40444	-58.0393	1.40323	-50.8583	1.40161
-55.7976	1.62966	-46.3363	1.61255	-59.4491	1.6161	-57.5666	1.61298	-52.7684	1.61546	-41.2702	1.61234	-56.1953	1.61482	-43.8235	1.61552	-34.3256	1.61589	-60.544	1.61224	-47.4982	1.61568	-47.4659	1.61453	-75.4615	1.61382	-44.0865	1.61523	-68.1992	1.61598	-42.8798	1.61635			-64.8668	1.40855	-72.6749	1.40534	-83.0955	1.4135	-51.9003	1.40231	-49.7327	1.40627	-63.8752	1.40671	-60.9867	1.40549	-51.582	1.40386
-49.921	1.6321	-47.1572	1.61513	-51.7872	1.61863	-59.8036	1.6155	-43.3241	1.618	-44.9463	1.61491	-34.6066	1.61744	-34.2436	1.61825	-43.7139	1.61837	-55.2945	1.61474	-57.8186	1.61824	-35.5903	1.61716	-48.8987	1.61651	-40.2377	1.61774	-45.8112	1.61865	-44.2641	1.61894			-49.3803	1.41084	-94.1132	1.40769	-89.9635	1.41576	-63.6731	1.40463	-41.8054	1.40854	-58.4725	1.40898	-40.4171	1.40775	-66.577	1.40611
-60.0368	1.63454	-55.9029	1.61771	-67.016	1.62115	-73.164	1.61802	-47.5302	1.62053	-40.6828	1.61748	-38.4116	1.62007	-42.8596	1.62098	-43.1463	1.62084	-54.4385	1.61725	-46.3825	1.6208	-39.6587	1.61979	-48.6807	1.61919	-58.1105	1.62026	-57.5517	1.62132	-53.248	1.62153			-54.0941	1.41312	-79.2501	1.41004	-97.9933	1.41801	-64.1487	1.40696	-43.987	1.41081	-78.8338	1.41126	-44.8557	1.41002	-58.6687	1.40835
-60.7108	1.63698	-59.8378	1.6203	-56.6812	1.62368	-74.6615	1.62054	-42.0447	1.62307	-39.7025	1.62005	-29.3564	1.6227	-34.9684	1.62371	-28.6777	1.62331	-59.5249	1.61975	-52.5617	1.62336	-43.0482	1.62241	-36.2982	1.62188	-53.954	1.62277	-55.957	1.62398	-49.1743	1.62412			-63.5012	1.41541	-76.5329	1.41239	-90.2445	1.42027	-45.9498	1.40929	-34.5255	1.41309	-70.5706	1.41353	-47.7662	1.41228	-44.8878	1.4106
-63.1773	1.63942	-65.7056	1.62288	-46.4743	1.6262	-59.3605	1.62306	-46.0359	1.6256	-25.1107	1.62263	-35.6392	1.62533	-38.7121	1.62645	-36.314	1.62579	-45.9676	1.62225	-58.1285	1.62593	-42.855	1.62504	-42.3645	1.62457	-62.3927	1.62528	-57.05	1.62665	-51.7865	1.62671			-58.3733	1.41769	-82.1701	1.41474	-90.2144	1.42253	-42.8812	1.41161	-28.5496	1.41536	-56.9701	1.41581	-40.2802	1.41454	-54.5086	1.41285
-63.7841	1.64187	-57.7043	1.62546	-53.8383	1.62873	-56.0405	1.62559	-64.8027	1.62814	-27.821	1.6252	-35.9857	1.62795	-44.8192	1.62918	-42.64	1.62826	-59.6288	1.62476	-50.519	1.62849	-38.3004	1.62767	-55.4506	1.62726	-45.4633	1.6278	-60.0129	1.62931	-51.6824	1.62929			-76.585	1.41998	-84.9299	1.41708	-94.9247	1.42478	-39.5817	1.41394	-24.287	1.41763	-53.2781	1.41808	-39.8801	1.41681	-36.1141	1.41509
-55.8049	1.64431	-62.3731	1.62804	-63.8948	1.63126	-71.5576	1.62811	-46.0934	1.63067	-44.6477	1.62777	-32.3506	1.63058	-51.1435	1.63191	-36.4287	1.63074	-39.6132	1.62726	-41.6542	1.63105	-38.5386	1.63029	-50.9761	1.62995	-47.3306	1.63031	-50.343	1.63198	-50.8907	1.63188			-55.8321	1.42226	-83.5564	1.41943	-96.8442	1.42704	-53.2433	1.41626	-44.8166	1.41991	-53.8461	1.42036	-43.9685	1.41907	-42.2451	1.41734
-60.9786	1.64675	-58.6518	1.63313	-50.8423	1.63642	-68.9333	1.63332	-43.7873	1.63579	-45.6657	1.6329	-37.1922	1.63582	-46.3936	1.63708	-39.777	1.6356	-30.0155	1.63234	-39.0769	1.63629	-39.781	1.63522	-45.7282	1.63503	-68.1674	1.63282	-40.8796	1.63715	-53.6216	1.63674			-65.9714	1.42455	-80.4719	1.4239	-97.9172	1.4293	-56.1091	1.42072	-41.7407	1.42439	-45.7047	1.42481	-52.2877	1.4235	-60.6347	1.41959
-59.4225	1.65206	-63.7312	1.63564	-62.4549	1.63905	-60.6176	1.63601	-44.3259	1.63837	-41.9548	1.63546	-39.701	1.63842	-36.5341	1.63951	-34.2042	1.638	-34.8848	1.63492	-45.6581	1.63896	-42.8104	1.63752	-53.5333	1.63742	-51.346	1.63783	-36.314	1.63965	-37.8203	1.639			-56.9815	1.42897	-86.9697	1.42602	-94.3894	1.43365	-50.6436	1.42285	-41.9547	1.4266	-62.1013	1.42699	-44.5009	1.42567	-49.7286	1.42403
-82.7894	1.65494	-57.441	1.63815	-78.5017	1.64168	-57.9502	1.6387	-44.5831	1.64095	-35.9036	1.63802	-56.3624	1.64103	-29.4694	1.64194	-34.2027	1.64039	-49.7563	1.63749	-55.1269	1.64164	-37.6249	1.63982	-37.9132	1.63981	-35.1151	1.64032	-36.3444	1.64215	-63.6131	1.64126			-74.7208	1.43111	-91.3912	1.42814	-95.0114	1.43575	-67.8827	1.42499	-56.9345	1.42881	-55.4985	1.42917	-51.0154	1.42784	-45.5945	1.42623
-56.6249	1.65781	-59.5785	1.64065	-99.25	1.64432	-56.8293	1.6414	-42.287	1.64353	-33.1299	1.64058	-53.8854	1.64363	-36.9808	1.64438	-39.524	1.64278	-38.8214	1.64006	-30.5733	1.64431	-32.5037	1.64211	-36.8834	1.64221	-33.7831	1.64281	-44.2786	1.64465	-46.08	1.64352			-62.2497	1.43325	-80.9075	1.43026	-93.3371	1.43785	-58.019	1.42712	-60.5393	1.43101	-50.1244	1.43136	-54.3722	1.43001	-56.513	1.42843
-52.3987	1.66068	-61.3142	1.64316	-78.3486	1.64695	-79.5155	1.64409	-57.321	1.64611	-38.8972	1.64314	-32.2227	1.64624	-54.6044	1.64681	-43.1998	1.64518	-37.7076	1.64264	-32.2286	1.64699	-39.7806	1.64441	-39.437	1.6446	-33.9939	1.6453	-33.4069	1.64716	-29.9399	1.64579			-57.5244	1.43538	-81.3823	1.43238	-86.2046	1.43995	-34.3059	1.42926	-48.9881	1.43322	-41.1691	1.43354	-48.5462	1.43218	-49.7554	1.43063
-67.4344	1.66356	-57.6679	1.64567	-70.3946	1.64958	-48.1194	1.64678	-62.1781	1.64869	-35.9506	1.6457	-37.8897	1.64885	-44.1286	1.64924	-35.1137	1.64757	-38.3996	1.64521	-53.6557	1.64967	-35.073	1.64671	-38.9061	1.64699	-37.7539	1.6478	-39.4331	1.64966	-47.6834	1.64805			-55.9021	1.43752	-71.556	1.4345	-62.2157	1.44204	-42.407	1.43139	-58.1319	1.43543	-52.7175	1.43572	-45.3014	1.43435	-49.8016	1.43282
-60.2361	1.66643	-56.0084	1.64817	-95.5246	1.65222	-48.7383	1.64947	-60.8325	1.65127	-44.6014	1.64825	-36.0826	1.65145	-42.7715	1.65168	-31.4538	1.64997	-44.7321	1.64779	-26.9222	1.65234	-37.0154	1.64901	-67.0382	1.64939	-39.5585	1.65029	-47.518	1.65216	-47.6099	1.65031			-63.1859	1.43966	-73.7091	1.43662	-66.581	1.44414	-34.566	1.43352	-49.0849	1.43764	-68.5635	1.4379	-54.1308	1.43652	-44.9655	1.43502
-48.8256	1.6693	-51.8919	1.65068	-69.677	1.65485	-56.7198	1.65216	-50.0115	1.65385	-52.7887	1.65081	-46.3928	1.65406	-44.8535	1.65411	-31.3103	1.65236	-43.9813	1.65036	-31.7946	1.65502	-34.0366	1.65131	-43.9096	1.65178	-32.8722	1.65278	-38.1198	1.65466	-48.6256	1.65258			-63.153	1.44179	-80.0187	1.43874	-63.8102	1.44624	-60.2801	1.43566	-50.4027	1.43985	-57.0152	1.44008	-57.8436	1.43869	-61.1683	1.43722
-60.925	1.67218	-56.5328	1.65319	-77.5599	1.65748	-70.17	1.65486	-46.9988	1.65642	-50.6421	1.65337	-41.8586	1.65666	-51.7535	1.65654	-45.1239	1.65475	-39.7194	1.65293	-26.5047	1.65769	-28.426	1.6536	-28.2283	1.65417	-52.3447	1.65527	-38.5849	1.65716	-54.3024	1.65484			-78.4979	1.44393	-64.589	1.44086	-73.0968	1.44833	-42.897	1.43779	-68.0785	1.44205	-64.7573	1.44226	-57.4064	1.44086	-61.8019	1.43942
-61.825	1.67505	-60.3107	1.65569	-70.7728	1.66012	-62.9556	1.65755	-44.126	1.659	-46.0037	1.65593	-39.2495	1.65927	-36.719	1.65898	-43.2578	1.65715	-47.444	1.65551	-36.937	1.66037	-34.6228	1.6559	-25.171	1.65656	-57.7443	1.65777	-54.4865	1.65967	-47.9831	1.6571			-66.1778	1.44607	-55.2226	1.44298	-71.274	1.45043	-38.5476	1.43992	-56.2413	1.44426	-79.8659	1.44444	-51.7959	1.44303	-60.2727	1.44162
-66.3004	1.67792	-53.7886	1.66102	-66.5364	1.66551	-58.4815	1.66283	-39.4645	1.66432	-57.277	1.66126	-36.8792	1.66462	-52.2526	1.66408	-43.3787	1.66249	-47.5149	1.66076	-32.5197	1.66559	-36.0812	1.661	-41.5923	1.66169	-36.3233	1.66026	-59.2842	1.66501	-46.207	1.66241			-90.0956	1.4482	-71.343	1.44738	-61.7509	1.45253	-53.703	1.44432	-87.1153	1.44872	-74.8996	1.44888	-53.8016	1.44747	-61.6456	1.44382
-55.1018	1.68334	-53.3181	1.66385	-56.2606	1.66828	-58.6366	1.66541	-39.1433	1.66705	-67.234	1.66403	-35.8939	1.66736	-32.3914	1.66674	-33.7631	1.66543	-44.0681	1.66343	-32.3795	1.66814	-47.7176	1.66379	-41.9081	1.66441	-43.6973	1.66543	-35.5718	1.66785	-44.47	1.66545			-83.1036	1.45261	-75.5099	1.44966	-83.7362	1.45695	-52.2822	1.44658	-84.903	1.45096	-65.9832	1.45114	-65.5091	1.44974	-46.5991	1.44827
-60.8377	1.68589	-75.2158	1.66667	-82.477	1.67104	-65.2721	1.66799	-36.7264	1.66978	-63.7824	1.6668	-38.9332	1.67011	-30.6676	1.66941	-47.1256	1.66838	-51.0191	1.6661	-37.3572	1.67068	-33.3973	1.66659	-45.9035	1.66714	-37.2145	1.66811	-34.1868	1.67069	-46.8176	1.66849			-69.0105	1.45488	-74.8997	1.45194	-75.8934	1.45927	-71.8441	1.44884	-74.6352	1.45321	-59.3363	1.4534	-35.845	1.452	-40.3997	1.45052
-53.8199	1.68843	-61.0717	1.6695	-70.3439	1.6738	-60.8364	1.67058	-41.6958	1.67251	-34.9138	1.66957	-44.2159	1.67285	-32.5748	1.67208	-26.0446	1.67132	-43.2222	1.66877	-29.2561	1.67323	-37.7224	1.66939	-39.8088	1.66987	-70.5196	1.67079	-31.4691	1.67354	-52.2425	1.67154			-80.3944	1.45715	-73.5413	1.45423	-74.94	1.46159	-59.5598	1.45111	-57.6276	1.45546	-55.1369	1.45567	-38.5763	1.45427	-25.7099	1.45278
-60.733	1.69098	-55.6009	1.67232	-73.8894	1.67656	-56.8184	1.67316	-44.9754	1.67525	-32.7479	1.67234	-26.9195	1.6756	-43.7457	1.67475	-36.6456	1.67427	-45.6642	1.67145	-38.7288	1.67577	-44.5282	1.67219	-29.8221	1.6726	-47.5346	1.67347	-29.9845	1.67638	-43.9352	1.67458			-67.7746	1.45942	-51.5359	1.45651	-91.6341	1.46391	-77.4997	1.45337	-80.5442	1.4577	-64.7251	1.45793	-28.3573	1.45654	-33.5603	1.45503
-61.1752	1.69352	-71.9027	1.67515	-62.4237	1.67932	-79.5056	1.67575	-39.302	1.67798	-40.4099	1.67512	-40.8425	1.67834	-36.5275	1.67741	-27.4617	1.67721	-59.1296	1.67412	-29.9979	1.67832	-36.3594	1.67498	-29.5292	1.67533	-32.5812	1.67615	-27.6807	1.67922	-58.4938	1.67762			-66.1508	1.46169	-62.3276	1.45879	-72.279	1.46623	-52.1125	1.45563	-69.0441	1.45995	-77.4854	1.46019	-50.5591	1.45881	-47.5339	1.45729
-64.0735	1.69607	-58.0716	1.67797	-67.1664	1.68208	-79.4521	1.67833	-48.4193	1.68071	-51.6102	1.67789	-43.0508	1.68108	-28.1881	1.68008	-36.855	1.68016	-47.756	1.67679	-38.4772	1.68087	-44.3576	1.67778	-39.1912	1.67806	-47.0643	1.67884	-27.9997	1.68206	-39.7702	1.68066			-70.6879	1.46396	-65.1559	1.46107	-73.373	1.46855	-89.4363	1.45789	-70.253	1.46219	-72.3469	1.46245	-57.2066	1.46107	-49.7903	1.45954
-65.9863	1.69862	-56.2646	1.68079	-53.4864	1.68485	-85.0122	1.68092	-44.3954	1.68345	-33.2451	1.68066	-46.4315	1.68383	-28.6111	1.68275	-33.5295	1.6831	-39.1524	1.67947	-37.8591	1.68341	-43.9016	1.68058	-44.4846	1.68078	-37.9031	1.68152	-41.4044	1.6849	-71.8524	1.68371			-63.7416	1.46623	-70.5814	1.46335	-71.3136	1.47087	-85.5612	1.46016	-55.4429	1.46444	-63.2353	1.46471	-38.3339	1.46334	-49.3883	1.4618
-69.4842	1.70116	-49.8706	1.68362	-64.255	1.68761	-67.5086	1.6835	-45.7072	1.68618	-46.4122	1.68343	-42.896	1.68657	-35.158	1.68542	-38.8381	1.68605	-31.3849	1.68214	-33.2783	1.68596	-32.16	1.68337	-34.6152	1.68351	-46.2082	1.6842	-33.7517	1.68774	-68.6772	1.68675			-80.671	1.46851	-83.8501	1.46563	-64.7977	1.47319	-78.2426	1.46242	-31.6913	1.46669	-62.3225	1.46697	-28.2526	1.46561	-38.7216	1.46405
-55.5938	1.70371	-60.4448	1.68644	-59.1591	1.69037	-73.589	1.68609	-43.6383	1.68891	-33.7573	1.6862	-38.0227	1.68932	-46.493	1.68808	-57.9048	1.689	-41.1888	1.68481	-28.8992	1.6885	-34.193	1.68617	-38.8106	1.68624	-33.6612	1.68688	-28.7563	1.69059	-57.1937	1.68979			-76.7307	1.47078	-73.2773	1.46791	-85.0815	1.47551	-57.6391	1.46468	-40.9628	1.46893	-56.9271	1.46923	-33.9318	1.46788	-41.7181	1.46631
-70.4501	1.70625	-58.1278	1.69177	-56.2233	1.69564	-81.6851	1.6913	-44.0225	1.69422	-29.303	1.69148	-37.966	1.69456	-43.039	1.69334	-30.9782	1.69439	-55.3307	1.69011	-43.5112	1.69359	-25.0179	1.69157	-36.304	1.69164	-54.2812	1.68956	-51.105	1.69584	-59.0052	1.69535			-83.1147	1.47305	-84.6386	1.4725	-72.8451	1.47783	-69.6136	1.46928	-46.1642	1.47355	-68.4907	1.47379	-33.5794	1.47244	-35.9325	1.46856
-53.5561	1.7114	-63.2667	1.69427	-66.8143	1.69815	-78.4703	1.69392	-39.0765	1.69679	-31.5295	1.694	-34.8325	1.69705	-39.6091	1.69593	-50.783	1.69685	-38.8843	1.69273	-38.4192	1.69614	-39.8275	1.69416	-27.2463	1.6943	-49.5389	1.69486	-42.8054	1.69825	-55.3198	1.69787			-84.0812	1.47769	-69.2458	1.47481	-70.9549	1.48259	-63.3826	1.47162	-57.4928	1.47592	-40.3822	1.47609	-50.5754	1.47474	-46.4232	1.47311
-65.3366	1.71401	-56.2219	1.69678	-58.1767	1.70066	-67.0543	1.69654	-49.5799	1.69936	-41.7313	1.69651	-34.3514	1.69955	-35.1253	1.69852	-46.9239	1.6993	-42.0863	1.69535	-37.2498	1.69868	-57.8016	1.69676	-28.3889	1.69697	-30.421	1.69747	-43.0242	1.70066	-52.6477	1.70039			-100.095	1.48006	-45.5331	1.47712	-62.1865	1.48502	-60.69	1.47396	-67.4671	1.47829	-50.2797	1.47839	-43.2599	1.47704	-41.6373	1.47541
-68.6692	1.71661	-56.9029	1.69928	-72.6778	1.70317	-74.221	1.69917	-54.7168	1.70194	-45.3776	1.69903	-46.6923	1.70205	-40.633	1.7011	-46.1188	1.70175	-41.1467	1.69797	-30.132	1.70123	-40.771	1.69936	-28.8615	1.69964	-44.9116	1.70009	-25.9351	1.70307	-52.652	1.70291			-79.9887	1.48244	-67.6965	1.47942	-68.8486	1.48746	-51.663	1.4763	-47.4619	1.48066	-41.9284	1.48068	-45.5675	1.47933	-48.5306	1.47771
-57.1987	1.71922	-52.3679	1.70179	-47.6429	1.70568	-77.103	1.70179	-41.6648	1.70451	-42.611	1.70154	-39.7901	1.70454	-42.0804	1.70369	-30.2279	1.70421	-40.8359	1.70059	-24.7211	1.70377	-50.0315	1.70195	-28.6415	1.70231	-34.3595	1.70271	-18.061	1.70548	-56.1531	1.70543			-84.5177	1.48481	-73.6116	1.48173	-82.079	1.4899	-72.384	1.47864	-54.0091	1.48303	-42.3475	1.48298	-43.8189	1.48163	-55.0994	1.48001
-67.4187	1.72182	-72.7425	1.70429	-57.8081	1.70819	-60.7033	1.70441	-41.0843	1.70708	-48.8598	1.70406	-30.2897	1.70704	-38.3878	1.70628	-39.4149	1.70666	-44.1951	1.70322	-25.0896	1.70632	-52.3672	1.70455	-34.8353	1.70498	-55.16	1.70533	-34.0188	1.70789	-68.5378	1.70795			-61.9559	1.48718	-72.1211	1.48404	-69.9145	1.49234	-90.1151	1.48098	-58.626	1.4854	-50.2788	1.48528	-31.3633	1.48393	-44.6081	1.48231
-67.2806	1.72443	-63.4436	1.70679	-60.4335	1.7107	-66.4163	1.70704	-52.4575	1.70966	-44.2261	1.70657	-35.8976	1.70954	-45.4486	1.70887	-32.3147	1.70911	-41.6458	1.70584	-33.6896	1.70886	-53.2308	1.70715	-57.8205	1.70765	-43.7982	1.70795	-34.0347	1.7103	-59.8382	1.71047			-66.7263	1.48955	-60.6217	1.48634	-68.7269	1.49478	-62.3942	1.48332	-55.3794	1.48777	-45.0596	1.48758	-51.4162	1.48622	-65.9648	1.4846
-81.9312	1.72703	-63.7228	1.7093	-59.5472	1.71321	-50.5001	1.70966	-54.9707	1.71223	-40.0121	1.70908	-41.2517	1.71204	-47.767	1.71146	-42.767	1.71156	-54.5207	1.70846	-41.7484	1.71141	-40.1142	1.70974	-59.0306	1.71031	-50.5115	1.71057	-30.7353	1.71272	-71.4344	1.71299			-61.8905	1.49193	-65.0237	1.48865	-65.3955	1.49721	-41.6561	1.48566	-74.6265	1.49014	-53.39	1.48988	-56.4179	1.48852	-46.5625	1.4869
-65.3573	1.72964	-66.6217	1.7118	-69.3641	1.71572	-63.6809	1.71228	-42.4455	1.7148	-27.249	1.7116	-35.1114	1.71453	-25.4821	1.71405	-32.7801	1.71402	-51.2607	1.71108	-41.9893	1.71395	-27.9205	1.71234	-42.1793	1.71298	-55.419	1.71318	-41.1124	1.71513	-70.8556	1.71551			-84.3468	1.4943	-56.3322	1.49096	-60.6792	1.49965	-39.8977	1.488	-54.0213	1.49251	-69.2055	1.49218	-35.4634	1.49082	-51.8808	1.4892
-59.7487	1.73224	-68.747	1.7143	-63.27	1.71823	-43.8352	1.71491	-58.6043	1.71738	-38.3943	1.71411	-46.5877	1.71703	-29.2425	1.71664	-32.8185	1.71647	-49.2416	1.7137	-39.6689	1.7165	-28.2234	1.71494	-34.4653	1.71565	-36.1105	1.7158	-32.4989	1.71754	-53.4339	1.71803			-74.2472	1.49667	-80.7565	1.49326	-73.7046	1.50209	-48.4611	1.49034	-61.6688	1.49488	-65.2025	1.49448	-51.7877	1.49312	-76.4979	1.4915
-71.937	1.73485	-56.3049	1.71962	-59.9092	1.72359	-48.8916	1.72035	-46.5805	1.72271	-34.2095	1.71934	-29.3142	1.72239	-45.5877	1.72209	-34.2923	1.72179	-70.4404	1.71903	-27.4154	1.72181	-32.5723	1.72043	-29.3595	1.72114	-35.1698	1.71842	-34.8837	1.72279	-43.9528	1.72343			-63.6939	1.49904	-58.1354	1.49792	-64.2205	1.50453	-43.2333	1.49502	-64.1114	1.49956	-70.2314	1.49917	-27.0834	1.49783	-67.392	1.4938
-57.1513	1.74018	-49.1225	1.72242	-56.7654	1.72645	-67.0276	1.72316	-46.3683	1.72547	-54.2824	1.72205	-38.522	1.72526	-33.9559	1.72496	-35.281	1.72466	-51.0646	1.72173	-40.4153	1.72459	-21.5451	1.72333	-35.7181	1.72397	-39.2045	1.72388	-38.6256	1.72564	-76.5245	1.7263			-64.6357	1.50367	-63.2921	1.50027	-60.7657	1.5093	-46.7869	1.49735	-62.4398	1.50186	-46.1686	1.50156	-29.0166	1.50024	-71.9414	1.49849
-61.0505	1.74291	-56.136	1.72523	-60.7639	1.72931	-66.5127	1.72597	-51.311	1.72824	-49.4706	1.72476	-50.5429	1.72813	-23.1836	1.72783	-35.3709	1.72752	-49.1108	1.72443	-37.4876	1.72736	-31.6669	1.72623	-24.0549	1.7268	-37.5096	1.72672	-44.6255	1.72849	-46.2792	1.72918			-62.0611	1.50592	-69.4415	1.50263	-62.2858	1.51164	-61.9721	1.49968	-51.1472	1.50417	-50.9044	1.50394	-35.9338	1.50266	-50.4159	1.50088
-72.0795	1.74564	-52.9153	1.72804	-51.1675	1.73217	-46.047	1.72879	-66.5226	1.731	-37.9576	1.72747	-37.1937	1.731	-40.8979	1.73069	-38.9411	1.73039	-43.6366	1.72713	-30.4114	1.73013	-36.4331	1.72912	-31.3515	1.72962	-39.7824	1.72956	-49.944	1.73133	-49.5733	1.73205			-60.916	1.50818	-72.7595	1.50498	-66.2453	1.51397	-57.9521	1.50201	-79.8933	1.50648	-39.5462	1.50633	-44.9919	1.50507	-56.2552	1.50327
-59.1198	1.74837	-54.2802	1.73084	-67.3893	1.73503	-49.4107	1.7316	-63.6691	1.73376	-36.879	1.73019	-33.1513	1.73386	-31.8911	1.73356	-38.4988	1.73325	-53.7549	1.72983	-38.7502	1.7329	-37.8021	1.73202	-54.054	1.73245	-41.9387	1.73241	-33.9412	1.73418	-34.7949	1.73493			-51.9218	1.51043	-71.8986	1.50733	-54.1049	1.51631	-53.5664	1.50435	-63.1906	1.50878	-44.8251	1.50872	-33.0088	1.50749	-58.2727	1.50566
-53.9164	1.75109	-64.1937	1.73365	-54.0016	1.73789	-62.1732	1.73442	-78.0414	1.73652	-40.6061	1.7329	-43.7246	1.73673	-37.8306	1.73643	-45.8855	1.73612	-49.5531	1.73253	-29.8409	1.73567	-35.3492	1.73492	-35.4545	1.73528	-44.1753	1.73525	-39.4302	1.73702	-34.6149	1.7378			-65.1538	1.51268	-61.9146	1.50968	-57.6903	1.51864	-56.3378	1.50668	-65.5756	1.51109	-41.5051	1.51111	-54.9853	1.5099	-57.4383	1.50805
-58.7612	1.75382	-66.7293	1.73646	-57.32	1.74074	-34.5994	1.73723	-72.9877	1.73928	-37.8526	1.73561	-41.1503	1.7396	-28.0684	1.73929	-30.4554	1.73899	-38.0131	1.73523	-30.1317	1.73844	-40.0043	1.73782	-37.7193	1.7381	-49.684	1.73809	-44.9749	1.73987	-43.3626	1.74068			-84.9241	1.51494	-56.1762	1.51203	-79.1882	1.52098	-70.9364	1.50901	-77.5924	1.51339	-43.3818	1.51349	-47.3818	1.51231	-57.2926	1.51044
-56.4565	1.75655	-49.1033	1.73926	-57.8132	1.7436	-47.9085	1.74004	-61.0994	1.74205	-29.9269	1.73832	-58.5118	1.74247	-30.0637	1.74216	-34.5	1.74185	-39.9503	1.73793	-30.429	1.74122	-29.4669	1.74071	-34.4901	1.74093	-44.4254	1.74093	-49.8751	1.74272	-49.1958	1.74355			-64.0764	1.51719	-48.2559	1.51438	-77.3515	1.52331	-58.9619	1.51134	-62.647	1.5157	-60.1673	1.51588	-42.7743	1.51473	-75.934	1.51284
-47.9816	1.75928	-56.2004	1.74207	-53.7318	1.74646	-44.7125	1.74286	-73.9205	1.74481	-27.4033	1.74103	-41.3714	1.74533	-33.0623	1.74503	-36.7971	1.74472	-42.4361	1.74063	-26.0598	1.74399	-54.2845	1.74361	-47.8214	1.74376	-33.2177	1.74377	-38.2228	1.74556	-38.6101	1.74643			-57.3862	1.51944	-46.2044	1.51674	-73.8225	1.52565	-74.3815	1.51368	-70.7675	1.518	-42.0992	1.51827	-39.9363	1.51714	-45.5422	1.51523
-51.5725	1.76201	-70.279	1.74488	-57.603	1.74932	-53.6409	1.74567	-54.3923	1.74757	-33.5373	1.74375	-29.6358	1.7482	-31.9036	1.74789	-32.5968	1.74759	-51.9834	1.74333	-46.9154	1.74676	-46.6491	1.74651	-28.7559	1.74658	-38.9934	1.74662	-41.8692	1.74841	-49.7934	1.7493			-55.3747	1.5217	-45.9631	1.51909	-67.8438	1.52798	-74.0733	1.51601	-42.5852	1.52031	-54.081	1.52066	-30.747	1.51956	-55.721	1.51762
-62.9745	1.76473	-61.1271	1.75053	-57.0814	1.75496	-54.167	1.75123	-36.6063	1.75315	-32.1043	1.74938	-36.5441	1.75377	-24.1308	1.75353	-48.5512	1.75328	-37.925	1.74887	-36.3526	1.75243	-35.7628	1.75223	-34.0113	1.75217	-47.4521	1.74946	-39.1304	1.75396	-29.5524	1.75489			-67.3588	1.52395	-50.9729	1.52383	-55.747	1.53032	-76.1622	1.52074	-57.9378	1.52507	-50.0105	1.52546	-27.8517	1.52434	-50.7085	1.52001
-52.7972	1.77027	-46.4905	1.75338	-56.9657	1.75774	-50.2993	1.75398	-37.0988	1.75598	-34.823	1.75229	-36.7617	1.75647	-33.9347	1.75629	-35.1357	1.7561	-36.0209	1.75172	-32.0046	1.75532	-33.204	1.75505	-22.8018	1.75494	-42.9511	1.75503	-32.7755	1.75667	-31.5841	1.7576			-71.8616	1.52871	-68.5406	1.52622	-44.37	1.53513	-50.5961	1.52314	-57.1559	1.52752	-60.2571	1.52788	-24.5448	1.5267	-62.5615	1.52483
-44.7594	1.77308	-50.4018	1.75623	-55.4931	1.76052	-58.0103	1.75672	-49.5471	1.7588	-34.7474	1.75521	-46.8266	1.75916	-33.6675	1.75906	-35.782	1.75892	-44.0837	1.75456	-38.386	1.75822	-41.7152	1.75787	-30.2669	1.7577	-35.4527	1.75776	-49.327	1.75938	-46.0944	1.76031			-64.0524	1.53122	-49.6482	1.52862	-49.2513	1.5376	-54.7921	1.52553	-52.9523	1.52998	-48.0875	1.5303	-42.3531	1.52906	-55.8593	1.52727
-42.9023	1.77589	-62.938	1.75907	-59.0745	1.7633	-52.7866	1.75947	-42.6402	1.76162	-44.6005	1.75813	-42.5437	1.76186	-40.2982	1.76183	-30.4047	1.76174	-38.2087	1.7574	-43.4135	1.76111	-39.4427	1.76069	-48.054	1.76046	-40.8082	1.76049	-35.1244	1.76209	-41.4361	1.76302			-61.0878	1.53373	-66.325	1.53101	-54.7735	1.54008	-40.6636	1.52793	-49.1935	1.53243	-45.1187	1.53272	-50.0972	1.53143	-84.9774	1.5297
-55.9412	1.7787	-48.8088	1.76192	-55.5892	1.76608	-49.665	1.76221	-46.2752	1.76444	-65.2217	1.76105	-38.4153	1.76456	-22.2133	1.76459	-38.0897	1.76457	-35.6662	1.76025	-42.6186	1.76401	-59.432	1.76351	-50.8332	1.76323	-41.048	1.76322	-28.553	1.7648	-29.9249	1.76573			-63.7147	1.53624	-53.0255	1.5334	-56.861	1.54255	-38.7657	1.53033	-42.8329	1.53488	-35.7586	1.53514	-56.2869	1.53379	-45.2203	1.53214
-51.6401	1.78151	-48.3084	1.76477	-61.0318	1.76886	-36.9538	1.76496	-38.4796	1.76727	-51.702	1.76397	-50.4915	1.76726	-37.0139	1.76736	-33.5111	1.76739	-30.0552	1.76309	-44.1459	1.7669	-45.7556	1.76633	-53.5327	1.76599	-37.3064	1.76594	-29.9782	1.76751	-41.2924	1.76845			-63.394	1.53875	-59.6699	1.53579	-56.5694	1.54503	-55.4153	1.53273	-47.7407	1.53734	-37.2697	1.53756	-59.8292	1.53616	-46.1683	1.53457
-75.6379	1.78432	-51.7539	1.76761	-69.4134	1.77164	-49.6673	1.7677	-39.0857	1.77009	-25.1859	1.76689	-49.3195	1.76996	-29.9355	1.77012	-24.5476	1.77021	-35.2847	1.76593	-30.1756	1.7698	-36.1705	1.76915	-38.5468	1.76876	-45.5295	1.76867	-37.0066	1.77022	-45.7953	1.77116			-62.177	1.54126	-56.8174	1.53819	-50.7158	1.5475	-55.3587	1.53512	-42.2254	1.53979	-41.3475	1.53998	-69.6502	1.53852	-38.3178	1.537
-62.2303	1.78713	-38.192	1.77046	-70.6948	1.77442	-60.5149	1.77045	-43.6226	1.77291	-25.8867	1.7698	-48.2925	1.77266	-29.3464	1.77289	-31.9412	1.77303	-33.4535	1.76878	-26.9807	1.77269	-29.032	1.77197	-45.3673	1.77152	-32.7984	1.7714	-35.7185	1.77293	-33.3434	1.77387			-61.1797	1.54377	-51.7514	1.54058	-66.579	1.54998	-67.9177	1.53752	-42.7353	1.54224	-46.7882	1.5424	-43.3351	1.54088	-31.3642	1.53944
-56.6744	1.78994	-42.7817	1.7733	-63.0531	1.7772	-55.0285	1.77319	-62.636	1.77573	-26.1226	1.77272	-50.7366	1.77535	-32.9202	1.77566	-27.9872	1.77586	-41.6728	1.77162	-27.1142	1.77559	-49.8717	1.7748	-54.5243	1.77428	-40.7425	1.77413	-27.8863	1.77564	-42.4068	1.77658			-64.6885	1.54628	-42.6095	1.54297	-55.7413	1.55245	-71.6342	1.53992	-22.7204	1.5447	-54.0353	1.54482	-34.9216	1.54325	-31.7532	1.54187
-62.1925	1.79275	-45.4068	1.77615	-52.0735	1.77998	-48.7967	1.77594	-44.1207	1.77855	-26.3791	1.77564	-44.2157	1.77805	-45.6659	1.77842	-35.5136	1.77868	-44.4417	1.77447	-23.1572	1.77848	-45.2277	1.77762	-45.6604	1.77705	-35.5806	1.77686	-33.4713	1.77835	-55.3169	1.77929			-68.2087	1.54879	-46.9518	1.54536	-55.8437	1.55493	-72.3681	1.54232	-33.0675	1.54715	-53.7183	1.54724	-44.3453	1.54561	-48.5245	1.5443
-60.4483	1.79556	-48.8354	1.78155	-54.4668	1.78533	-56.0476	1.78146	-49.6908	1.78399	-52.2749	1.78117	-38.0631	1.78346	-28.8347	1.78379	-42.9293	1.78423	-43.1221	1.78013	-33.8697	1.78419	-54.7315	1.78312	-41.7923	1.78249	-36.6777	1.77959	-36.6045	1.78394	-47.7784	1.78486			-68.5598	1.5513	-67.0363	1.55028	-52.0595	1.5574	-49.3817	1.54724	-31.7636	1.55211	-46.1886	1.55208	-52.6583	1.5504	-47.877	1.54674
-62.0145	1.80115	-49.5408	1.7841	-51.4713	1.7879	-59.204	1.78422	-53.2881	1.7866	-39.614	1.78378	-28.4968	1.78617	-40.497	1.78639	-38.8062	1.78696	-38.4352	1.78295	-47.0753	1.78701	-37.4556	1.7858	-42.8332	1.78517	-47.7896	1.78519	-38.6388	1.78681	-46.9199	1.78772			-63.6861	1.55629	-59.7718	1.5528	-49.5512	1.56232	-62.1061	1.54977	-30.7526	1.55461	-48.5989	1.55449	-50.5708	1.55282	-44.8646	1.5516
-50.8704	1.80394	-51.8668	1.78665	-66.2031	1.79048	-44.7807	1.78699	-58.8626	1.78921	-35.2178	1.78638	-18.024	1.78888	-29.4219	1.78899	-52.8233	1.78969	-43.7064	1.78577	-34.7159	1.78982	-36.6615	1.78848	-34.2799	1.78785	-41.9651	1.78807	-35.8717	1.78968	-60.2521	1.79057			-62.8129	1.55877	-63.6393	1.55531	-43.4945	1.56475	-62.3515	1.5523	-36.3976	1.55711	-74.0185	1.55691	-48.2127	1.55525	-44.5509	1.55402
-57.8462	1.80672	-63.3521	1.7892	-61.5995	1.79305	-53.1376	1.78976	-59.9566	1.79183	-22.719	1.78899	-42.7947	1.79159	-20.6526	1.79159	-40.2317	1.79241	-32.8793	1.78859	-41.1292	1.79264	-45.7111	1.79116	-26.3426	1.79053	-38.0624	1.79094	-26.2808	1.79255	-59.1429	1.79343			-67.2647	1.56126	-56.978	1.55783	-52.9223	1.56719	-71.8522	1.55483	-49.7737	1.55962	-56.2429	1.55933	-45.989	1.55767	-28.3311	1.55645
-46.7396	1.8095	-63.9709	1.79175	-61.3704	1.79562	-61.166	1.79253	-45.7495	1.79444	-36.3108	1.7916	-37.7827	1.7943	-32.5211	1.79419	-27.605	1.79514	-41.5173	1.79141	-44.9719	1.79545	-34.6654	1.79384	-35.3736	1.79321	-50.5826	1.79381	-34.8298	1.79542	-53.6915	1.79628			-66.1646	1.56374	-73.1512	1.56035	-57.5658	1.56963	-74.6205	1.55736	-35.9776	1.56212	-44.4399	1.56175	-38.5223	1.5601	-67.1728	1.55888
-52.8367	1.81229	-47.6754	1.7943	-55.8229	1.7982	-70.2243	1.7953	-47.9729	1.79705	-40.7849	1.79421	-27.3118	1.79701	-34.929	1.79679	-36.5223	1.79787	-39.5301	1.79423	-32.0585	1.79827	-42.5967	1.79652	-25.9324	1.79589	-51.5705	1.79669	-33.4819	1.7983	-45.2069	1.79914			-62.8381	1.56623	-53.2705	1.56287	-57.216	1.57207	-54.6547	1.55989	-35.2793	1.56462	-68.2498	1.56416	-49.9406	1.56252	-67.9634	1.5613
-56.788	1.81507	-56.1071	1.79685	-72.4334	1.80077	-62.6151	1.79807	-52.4075	1.79966	-39.3743	1.79682	-37.5465	1.79972	-38.4019	1.79939	-29.9246	1.8006	-34.9588	1.79705	-27.7782	1.80108	-40.2872	1.7992	-35.8108	1.79857	-48.4681	1.79956	-39.7357	1.80117	-24.5467	1.802			-50.8084	1.56871	-62.2479	1.56539	-65.0888	1.57451	-69.633	1.56242	-37.5719	1.56712	-63.7974	1.56658	-43.7094	1.56494	-47.7877	1.56373
-56.3794	1.81785	-48.9582	1.7994	-70.0999	1.80334	-37.954	1.80084	-54.7244	1.80227	-23.8523	1.79942	-47.895	1.80243	-40.821	1.80199	-36.0337	1.80333	-49.2201	1.79987	-36.0631	1.80389	-44.1228	1.80188	-42.5238	1.80124	-43.1766	1.80244	-36.2246	1.80404	-33.812	1.80485			-68.6	1.57119	-56.4414	1.56791	-59.0794	1.57694	-60.5441	1.56495	-29.8743	1.56963	-70.3911	1.569	-40.6684	1.56737	-43.1697	1.56615
-58.0665	1.82064	-54.2529	1.80195	-87.1492	1.80592	-44.5691	1.80361	-58.9364	1.80489	-30.7	1.80203	-38.8872	1.80514	-38.6083	1.80459	-24.5095	1.80605	-39.0917	1.80269	-45.1247	1.80671	-39.0358	1.80456	-42.0283	1.80392	-49.1907	1.80531	-34.1915	1.80691	-42.5747	1.80771			-57.304	1.57368	-45.9204	1.57043	-56.2773	1.57938	-52.1496	1.56748	-48.1632	1.57213	-53.3852	1.57141	-47.4391	1.56979	-37.7293	1.56858
-56.6707	1.82342	-58.6095	1.80451	-69.6743	1.80849	-39.439	1.80638	-68.5419	1.8075	-34.32	1.80464	-36.7603	1.80785	-43.6319	1.80719	-39.812	1.80878	-31.3585	1.80551	-46.9046	1.80952	-28.3523	1.80724	-35.5822	1.8066	-44.6497	1.80818	-70.4441	1.80978	-31.3165	1.81057			-66.6611	1.57616	-52.9553	1.57295	-49.3084	1.58182	-62.8584	1.57001	-39.448	1.57463	-54.8384	1.57383	-47.4392	1.57222	-52.4673	1.57101
-52.898	1.8262	-64.3763	1.81006	-69.787	1.81413	-59.1004	1.81197	-50.5379	1.81333	-38.1827	1.81034	-44.7201	1.81365	-36.7732	1.81284	-47.7635	1.81443	-36.5761	1.81109	-48.3464	1.81514	-39.0714	1.81265	-23.1921	1.81201	-40.0426	1.81106	-57.8674	1.81555	-32.0052	1.81626			-60.2687	1.57865	-58.2695	1.57802	-41.9379	1.58426	-62.6111	1.57506	-38.6145	1.57963	-50.0648	1.57877	-34.323	1.57721	-59.0641	1.57343
-50.492	1.8321	-57.3929	1.81306	-70.4882	1.8172	-50.0599	1.81478	-48.6325	1.81656	-36.1741	1.81343	-49.7429	1.81675	-37.7967	1.81589	-33.9307	1.81735	-35.5633	1.81384	-54.5885	1.81795	-41.8877	1.81538	-35.8337	1.81474	-43.0437	1.81671	-56.4239	1.81844	-40.1827	1.81909			-61.7127	1.58365	-54.1523	1.58057	-48.9375	1.58924	-69.1985	1.57759	-28.0537	1.58213	-63.7876	1.5813	-28.867	1.57978	-79.9958	1.57839
-54.9986	1.83521	-53.2639	1.81606	-65.1289	1.82027	-47.7932	1.81759	-46.3043	1.81979	-44.3082	1.81652	-40.6096	1.81985	-30.2994	1.81894	-36.7095	1.82027	-38.795	1.8166	-58.8025	1.82075	-28.3278	1.81811	-38.2022	1.81747	-43.5667	1.81949	-41.3371	1.82134	-37.4308	1.82193			-63.7033	1.58617	-60.383	1.58312	-62.3188	1.59179	-40.156	1.58011	-38.9333	1.58464	-58.8913	1.58382	-38.4788	1.58235	-49.7152	1.58092
-57.6019	1.83832	-68.8258	1.81907	-90.2727	1.82334	-57.1983	1.8204	-47.3718	1.82301	-35.3634	1.81961	-44.3884	1.82294	-18.7097	1.82198	-44.1711	1.8232	-50.206	1.81936	-45.1225	1.82356	-44.5475	1.82084	-32.067	1.8202	-52.1908	1.82227	-47.2197	1.82423	-42.353	1.82477			-65.9994	1.5887	-58.8556	1.58567	-53.3493	1.59434	-33.783	1.58264	-57.5292	1.58714	-57.9561	1.58635	-50.2378	1.58492	-58.9295	1.58345
-57.7536	1.84143	-44.4212	1.82207	-91.0981	1.8264	-53.2944	1.82321	-46.793	1.82624	-28.4229	1.8227	-44.4351	1.82604	-34.0848	1.82503	-38.0109	1.82612	-53.7231	1.82212	-33.8499	1.82636	-34.1514	1.82357	-29.8915	1.82293	-54.987	1.82504	-41.545	1.82713	-36.1881	1.8276			-46.5102	1.59122	-53.9708	1.58822	-58.6298	1.59688	-46.1365	1.58516	-52.1833	1.58964	-38.8783	1.58887	-50.728	1.58748	-44.5681	1.58598
-57.6289	1.84454	-50.5764	1.82507	-78.969	1.82947	-59.8116	1.82603	-45.7233	1.82946	-28.7417	1.82579	-30.6263	1.82914	-32.3622	1.82808	-29.409	1.82904	-46.9171	1.82487	-40.0224	1.82917	-36.5213	1.8263	-40.6866	1.82566	-44.505	1.82782	-40.2031	1.83002	-35.5107	1.83044			-55.9828	1.59374	-52.881	1.59077	-68.8521	1.59943	-59.0704	1.58768	-53.2101	1.59214	-47.6	1.5914	-48.2731	1.59005	-44.8762	1.58851
-61.6506	1.84765	-55.2755	1.82807	-65.3751	1.83254	-49.0024	1.82884	-48.2101	1.83269	-32.3375	1.82888	-37.2837	1.83223	-37.9295	1.83113	-25.1273	1.83196	-35.7295	1.82763	-29.761	1.83197	-38.6663	1.82903	-35.8371	1.82839	-29.857	1.8306	-40.064	1.83291	-33.1051	1.83328			-72.4802	1.59627	-65.6429	1.59332	-53.9474	1.60198	-51.5203	1.59021	-47.2277	1.59464	-42.3306	1.59392	-40.6207	1.59262	-55.5051	1.59104
-63.3519	1.85076	-42.4055	1.83108	-62.1503	1.83561	-47.1966	1.83165	-55.1379	1.83592	-48.2825	1.83198	-53.6574	1.83533	-30.0343	1.83418	-44.5213	1.83488	-50.9285	1.83039	-40.5515	1.83478	-34.2075	1.83176	-29.085	1.83112	-51.0507	1.83338	-31.3514	1.83581	-51.6317	1.83611			-56.4359	1.59879	-54.9877	1.59587	-49.3926	1.60453	-57.1091	1.59273	-47.8731	1.59714	-57.5445	1.59645	-43.5997	1.59519	-66.0668	1.59357
-59.5771	1.85387	-50.1186	1.83408	-52.151	1.83868	-44.3354	1.83446	-34.9817	1.83914	-42.0574	1.83507	-44.5751	1.83843	-38.0079	1.83723	-54.924	1.8378	-52.4127	1.83315	-34.1396	1.83758	-26.0942	1.83449	-27.2806	1.83385	-37.5149	1.83616	-54.5219	1.8387	-34.5979	1.83895			-47.3666	1.60131	-33.2012	1.59842	-66.3893	1.60707	-61.8201	1.59526	-56.2925	1.59964	-48.1052	1.59897	-49.6939	1.59776	-53.8432	1.5961
-62.3444	1.85698	-58.8025	1.83708	-65.531	1.84175	-51.7253	1.83727	-38.9541	1.84237	-31.1053	1.83816	-32.7377	1.84152	-40.125	1.84027	-43.2938	1.84073	-27.0832	1.8359	-38.501	1.84039	-34.4092	1.83722	-37.0908	1.83658	-27.0977	1.83893	-44.9035	1.8416	-40.905	1.84178			-65.3656	1.60383	-57.7909	1.60097	-93.7568	1.60962	-51.9972	1.59778	-33.5984	1.60214	-49.3055	1.6015	-52.8777	1.60033	-67.683	1.59862
-59.7265	1.86009	-55.2919	1.84302	-50.8806	1.84771	-46.5927	1.8431	-40.7387	1.84838	-46.4216	1.84411	-45.0215	1.84752	-45.1141	1.84627	-45.2889	1.84656	-44.9713	1.84169	-32.7891	1.84609	-23.4808	1.84302	-34.0001	1.8423	-37.8835	1.84171	-30.1583	1.84742	-43.4685	1.84754			-65.3993	1.60636	-54.7873	1.606	-90.9674	1.61217	-61.9265	1.60278	-37.7937	1.60711	-48.6653	1.60656	-30.1487	1.60543	-54.3516	1.60115
-55.2355	1.86604	-41.1367	1.84596	-50.1504	1.85061	-52.3053	1.84612	-39.8494	1.85116	-43.4711	1.84697	-45.259	1.85043	-34.229	1.84921	-47.239	1.84947	-41.3332	1.84471	-45.6415	1.84898	-28.2852	1.84609	-34.9212	1.8453	-34.2816	1.84746	-33.0273	1.85034	-50.2007	1.85045			-71.5074	1.61139	-53.9871	1.60848	-91.1625	1.61722	-68.0448	1.60526	-47.6944	1.60958	-55.0795	1.6091	-26.8362	1.60797	-65.3597	1.6062
-60.88	1.86889	-55.6651	1.8489	-50.8084	1.85351	-49.207	1.84913	-50.4785	1.85395	-25.1992	1.84983	-39.3701	1.85333	-45.0025	1.85215	-43.8512	1.85239	-30.9031	1.84774	-50.2082	1.85188	-22.7498	1.84916	-35.947	1.8483	-39.7558	1.85044	-19.2292	1.85327	-43.6646	1.85337			-69.4967	1.61391	-44.7045	1.61096	-57.8375	1.61973	-66.2286	1.60773	-45.1278	1.61204	-54.4212	1.61164	-50.7297	1.61051	-67.3746	1.60872
-53.427	1.87173	-61.3805	1.85184	-52.4386	1.8564	-46.2622	1.85215	-40.0223	1.85673	-30.3284	1.8527	-44.2099	1.85623	-28.3119	1.8551	-63.3873	1.8553	-33.1536	1.85076	-44.0819	1.85477	-23.2393	1.85223	-31.1125	1.85129	-38.8697	1.85342	-31.3977	1.8562	-30.3057	1.85628			-70.8263	1.61642	-38.6518	1.61344	-50.6017	1.62224	-80.5781	1.61021	-69.3093	1.61451	-51.3589	1.61418	-49.8144	1.61304	-70.8402	1.61124
-43.7597	1.87457	-53.6403	1.85477	-39.8116	1.8593	-48.1316	1.85516	-41.5712	1.85952	-31.48	1.85556	-43.1374	1.85914	-26.6237	1.85804	-66.2138	1.85822	-34.8736	1.85379	-47.4448	1.85767	-35.4943	1.8553	-47.3895	1.85429	-42.3332	1.85639	-30.6206	1.85913	-34.5419	1.8592			-69.7893	1.61894	-46.3357	1.61592	-59.1977	1.62475	-66.8785	1.61268	-41.9648	1.61698	-57.28	1.61672	-42.4222	1.61558	-44.8557	1.61375
-50.1573	1.87741	-46.9812	1.85771	-41.3138	1.8622	-66.371	1.85818	-45.4033	1.8623	-42.7621	1.85842	-38.0623	1.86204	-31.3816	1.86098	-55.2227	1.86113	-35.0955	1.85681	-45.8293	1.86056	-29.9265	1.85837	-42.6063	1.85729	-37.94	1.85937	-21.7112	1.86205	-42.7488	1.86211			-65.1908	1.62145	-44.4867	1.6184	-56.7	1.62726	-50.0589	1.61516	-59.8123	1.61944	-43.1476	1.61925	-34.4686	1.61812	-55.2665	1.61627
-60.8397	1.88025	-48.7379	1.86065	-47.6159	1.8651	-55.7852	1.86119	-32.5541	1.86509	-55.462	1.86128	-39.8762	1.86494	-30.5368	1.86392	-45.7496	1.86404	-38.4414	1.85984	-27.3069	1.86346	-32.7555	1.86144	-40.8987	1.86028	-40.5999	1.86234	-22.4378	1.86498	-39.8162	1.86503			-44.6223	1.62397	-63.1411	1.62088	-51.8634	1.62976	-49.9217	1.61763	-42.3701	1.62191	-51.2602	1.62179	-36.9494	1.62065	-59.7945	1.61879
-49.3237	1.8831	-48.187	1.86359	-50.3596	1.86799	-58.4612	1.86421	-35.2567	1.86787	-50.4835	1.86414	-39.1515	1.86785	-36.9412	1.86687	-27.7499	1.86696	-41.5075	1.86286	-38.3752	1.86635	-31.3772	1.86451	-33.3233	1.86328	-37.5625	1.86532	-34.8535	1.86791	-37.1037	1.86794			-65.4526	1.62648	-52.7102	1.62336	-62.9105	1.63227	-49.6717	1.62011	-45.8657	1.62437	-36.8502	1.62433	-42.263	1.62319	-58.4595	1.6213
-53.9744	1.88594	-57.0621	1.86653	-43.3667	1.87089	-64.2994	1.86723	-28.7899	1.87066	-43.8451	1.86701	-44.8189	1.87075	-35.2214	1.86981	-36.3873	1.86987	-66.2839	1.86589	-42.6974	1.86925	-29.1171	1.86758	-32.7508	1.86628	-32.538	1.86829	-31.3471	1.87083	-48.4932	1.87086			-60.292	1.629	-51.9012	1.62584	-53.2907	1.63478	-58.7294	1.62258	-45.8253	1.62684	-38.544	1.62687	-38.463	1.62573	-48.4007	1.62382
-66.422	1.88878	-50.859	1.86946	-46.4367	1.87379	-64.934	1.87024	-30.8108	1.87344	-36.1428	1.86987	-42.3854	1.87365	-31.3349	1.87275	-35.0284	1.87278	-53.8813	1.86891	-36.6714	1.87214	-16.8157	1.87065	-32.9353	1.86927	-38.2195	1.87127	-27.5584	1.87376	-40.0759	1.87377			-62.9959	1.63151	-49.2838	1.62832	-57.6531	1.63729	-56.8251	1.62506	-51.0734	1.62931	-40.6084	1.62941	-37.2421	1.62826	-60.1323	1.62634
-51.3577	1.89162	-46.8174	1.87529	-60.9417	1.87964	-60.5493	1.87614	-25.4872	1.87923	-46.1837	1.87562	-26.4473	1.87949	-22.0863	1.87863	-29.3472	1.87859	-55.9191	1.87476	-30.6164	1.87806	-30.1534	1.87665	-41.8302	1.87527	-35.4294	1.87424	-30.466	1.87967	-61.6218	1.87956			-75.3997	1.63403	-44.9307	1.63333	-58.8682	1.6398	-48.2154	1.63007	-34.6794	1.63438	-44.8645	1.63452	-42.7535	1.63337	-36.2313	1.62886
-49.1618	1.89756	-42.3596	1.87817	-52.0728	1.88259	-67.4173	1.87902	-28.9018	1.88224	-44.3583	1.8785	-39.1846	1.88243	-42.3882	1.88157	-30.2963	1.88148	-46.9669	1.87758	-26.6701	1.88109	-37.5015	1.87958	-32.3992	1.87827	-35.0259	1.88015	-40.6402	1.88266	-75.9847	1.88244			-70.8403	1.6392	-56.6266	1.63587	-62.7799	1.6449	-40.7422	1.63261	-44.5587	1.63699	-54.1556	1.63709	-54.9126	1.63595	-52.0898	1.63394
-53.2865	1.90066	-50.7335	1.88106	-44.4767	1.88555	-40.9591	1.8819	-36.988	1.88525	-44.3229	1.88139	-32.2076	1.88536	-25.0004	1.8845	-34.7547	1.88437	-30.2339	1.8804	-23.2852	1.88411	-33.969	1.88251	-34.8068	1.88127	-32.4401	1.88309	-31.8312	1.88564	-56.9908	1.88531			-82.2188	1.64185	-69.0422	1.6384	-71.432	1.64749	-49.9079	1.63515	-44.1344	1.6396	-52.7988	1.63966	-33.7791	1.63853	-37.3156	1.6365
-62.9524	1.90376	-42.1776	1.88395	-44.1123	1.8885	-56.6813	1.88478	-42.1552	1.88826	-45.0558	1.88428	-31.005	1.8883	-45.534	1.88743	-25.7775	1.88726	-30.1288	1.88321	-26.0461	1.88714	-49.1166	1.88544	-30.6578	1.88428	-29.0004	1.88602	-48.031	1.88862	-64.8644	1.88819			-74.6025	1.6445	-45.0841	1.64093	-76.5631	1.65009	-47.439	1.63769	-39.5044	1.64221	-49.5362	1.64224	-31.7317	1.6411	-38.744	1.63907
-48.3026	1.90686	-46.9666	1.88683	-54.0316	1.89146	-42.0989	1.88766	-46.0184	1.89127	-34.9471	1.88716	-35.4226	1.89123	-38.613	1.89037	-30.1225	1.89015	-32.726	1.88603	-29.2557	1.89016	-37.3729	1.88837	-30.5249	1.88728	-38.8471	1.88896	-46.0123	1.89161	-66.1814	1.89106			-59.4461	1.64716	-58.3876	1.64347	-86.8752	1.65268	-56.4887	1.64023	-37.7984	1.64482	-39.359	1.64481	-40.6437	1.64368	-39.5572	1.64164
-53.3617	1.90996	-63.3344	1.88972	-46.209	1.89441	-50.0543	1.89055	-42.3532	1.89427	-49.6622	1.89005	-39.9324	1.89417	-40.5977	1.8933	-24.155	1.89305	-34.9479	1.88885	-26.9985	1.89318	-42.9657	1.8913	-46.4315	1.89028	-29.5729	1.8919	-49.6106	1.89459	-49.4427	1.89393			-67.5731	1.64981	-58.1452	1.646	-90.4363	1.65528	-57.2604	1.64277	-34.4395	1.64743	-44.9621	1.64738	-46.5916	1.64625	-54.3189	1.6442
-66.8918	1.91306	-44.0942	1.8926	-47.6207	1.89736	-46.6465	1.89343	-51.8188	1.89728	-54.8618	1.89294	-27.7739	1.8971	-32.6366	1.89624	-35.0361	1.89594	-32.8083	1.89167	-33.9681	1.89621	-27.7302	1.89424	-42.0228	1.89328	-32.6607	1.89483	-33.6291	1.89758	-60.2234	1.89681			-55.2467	1.65247	-48.9978	1.64853	-79.1731	1.65787	-54.8982	1.64531	-43.869	1.65004	-64.8186	1.64995	-55.5782	1.64883	-69.8902	1.64677
-50.2477	1.91616	-65.8249	1.89549	-50.4266	1.90032	-42.2495	1.89631	-40.6497	1.90029	-48.5094	1.89582	-40.3845	1.90004	-31.33	1.89917	-32.14	1.89883	-36.0565	1.89449	-35.374	1.89923	-24.2658	1.89717	-33.7936	1.89628	-37.6309	1.89777	-32.2916	1.90056	-80.4256	1.89968			-64.7637	1.65512	-47.1629	1.65107	-76.4955	1.66046	-58.1788	1.64785	-34.8129	1.65265	-45.8554	1.65252	-35.1918	1.6514	-58.309	1.64933
-44.1769	1.91926	-64.4246	1.89838	-43.8609	1.90327	-52.9977	1.89919	-48.9941	1.9033	-44.6073	1.89871	-54.8683	1.90297	-32.4262	1.9021	-46.7569	1.90172	-48.8924	1.89731	-43.2854	1.90226	-29.6571	1.9001	-41.1346	1.89929	-53.6031	1.90071	-34.447	1.90355	-65.7512	1.90256			-61.9658	1.65777	-49.0576	1.6536	-83.0129	1.66306	-52.0594	1.65038	-44.4227	1.65526	-32.2445	1.6551	-39.411	1.65398	-54.2794	1.6519
-63.9737	1.92235	-55.4459	1.90126	-56.4055	1.90623	-58.8888	1.90207	-31.0461	1.90631	-39.0169	1.9016	-46.5051	1.90591	-41.1594	1.90504	-45.7648	1.90461	-37.0694	1.90013	-40.6704	1.90528	-27.8686	1.90303	-36.6375	1.90229	-31.0169	1.90364	-47.2399	1.90653	-64.0389	1.90543			-58.9548	1.66043	-55.8931	1.65613	-74.9704	1.66565	-42.242	1.65292	-36.0194	1.65786	-47.9858	1.65767	-40.967	1.65656	-42.7375	1.65447
-49.1446	1.92545	-53.0523	1.90736	-46.1703	1.91226	-61.0288	1.90803	-41.3684	1.9123	-39.1317	1.9076	-32.3851	1.91184	-28.8953	1.91105	-37.8004	1.91061	-39.9274	1.90608	-27.025	1.91137	-28.5892	1.90897	-42.5607	1.90836	-28.7774	1.90658	-30.9087	1.91248	-70.4047	1.91134			-52.3841	1.66308	-61.5031	1.66132	-81.8917	1.66825	-46.2773	1.65811	-32.1946	1.6631	-43.3278	1.66291	-29.6239	1.66175	-47.0177	1.65703
-54.7709	1.93135	-64.4204	1.91057	-47.9723	1.91534	-54.9624	1.9111	-35.1791	1.91529	-27.6369	1.91072	-48.3366	1.91484	-28.3229	1.91413	-41.8211	1.91372	-49.5526	1.90921	-29.1069	1.91444	-31.4334	1.91198	-43.6646	1.91144	-28.8386	1.9125	-27.5469	1.91545	-87.3282	1.91438			-45.5151	1.66845	-60.6078	1.66397	-90.8199	1.67347	-37.3362	1.66076	-30.8746	1.66573	-39.9956	1.66558	-42.7531	1.66436	-41.6103	1.66229
-55.5752	1.93415	-46.3446	1.91377	-47.5912	1.91842	-67.6793	1.91417	-40.0315	1.91827	-34.1558	1.91383	-42.3861	1.91784	-36.7517	1.91721	-23.8476	1.91683	-38.4495	1.91234	-20.8518	1.91751	-30.1077	1.915	-46.2588	1.91451	-40.2866	1.91549	-39.6395	1.91842	-93.5475	1.91741			-53.9025	1.67116	-68.1648	1.66662	-78.544	1.6761	-39.7847	1.6634	-39.7698	1.66836	-49.0764	1.66825	-31.3654	1.66698	-34.0793	1.66497
-62.6362	1.93695	-47.0471	1.91698	-59.7155	1.9215	-54.76	1.91725	-37.3672	1.92126	-46.882	1.91695	-37.3412	1.92084	-36.6557	1.92028	-27.5096	1.91994	-53.2271	1.91547	-22.5248	1.92057	-18.144	1.91801	-39.5258	1.91758	-34.0973	1.91848	-44.6468	1.92139	-74.1278	1.92045			-57.9546	1.67387	-58.8128	1.66928	-73.1553	1.67872	-51.1076	1.66605	-53.2191	1.67099	-54.7511	1.67093	-19.2867	1.66959	-27.0504	1.66766
-40.8139	1.93974	-51.875	1.92019	-61.1224	1.92458	-57.0566	1.92032	-31.1188	1.92425	-42.5201	1.92006	-43.983	1.92384	-24.98	1.92336	-26.2486	1.92304	-48.8373	1.9186	-33.406	1.92364	-26.0186	1.92102	-47.7241	1.92066	-32.5286	1.92147	-31.8086	1.92436	-58.5806	1.92348			-62.5368	1.67659	-55.8029	1.67193	-63.4414	1.68135	-38.4012	1.6687	-40.0088	1.67362	-41.1199	1.6736	-30.4992	1.67221	-39.4412	1.67034
-50.0112	1.94254	-53.798	1.9234	-51.6946	1.92766	-67.9586	1.92339	-32.5274	1.92724	-47.936	1.92318	-22.8251	1.92684	-32.7451	1.92644	-33.1036	1.92615	-32.8839	1.92173	-27.8386	1.9267	-15.2063	1.92404	-43.1695	1.92373	-30.5573	1.92445	-23.9234	1.92733	-56.0794	1.92652			-65.3936	1.6793	-66.753	1.67458	-62.5807	1.68398	-24.5741	1.67135	-29.4611	1.67624	-45.2685	1.67627	-36.3618	1.67482	-34.8977	1.67303
-57.2481	1.94534	-51.5209	1.92661	-50.105	1.93074	-40.7743	1.92647	-44.6978	1.93022	-30.3517	1.92629	-34.9364	1.92983	-40.8151	1.92952	-30.9951	1.92926	-43.8015	1.92487	-37.1114	1.92977	-22.0947	1.92705	-41.0584	1.9268	-40.4415	1.92744	-28.7778	1.9303	-41.3111	1.92955			-75.8123	1.68201	-62.5416	1.67723	-57.7021	1.68661	-33.581	1.67399	-31.8493	1.67887	-58.9969	1.67894	-38.0609	1.67744	-37.2309	1.67572
-51.352	1.94814	-61.8435	1.92982	-54.3621	1.93382	-45.6005	1.92954	-28.5949	1.93321	-36.3531	1.92941	-43.2706	1.93283	-40.6736	1.9326	-39.0258	1.93237	-33.8503	1.928	-28.2127	1.93284	-33.1903	1.93006	-38.7807	1.92988	-35.3419	1.93043	-39.6888	1.93327	-56.82	1.93259			-79.3663	1.68472	-59.1304	1.67988	-63.3629	1.68924	-41.9436	1.67664	-38.4335	1.6815	-50.049	1.68161	-39.3989	1.68005	-46.8334	1.6784
-47.0568	1.95094	-55.491	1.93302	-45.8567	1.9369	-67.7016	1.93261	-30.915	1.9362	-34.3452	1.93253	-47.5789	1.93583	-38.9693	1.93567	-32.4867	1.93548	-45.9489	1.93113	-35.8478	1.9359	-25.0741	1.93307	-27.877	1.93295	-36.175	1.93341	-50.7346	1.93623	-48.5955	1.93562			-82.6665	1.68744	-49.338	1.68254	-78.738	1.69187	-35.785	1.67929	-35.8237	1.68413	-46.2884	1.68428	-38.6724	1.68267	-64.192	1.68109
-51.3087	1.95373	-38.1058	1.93623	-50.8834	1.93998	-47.0772	1.93568	-34.4587	1.93918	-42.8659	1.93564	-24.5122	1.93883	-15.5647	1.93875	-21.9207	1.93858	-37.4629	1.93426	-44.0497	1.93897	-43.6099	1.93609	-25.9938	1.93603	-36.3067	1.9364	-30.6878	1.9392	-42.9412	1.93866			-73.4046	1.69015	-51.9437	1.68519	-88.8306	1.69449	-41.4992	1.68193	-45.0869	1.68676	-48.5415	1.68695	-46.7492	1.68529	-48.6215	1.68377
-50.0846	1.95653	-47.2227	1.94234	-48.2988	1.94616	-50.3183	1.94179	-55.8874	1.94536	-27.3752	1.94182	-44.1527	1.94496	-18.8474	1.94499	-31.201	1.94467	-32.2647	1.94044	-38.7198	1.94502	-23.8913	1.94203	-32.0379	1.94201	-30.9311	1.93939	-40.5805	1.94523	-36.3164	1.94487			-94.4984	1.69286	-62.1573	1.69041	-73.7593	1.69712	-19.3083	1.68721	-35.8242	1.69195	-39.9028	1.69219	-42.7719	1.69046	-43.2101	1.68646
-41.0482	1.96267	-60.0844	1.94523	-52.9591	1.94927	-58.2298	1.94482	-32.9281	1.94854	-33.5927	1.94489	-41.5278	1.94809	-27.6277	1.94816	-37.284	1.94764	-38.5329	1.94349	-56.4301	1.94801	-21.3228	1.94495	-37.6183	1.94491	-37.6686	1.94557	-33.0909	1.94829	-53.1444	1.94805			-95.8822	1.69814	-32.7792	1.69298	-68.588	1.70235	-18.34	1.68985	-31.1547	1.69451	-45.8601	1.69475	-42.4702	1.69301	-44.1786	1.69169
-54.265	1.96601	-65.1635	1.94813	-50.062	1.95237	-59.4391	1.94786	-40.4618	1.95172	-24.8667	1.94795	-32.3088	1.95123	-34.3398	1.95132	-27.9861	1.95062	-46.3928	1.94654	-45.4352	1.951	-24.8163	1.94788	-52.9724	1.94782	-44.4559	1.94877	-28.4555	1.95134	-56.7774	1.95122			-84.1961	1.70071	-39.1145	1.69554	-85.8827	1.70494	-27.3154	1.69248	-26.3722	1.69708	-41.5662	1.69732	-25.8903	1.69557	-43.8569	1.69424
-48.2792	1.96935	-65.9795	1.95102	-56.3247	1.95547	-51.015	1.95089	-50.4459	1.95491	-37.7704	1.95102	-25.7375	1.95436	-38.4548	1.95449	-24.4984	1.95359	-43.9248	1.94959	-55.4232	1.95399	-25.7271	1.95081	-44.7273	1.95073	-36.8887	1.95197	-30.7341	1.9544	-41.9294	1.9544			-70.3425	1.70328	-59.4229	1.69811	-54.6454	1.70754	-44.5097	1.69512	-40.8076	1.69964	-48.3926	1.69988	-42.9815	1.69813	-61.291	1.69679
-51.9791	1.97269	-79.1031	1.95392	-54.67	1.95858	-67.9082	1.95392	-36.5615	1.95809	-33.7841	1.95408	-30.354	1.95749	-35.1629	1.95765	-29.4765	1.95657	-40.106	1.95264	-34.8957	1.95697	-34.9063	1.95373	-44.6686	1.95364	-38.1487	1.95516	-41.7261	1.95746	-44.002	1.95758			-69.5048	1.70585	-48.88	1.70068	-65.3392	1.71014	-55.2404	1.69775	-41.8671	1.70221	-40.4143	1.70245	-47.41	1.70068	-44.5678	1.69934
-50.3746	1.97603	-75.3609	1.95681	-62.0172	1.96168	-56.9315	1.95696	-40.8038	1.96128	-33.2684	1.95715	-36.2934	1.96063	-23.8086	1.96082	-24.2222	1.95954	-40.7485	1.95569	-37.7175	1.95996	-33.3296	1.95666	-44.8796	1.95654	-37.7827	1.95836	-39.109	1.96052	-68.9552	1.96075			-79.5038	1.70841	-81.7984	1.70325	-68.3896	1.71273	-53.7102	1.70038	-27.0026	1.70477	-38.8556	1.70501	-49.7465	1.70324	-33.4677	1.70188
-44.2751	1.97937	-46.0314	1.95971	-60.9379	1.96478	-57.7677	1.95999	-44.0113	1.96446	-41.0895	1.96021	-22.5417	1.96376	-27.8631	1.96398	-25.5335	1.96252	-37.6191	1.95874	-36.031	1.96295	-27.3718	1.95958	-32.4043	1.95945	-27.2724	1.96156	-39.688	1.96357	-65.5768	1.96393			-67.0914	1.71098	-75.1234	1.70581	-62.532	1.71533	-46.2256	1.70302	-40.182	1.70734	-45.4229	1.70758	-54.8504	1.7058	-36.1777	1.70443
-55.0571	1.98271	-47.4504	1.9626	-56.6981	1.96789	-52.2958	1.96302	-34.9204	1.96764	-35.6082	1.96328	-36.7787	1.96689	-23.9857	1.96715	-28.9078	1.96549	-27.0414	1.96179	-32.9334	1.96594	-27.4551	1.96251	-32.452	1.96236	-41.3616	1.96476	-43.1635	1.96663	-58.2807	1.96711			-79.6024	1.71355	-75.5701	1.70838	-60.1448	1.71793	-43.9835	1.70565	-44.4749	1.7099	-47.6915	1.71014	-41.4273	1.70835	-44.9634	1.70698
-66.126	1.98605	-46.5812	1.9655	-47.4301	1.97099	-55.8225	1.96606	-34.3979	1.97083	-32.3551	1.96634	-31.1503	1.97003	-27.398	1.97031	-21.3651	1.96847	-38.701	1.96484	-22.1097	1.96893	-20.3305	1.96544	-32.7373	1.96527	-33.2619	1.96795	-28.0993	1.96969	-54.3953	1.97029			-85.9513	1.71612	-56.2809	1.71095	-51.3407	1.72052	-50.7782	1.70828	-55.3055	1.71246	-52.2276	1.7127	-54.2929	1.71091	-44.5224	1.70953
-68.3646	1.98939	-43.3009	1.9684	-50.7224	1.97409	-65.4998	1.96909	-38.7695	1.97401	-46.3463	1.96941	-26.4853	1.97316	-19.7376	1.97347	-34.0662	1.97144	-26.1367	1.96789	-29.663	1.97191	-36.3123	1.96836	-39.0167	1.96818	-40.6669	1.97115	-38.9164	1.97275	-59.6062	1.97346			-68.2314	1.71869	-67.6708	1.71352	-54.7799	1.72312	-41.7101	1.71092	-48.64	1.71503	-56.4718	1.71527	-64.306	1.71347	-43.8097	1.71207
-48.8848	1.99273	-44.8302	1.97454	-60.0353	1.9803	-65.4796	1.97524	-43.1681	1.98021	-40.1603	1.97567	-25.3472	1.97942	-37.5076	1.97965	-26.542	1.97765	-30.615	1.97407	-31.3075	1.97814	-27.2257	1.97458	-26.3287	1.9743	-34.3204	1.97435	-26.6575	1.97912	-52.3982	1.97973			-66.7782	1.72126	-77.7667	1.7188	-61.0928	1.72572	-53.1115	1.71621	-56.0675	1.72032	-43.647	1.7206	-53.5725	1.71875	-38.4084	1.71462
-46.9709	1.99914	-66.0057	1.97778	-55.7332	1.98341	-53.6329	1.97836	-44.7584	1.98322	-72.007	1.97887	-46.4377	1.98254	-29.7035	1.98267	-34.9695	1.98088	-35.1926	1.9772	-40.8728	1.98138	-26.8399	1.97787	-28.3552	1.97751	-34.699	1.98073	-35.7382	1.98244	-39.5805	1.98282			-68.4719	1.72652	-56.0932	1.72151	-54.7419	1.73113	-46.8424	1.71888	-49.262	1.72305	-48.5687	1.72336	-40.2996	1.72148	-28.9879	1.71989
-44.7504	2.00221	-38.344	1.98103	-53.3812	1.98652	-65.3233	1.98148	-41.4363	1.98623	-39.0231	1.98208	-48.5853	1.98566	-29.8402	1.98569	-33.4464	1.98411	-41.6887	1.98033	-43.0785	1.98462	-26.2318	1.98116	-25.359	1.98072	-33.7239	1.98392	-30.1112	1.98576	-38.0532	1.98592			-67.4357	1.72921	-51.4427	1.72422	-54.6043	1.73394	-35.5501	1.72154	-57.9082	1.72578	-59.3366	1.72613	-43.6461	1.72421	-29.9332	1.72261
-52.3397	2.00528	-49.4812	1.98427	-44.5918	1.98962	-49.6869	1.9846	-28.751	1.98924	-35.6878	1.98528	-38.7776	1.98879	-42.561	1.9887	-41.7713	1.98734	-34.2195	1.98346	-27.5207	1.98785	-28.0252	1.98445	-36.8551	1.98393	-36.7729	1.98712	-33.6546	1.98907	-31.8443	1.98901			-55.4481	1.73191	-54.9305	1.72693	-62.049	1.73676	-32.3734	1.7242	-53.8504	1.72851	-64.201	1.72889	-45.9021	1.72693	-37.2729	1.72533
-44.1828	2.00836	-47.8793	1.98752	-50.2566	1.99273	-56.1104	1.98771	-56.9053	1.99225	-38.5392	1.98848	-22.4422	1.99191	-32.9753	1.99172	-21.618	1.99057	-35.2379	1.98659	-38.4868	1.99109	-26.7942	1.98774	-37.5578	1.98715	-33.0762	1.99031	-29.7975	1.99239	-47.7339	1.9921			-64.2934	1.73461	-57.1303	1.72964	-77.4937	1.73957	-44.3201	1.72686	-61.3248	1.73124	-36.973	1.73165	-53.1175	1.72966	-42.1841	1.72804
-45.6859	2.01143	-53.5838	1.99076	-47.7045	1.99584	-56.7467	1.99083	-38.4577	1.99526	-46.1723	1.99168	-17.1138	1.99504	-41.7032	1.99473	-29.1541	1.9938	-41.5238	1.98972	-30.7534	1.99433	-30.4028	1.99103	-24.4176	1.99036	-33.8891	1.9935	-23.422	1.99571	-34.9259	1.9952			-61.6405	1.7373	-58.3695	1.73235	-52.8276	1.74239	-55.9722	1.72953	-60.8415	1.73397	-53.3473	1.73442	-59.0188	1.73239	-25.9615	1.73076
-44.7877	2.0145	-45.8266	1.99401	-65.1695	1.99894	-61.1736	1.99395	-35.719	1.99827	-44.7345	1.99488	-23.3498	1.99816	-41.4094	1.99775	-32.284	1.99703	-43.9899	1.99285	-34.4165	1.99757	-20.0092	1.99432	-28.7841	1.99357	-42.7998	1.99669	-37.6697	1.99902	-42.1422	1.99829			-73.5419	1.74	-61.1196	1.73506	-44.3088	1.7452	-54.4045	1.73219	-53.9714	1.7367	-39.771	1.73718	-53.5196	1.73512	-39.3762	1.73348
-48.4666	2.01757	-59.4015	1.99725	-56.178	2.00205	-55.2204	1.99707	-37.2435	2.00128	-40.9108	1.99809	-31.7488	2.00129	-31.5462	2.00077	-38.0621	2.00026	-36.5281	1.99598	-34.7996	2.00081	-26.48	1.99761	-23.571	1.99678	-40.9942	1.99988	-24.868	2.00234	-38.8579	2.00138			-55.5604	1.74269	-75.8513	1.73777	-57.5749	1.74802	-50.1825	1.73485	-54.219	1.73943	-39.573	1.73995	-36.8112	1.73784	-35.1298	1.7362
-53.1935	2.02064	-51.7027	2.0005	-45.8746	2.00516	-52.7391	2.00019	-29.7176	2.00429	-37.4611	2.00129	-44.045	2.00441	-33.166	2.00378	-26.0562	2.00349	-30.3363	1.9991	-36.49	2.00404	-23.7921	2.0009	-24.8309	2	-32.0217	2.00307	-26.9018	2.00566	-46.0861	2.00448			-61.3694	1.74539	-73.7914	1.74048	-65.3871	1.75083	-37.8627	1.73751	-53.7927	1.74216	-53.7135	1.74271	-37.5618	1.74057	-46.3673	1.73892
-54.4738	2.02371	-42.1452	2.00374	-43.2176	2.00826	-54.0854	2.0033	-27.3178	2.0073	-51.5468	2.00449	-42.2043	2.00754	-36.4874	2.0068	-33.2363	2.00672	-25.7648	2.00223	-18.5836	2.00728	-23.7208	2.00419	-26.8301	2.00321	-32.4739	2.00626	-34.4157	2.00897	-41.6512	2.00757			-57.9552	1.74808	-47.6669	1.74319	-52.7495	1.75365	-39.8224	1.74018	-50.4162	1.74489	-52.8928	1.74547	-56.1134	1.7433	-54.067	1.74164
-48.4254	2.02678	-50.7221	2.00998	-54.0665	2.01444	-55.8973	2.00959	-44.9939	2.01328	-53.7852	2.01057	-32.1646	2.01363	-27.0009	2.01291	-29.865	2.01297	-24.7506	2.00829	-34.2558	2.01355	-19.9703	2.01051	-32.9958	2.0094	-41.5106	2.00945	-35.3659	2.01519	-56.9387	2.01377			-63.892	1.75078	-59.0859	1.74875	-59.637	1.75646	-36.8734	1.74565	-83.2443	1.75044	-42.9903	1.75101	-37.9644	1.74882	-54.4214	1.74435
-51.2158	2.033	-55.7199	2.01297	-51.5931	2.01751	-56.7548	2.01277	-37.7703	2.01625	-51.5463	2.01345	-36.3842	2.0166	-18.4781	2.016	-37.8724	2.01598	-34.928	2.01122	-49.3745	2.01658	-29.6368	2.01354	-40.6236	2.01237	-44.4176	2.01564	-32.3554	2.01809	-49.1079	2.01689			-58.7416	1.7562	-51.1263	1.75159	-45.9511	1.7621	-37.7896	1.74846	-76.022	1.75326	-39.4925	1.75377	-29.0981	1.75161	-55.0951	1.74987
-46.1882	2.03614	-57.3744	2.01596	-41.6631	2.02058	-56.5216	2.01594	-34.0602	2.01922	-33.0395	2.01633	-35.7972	2.01957	-30.9019	2.01909	-53.4002	2.019	-31.5506	2.01415	-31.9727	2.01961	-18.3375	2.01657	-23.1986	2.01535	-46.2816	2.01864	-22.9165	2.02099	-37.97	2.02			-72.7252	1.75892	-56.8139	1.75444	-57.5429	1.76493	-42.3722	1.75127	-61.0908	1.75608	-34.5936	1.75654	-38.5403	1.75441	-40.7874	1.75266
-51.3144	2.03929	-50.9084	2.01895	-46.3181	2.02365	-74.7819	2.01911	-33.0859	2.02219	-46.1225	2.01921	-55.2767	2.02254	-21.847	2.02218	-29.6718	2.02201	-28.4322	2.01708	-39.0786	2.02263	-22.7411	2.0196	-31.1141	2.01833	-49.8668	2.02164	-20.5348	2.02389	-32.9128	2.02312			-59.4754	1.76165	-56.7752	1.75728	-55.559	1.76775	-42.2589	1.75408	-41.9346	1.7589	-33.176	1.75931	-49.6836	1.7572	-33.3914	1.75546
-54.4255	2.04243	-44.5211	2.02194	-36.1818	2.02671	-56.5323	2.02228	-26.2382	2.02515	-41.8589	2.0221	-42.8106	2.02551	-31.0165	2.02528	-36.9419	2.02503	-26.5634	2.02001	-34.5913	2.02566	-23.6742	2.02263	-48.3929	2.0213	-53.1045	2.02464	-34.715	2.02679	-47.7727	2.02623			-62.2826	1.76437	-59.1267	1.76012	-76.2843	1.77058	-48.9514	1.75689	-44.5255	1.76172	-50.879	1.76208	-38.3353	1.75999	-35.5873	1.75825
-41.0752	2.04557	-43.3284	2.02493	-41.5588	2.02978	-47.6083	2.02546	-33.7236	2.02812	-34.0343	2.02498	-42.1731	2.02848	-30.9301	2.02837	-46.9051	2.02804	-17.4526	2.02294	-43.4324	2.02869	-23.4353	2.02566	-37.4577	2.02428	-34.0069	2.02764	-28.1477	2.02969	-32.6454	2.02934			-73.3738	1.7671	-73.7799	1.76297	-67.6224	1.7734	-45.1592	1.7597	-46.6467	1.76453	-35.2608	1.76485	-40.9952	1.76278	-33.5758	1.76104
-50.8389	2.04872	-54.0702	2.02792	-40.6648	2.03285	-65.2341	2.02863	-40.5708	2.03109	-32.7472	2.02786	-38.2997	2.03145	-19.0939	2.03146	-36.9536	2.03106	-24.888	2.02587	-37.546	2.03172	-24.3756	2.02869	-41.0069	2.02726	-57.4901	2.03064	-25.8637	2.03259	-38.6577	2.03246			-76.0479	1.76982	-65.1116	1.76581	-67.2283	1.77623	-35.8563	1.76251	-63.0689	1.76735	-45.4003	1.76761	-33.499	1.76558	-41.34	1.76384
-54.2653	2.05186	-63.6519	2.03091	-43.3795	2.03592	-56.4109	2.0318	-30.5225	2.03406	-26.7493	2.03074	-26.7799	2.03442	-20.2157	2.03456	-29.9531	2.03407	-37.041	2.0288	-39.6942	2.03475	-33.25	2.03172	-38.2355	2.03023	-65.1219	2.03364	-27.6387	2.03549	-51.1257	2.03557			-77.7685	1.77255	-59.735	1.76865	-62.4544	1.77906	-40.298	1.76532	-38.3748	1.77017	-52.1483	1.77038	-23.8535	1.76837	-39.5035	1.76663
-56.7827	2.05501	-47.1789	2.0339	-51.297	2.03899	-59.3641	2.03497	-32.1315	2.03703	-29.0636	2.03362	-32.682	2.03739	-22.3843	2.03765	-32.7207	2.03709	-35.2311	2.03173	-39.8101	2.03778	-29.0499	2.03475	-31.3416	2.03321	-59.6244	2.03664	-41.8897	2.03839	-41.6782	2.03869			-69.5644	1.77527	-42.9232	1.7715	-56.3556	1.78188	-38.7966	1.76813	-37.117	1.77299	-33.3054	1.77315	-22.5977	1.77116	-35.3808	1.76943
-54.3625	2.05815	-43.4401	2.03689	-40.5899	2.04206	-44.7747	2.03815	-40.3558	2.04	-21.65	2.0365	-38.4028	2.04036	-32.6333	2.04074	-33.9153	2.0401	-38.7932	2.03466	-34.8001	2.04081	-21.5076	2.03778	-22.0149	2.03619	-52.554	2.03963	-30.7392	2.04129	-46.1784	2.0418			-55.137	1.778	-64.9667	1.77434	-54.9597	1.78471	-50.8277	1.77094	-50.0899	1.77581	-42.2534	1.77592	-28.8454	1.77395	-30.8058	1.77222
-42.4351	2.06129	-63.2233	2.04327	-50.5142	2.0485	-45.1534	2.04455	-42.1248	2.0464	-20.758	2.04275	-29.1724	2.04674	-31.9142	2.04715	-13.5058	2.04651	-31.9549	2.04112	-24.6857	2.04719	-36.1937	2.04424	-28.5344	2.04279	-41.236	2.04263	-33.5321	2.04761	-38.2481	2.04821			-58.1807	1.78072	-56.0636	1.78002	-50.5847	1.78753	-54.7054	1.77657	-38.1964	1.78147	-42.8574	1.78151	-27.8422	1.77961	-34.297	1.77502
-46.8314	2.06776	-53.5965	2.04667	-54.9816	2.05186	-42.5984	2.04777	-42.9704	2.04983	-24.5154	2.04612	-29.9653	2.05015	-36.3095	2.05047	-27.1546	2.04991	-43.1817	2.04465	-22.8347	2.05054	-35.7716	2.04767	-33.8087	2.04641	-51.8551	2.04893	-23.3872	2.05103	-41.8083	2.05151			-52.9475	1.78625	-77.115	1.78285	-67.6064	1.79315	-56.235	1.77938	-35.9737	1.78431	-46.1492	1.78434	-28.7818	1.78248	-39.3791	1.78063
-53.1495	2.07107	-49.7796	2.05006	-50.0965	2.05523	-39.0084	2.051	-38.5619	2.05326	-37.4375	2.04949	-22.8346	2.05356	-33.5394	2.05379	-27.3482	2.05331	-48.3875	2.04819	-26.7365	2.05389	-30.1079	2.05109	-29.547	2.05003	-34.6551	2.05224	-27.4537	2.05445	-25.0615	2.05481			-54.491	1.78906	-73.9882	1.78568	-71.6567	1.79595	-59.379	1.78219	-37.8341	1.78716	-43.8195	1.78717	-34.137	1.78534	-45.9922	1.78345
-56.572	2.07439	-51.3768	2.05345	-38.6612	2.0586	-53.6302	2.05423	-31.1824	2.05669	-33.1806	2.05286	-29.1433	2.05697	-22.6831	2.05711	-26.8817	2.0567	-42.092	2.05172	-29.0761	2.05724	-14.159	2.05452	-29.7742	2.05366	-38.2843	2.05554	-27.3376	2.05787	-34.939	2.05811			-49.7466	1.79186	-75.626	1.78851	-68.5717	1.79874	-55.499	1.78501	-67.6971	1.79	-40.8099	1.79	-33.8529	1.78821	-40.7881	1.78627
-63.3846	2.07771	-32.8985	2.05684	-37.0803	2.06197	-40.9888	2.05746	-34.6811	2.06012	-45.083	2.05623	-27.6421	2.06039	-31.6091	2.06043	-37.0421	2.0601	-26.6612	2.05526	-43.4261	2.06059	-20.065	2.05795	-23.81	2.05728	-31.4734	2.05884	-26.0767	2.06129	-40.4148	2.06141			-44.3413	1.79467	-64.4941	1.79134	-59.5972	1.80153	-54.2971	1.78782	-40.2545	1.79285	-33.5686	1.79282	-43.7986	1.79107	-46.7136	1.78909
-55.2289	2.08103	-52.5807	2.06023	-60.6844	2.06533	-46.6058	2.06069	-25.7811	2.06355	-27.6408	2.05961	-19.4073	2.0638	-24.1883	2.06375	-49.2097	2.0635	-30.0167	2.05879	-24.189	2.06394	-17.4099	2.06137	-35.2681	2.0609	-27.7511	2.06214	-31.614	2.06471	-36.4461	2.06472			-51.7683	1.79748	-69.9296	1.79417	-53.5944	1.80433	-57.4638	1.79064	-25.1997	1.79569	-38.6825	1.79565	-29.6921	1.79394	-33.2506	1.79191
-53.4221	2.08435	-44.1107	2.06362	-67.4107	2.0687	-45.423	2.06391	-33.8972	2.06698	-30.5543	2.06298	-33.8004	2.06721	-19.7393	2.06706	-35.9613	2.0669	-28.0605	2.06232	-29.3326	2.0673	-29.3587	2.0648	-30.7785	2.06453	-22.2532	2.06544	-28.3405	2.06813	-36.0992	2.06802			-62.0037	1.80028	-76.0244	1.797	-52.2824	1.80712	-51.6846	1.79345	-28.9165	1.79854	-55.7063	1.79848	-52.5884	1.7968	-40.581	1.79473
-52.1138	2.08767	-50.8965	2.06702	-46.7486	2.07207	-46.0192	2.06714	-32.9963	2.07041	-25.5591	2.06635	-35.274	2.07062	-33.639	2.07038	-41.7203	2.07029	-32.9427	2.06586	-29.4237	2.07065	-18.5434	2.06823	-22.8425	2.06815	-34.053	2.06874	-25.181	2.07155	-31.0025	2.07132			-52.0466	1.80309	-68.3523	1.79983	-41.1477	1.80992	-29.0392	1.79626	-41.2689	1.80138	-48.4165	1.80131	-44.2932	1.79967	-31.7029	1.79755
-46.8302	2.09099	-52.2254	2.07041	-47.1256	2.07543	-43.0173	2.07037	-32.385	2.07384	-42.7443	2.06972	-34.8082	2.07403	-22.9514	2.0737	-37.9864	2.07369	-24.285	2.06939	-40.5875	2.074	-32.5123	2.07165	-24.0195	2.07177	-40.0763	2.07205	-33.6433	2.07496	-39.5295	2.07462			-52.9405	1.8059	-54.2136	1.80267	-48.1562	1.81271	-22.3887	1.79908	-34.9828	1.80423	-35.0728	1.80414	-29.809	1.80253	-33.6183	1.80037
-56.734	2.0943	-44.0187	2.0738	-48.566	2.0788	-38.8754	2.0736	-33.6845	2.07727	-19.9941	2.07309	-27.2356	2.07744	-23.5359	2.07702	-29.5079	2.07709	-33.0863	2.07293	-24.4754	2.07735	-31.801	2.07508	-32.7107	2.0754	-39.6064	2.07535	-45.6271	2.07838	-28.098	2.07792			-66.2083	1.8087	-33.6951	1.8055	-63.1902	1.8155	-26.33	1.80189	-25.5836	1.80707	-39.6632	1.80696	-25.0238	1.8054	-42.4005	1.80319
-42.164	2.09762	-47.1158	2.08043	-38.6619	2.08544	-41.9272	2.08014	-44.6369	2.08396	-40.5238	2.0798	-22.5258	2.08403	-17.1065	2.08357	-32.2366	2.08378	-20.2832	2.07966	-25.776	2.08399	-21.3841	2.08188	-30.2929	2.08213	-30.8113	2.07865	-24.4522	2.08501	-27.2557	2.08451			-61.4443	1.81151	-57.0655	1.8111	-52.99	1.8183	-46.8029	1.80754	-24.9962	1.81271	-44.051	1.81257	-44.2829	1.81106	-42.0625	1.80602
-44.0473	2.10418	-43.183	2.08367	-45.1392	2.08871	-46.1558	2.08346	-35.9159	2.08722	-37.412	2.08314	-30.2706	2.0872	-14.7808	2.08681	-34.0092	2.08707	-28.699	2.08287	-33.3029	2.08729	-26.7623	2.08525	-28.0183	2.08523	-36.5571	2.08523	-31.6049	2.08821	-40.9875	2.0878			-62.7851	1.81718	-65.1316	1.81387	-53.4079	1.82406	-46.2062	1.81037	-50.2266	1.8155	-37.5456	1.81536	-29.2728	1.81386	-44.5612	1.81164
-56.5832	2.10741	-52.4529	2.08691	-48.1848	2.09199	-43.6579	2.08678	-46.5903	2.09047	-29.3813	2.08648	-33.2025	2.09038	-21.4543	2.09005	-38.783	2.09036	-22.802	2.08607	-30.5594	2.09058	-20.3761	2.08861	-18.2622	2.08834	-30.7597	2.08851	-21.0111	2.09142	-31.6204	2.09109			-59.3593	1.82005	-47.2446	1.81664	-57.9129	1.82703	-31.3966	1.81321	-48.1236	1.81829	-40.0412	1.81814	-31.1314	1.81666	-29.4092	1.81445
-58.894	2.11064	-57.6054	2.09014	-40.157	2.09526	-45.9246	2.0901	-37.3148	2.09373	-30.2531	2.08981	-21.8427	2.09355	-39.1278	2.09328	-42.2385	2.09365	-19.3824	2.08927	-28.3043	2.09387	-41.2504	2.09198	-25.0374	2.09144	-48.232	2.09179	-26.7539	2.09462	-43.1067	2.09438			-62.6011	1.82292	-44.8309	1.81941	-72.5033	1.82999	-33.4746	1.81604	-34.8318	1.82108	-36.5037	1.82092	-29.606	1.81946	-41.2087	1.81725
-57.9539	2.11388	-53.2831	2.09338	-34.9945	2.09853	-55.0189	2.09342	-36.6961	2.09699	-25.5136	2.09315	-27.8184	2.09673	-49.7537	2.09652	-44.1421	2.09694	-31.1307	2.09248	-27.6532	2.09716	-17.2452	2.09535	-20.2021	2.09455	-51.1996	2.09507	-35.3558	2.09783	-35.873	2.09767			-67.439	1.82578	-63.9309	1.82217	-54.8456	1.83296	-39.272	1.81888	-43.0333	1.82387	-37.6792	1.82371	-32.5158	1.82226	-27.7682	1.82006
-51.7238	2.11711	-48.4881	2.09662	-48.9244	2.10181	-53.2085	2.09674	-37.5391	2.10025	-25.4986	2.09649	-32.7093	2.09991	-36.3344	2.09975	-34.3586	2.10023	-24.0053	2.09568	-24.431	2.10045	-22.7707	2.09872	-17.7448	2.09765	-44.4163	2.09835	-35.0328	2.10103	-36.5581	2.10097			-59.2088	1.82865	-51.3562	1.82494	-51.8706	1.83593	-40.9981	1.82171	-28.8448	1.82665	-30.2956	1.82649	-27.3316	1.82506	-29.3102	1.82286
-42.3152	2.12035	-42.1009	2.09986	-43.1735	2.10508	-50.6391	2.10006	-50.8655	2.1035	-26.189	2.09983	-37.1307	2.10308	-18.7558	2.10299	-29.0764	2.10352	-18.4025	2.09888	-33.7714	2.10374	-24.5424	2.10209	-28.6974	2.10076	-43.0877	2.10163	-25.8024	2.10423	-35.2845	2.10426			-50.0572	1.83152	-51.3726	1.82771	-48.2673	1.83889	-39.3931	1.82455	-30.709	1.82944	-26.7651	1.82927	-30.9817	1.82785	-41.6075	1.82567
-43.5024	2.12358	-72.5393	2.10309	-41.9236	2.10835	-48.5257	2.10337	-42.6217	2.10676	-21.4678	2.10317	-33.2803	2.10626	-20.7284	2.10623	-18.8047	2.10681	-18.4241	2.10208	-31.2859	2.10703	-24.3828	2.10546	-21.5125	2.10386	-43.7869	2.1049	-33.088	2.10744	-42.5054	2.10755			-55.9799	1.83438	-42.6775	1.83048	-48.8433	1.84186	-35.8405	1.82738	-36.1711	1.83223	-43.1333	1.83206	-32.4857	1.83065	-28.3892	1.82847
-53.8352	2.12681	-54.9629	2.10633	-45.4963	2.11162	-41.6791	2.10669	-36.6813	2.11002	-31.7086	2.1065	-32.9678	2.10943	-28.6577	2.10946	-27.6995	2.1101	-24.0014	2.10529	-21.6875	2.11032	-33.0351	2.10882	-16.4477	2.10697	-32.6923	2.10818	-26.8353	2.11064	-31.3105	2.11084			-45.9001	1.83725	-54.2273	1.83325	-63.4702	1.84483	-28.5183	1.83021	-45.1141	1.83502	-32.6566	1.83484	-31.978	1.83345	-23.5887	1.83128
-39.8628	2.13005	-52.4403	2.10957	-53.8931	2.1149	-33.0548	2.11001	-34.9721	2.11327	-39.7311	2.10984	-48.7881	2.11261	-27.1531	2.1127	-36.2995	2.11339	-19.137	2.10849	-30.6703	2.11361	-23.5849	2.11219	-20.5256	2.11007	-31.3762	2.11146	-28.6799	2.11385	-28.7506	2.11413			-43.6368	1.84012	-42.0996	1.83602	-47.6134	1.84779	-36.9172	1.83305	-44.318	1.83781	-36.3556	1.83762	-36.4906	1.83625	-26.8212	1.83409
-48.3411	2.13328	-45.3472	2.11599	-50.6949	2.12152	-42.7971	2.1165	-40.7755	2.11977	-34.9762	2.11649	-68.4886	2.1191	-22.9431	2.1193	-26.9663	2.11982	-26.8627	2.11507	-31.9765	2.12029	-32.8083	2.1186	-32.9592	2.11633	-25.8072	2.11474	-34.2353	2.1204	-32.4585	2.12074			-48.0626	1.84299	-54.9312	1.84182	-60.9406	1.85076	-42.7726	1.8389	-44.9717	1.84352	-59.0739	1.84335	-42.2804	1.84201	-30.8616	1.83689
-49.5037	2.13988	-46.1597	2.11918	-54.1413	2.12487	-50.5733	2.11967	-33.6996	2.12302	-27.1384	2.1198	-51.4844	2.12241	-29.4547	2.12267	-24.9886	2.12296	-25.2155	2.11844	-25.7247	2.12367	-33.8038	2.12164	-25.1819	2.11948	-31.6571	2.12132	-21.7764	2.12375	-48.9151	2.12405			-55.3047	1.84882	-67.6178	1.84485	-59.7249	1.85675	-56.8884	1.84191	-35.6282	1.84644	-33.0887	1.84628	-26.5609	1.84497	-34.1721	1.84263
-57.8967	2.14325	-56.7673	2.12236	-52.591	2.12822	-42.3739	2.12284	-51.5364	2.12626	-29.084	2.1231	-45.7353	2.12572	-25.4627	2.12604	-32.3341	2.1261	-23.8591	2.12182	-18.2961	2.12705	-39.2209	2.12467	-22.5906	2.12263	-20.4961	2.12461	-26.6113	2.1271	-33.4431	2.12737			-48.8466	1.8518	-58.0414	1.84788	-72.5613	1.85978	-52.5722	1.84493	-39.5033	1.84936	-43.0014	1.84922	-24.5753	1.84793	-32.9995	1.84556
-46.2847	2.14661	-43.4752	2.12554	-54.4085	2.13157	-43.9547	2.12601	-52.3235	2.12951	-38.7172	2.12641	-42.6598	2.12903	-31.8603	2.1294	-33.8858	2.12924	-36.7122	2.12519	-24.544	2.13043	-26.4209	2.12771	-24.501	2.12578	-34.3522	2.12791	-26.0801	2.13045	-25.4156	2.13068			-62.4278	1.85477	-52.5771	1.85092	-59.1076	1.8628	-62.4234	1.84794	-45.6565	1.85228	-46.0748	1.85216	-31.5398	1.85089	-39.7438	1.84849
-51.7066	2.14998	-47.5692	2.12873	-56.9378	2.13492	-44.5664	2.12918	-49.9583	2.13275	-41.6948	2.12972	-28.0207	2.13235	-33.7353	2.13277	-30.1499	2.13239	-22.7464	2.12857	-23.4369	2.13382	-26.7314	2.13074	-28.9538	2.12893	-27.3164	2.1312	-34.8911	2.1338	-46.0341	2.134			-51.2496	1.85774	-34.9658	1.85395	-60.6245	1.86583	-53.2534	1.85096	-53.7748	1.85521	-49.7811	1.8551	-36.6655	1.85385	-24.3584	1.85142
-49.3671	2.15335	-38.6302	2.13191	-43.078	2.13827	-40.2778	2.13235	-47.9093	2.136	-36.7403	2.13303	-23.593	2.13566	-31.5524	2.13614	-25.0723	2.13553	-31.5013	2.13194	-23.7483	2.1372	-19.3605	2.13378	-24.1292	2.13208	-32.8496	2.1345	-32.1823	2.13714	-32.9699	2.13731			-51.1333	1.86071	-45.3266	1.85698	-39.8266	1.86886	-51.446	1.85397	-55.4091	1.85813	-46.975	1.85804	-32.2635	1.85681	-37.2448	1.85435
-49.9583	2.15671	-37.9192	2.13509	-43.5237	2.14162	-45.2628	2.13552	-49.6107	2.13924	-38.5066	2.13634	-24.8114	2.13897	-31.6964	2.13951	-33.0684	2.13867	-29.3341	2.13531	-12.6739	2.14058	-24.4096	2.13682	-25.2687	2.13523	-36.2002	2.13779	-35.996	2.14049	-46.7016	2.14063			-47.5301	1.86368	-49.0869	1.86001	-46.8935	1.87188	-40.0177	1.85699	-40.6557	1.86105	-51.6081	1.86098	-32.4218	1.85977	-33.3788	1.85728
-47.4264	2.16008	-42.5539	2.13828	-51.0249	2.14497	-39.3032	2.13869	-35.4436	2.14249	-34.2891	2.13964	-20.0246	2.14228	-33.697	2.14287	-24.47	2.14181	-26.0305	2.13869	-18.0693	2.14397	-16.8472	2.13985	-21.6882	2.13838	-28.1508	2.14109	-40.378	2.14384	-35.8941	2.14394			-51.8559	1.86665	-49.8714	1.86304	-52.2042	1.87491	-40.0242	1.86	-38.08	1.86397	-42.3332	1.86391	-25.0192	1.86273	-30.8067	1.86021
-51.5324	2.16344	-39.1725	2.14146	-47.8442	2.14832	-50.7761	2.14187	-49.7019	2.14573	-32.5454	2.14295	-23.3592	2.14559	-30.3591	2.14624	-25.0126	2.14495	-37.4075	2.14206	-29.2005	2.14735	-28.2698	2.14289	-16.8394	2.14153	-26.5494	2.14438	-44.9372	2.14719	-33.1957	2.14726			-46.1563	1.86962	-44.5337	1.86607	-46.2345	1.87793	-50.81	1.86302	-39.2559	1.86689	-56.4591	1.86685	-16.7686	1.86569	-42.0754	1.86315
-39.7622	2.16681	-40.0661	2.14465	-41.7418	2.15167	-35.3648	2.14504	-42.9818	2.14897	-26.117	2.14626	-22.2714	2.14891	-21.6717	2.14961	-32.166	2.14809	-40.5266	2.14544	-26.3511	2.15073	-25.5503	2.14593	-25.4733	2.14468	-36.3967	2.14768	-42.679	2.15054	-33.0189	2.15057			-50.9851	1.87259	-47.4331	1.86911	-49.3983	1.88096	-41.9205	1.86603	-26.2025	1.86981	-67.4964	1.86979	-41.5532	1.86865	-45.6752	1.86608
-45.951	2.17018	-48.8302	2.15128	-43.6903	2.15838	-39.3649	2.15166	-39.6394	2.1556	-31.4198	2.15297	-35.8776	2.15555	-19.2694	2.15624	-37.0083	2.15488	-23.5132	2.1523	-20.0211	2.15729	-21.0259	2.15249	-28.9062	2.15137	-34.9062	2.15097	-32.8844	2.15742	-25.6685	2.1574			-52.3146	1.87556	-42.5824	1.87515	-55.6917	1.88399	-31.5844	1.87197	-25.6109	1.87578	-52.753	1.87576	-31.2721	1.87458	-39.968	1.86901
-41.0436	2.17696	-55.0666	2.15474	-36.4868	2.16175	-38.8149	2.15512	-27.0201	2.15899	-23.7049	2.15637	-45.891	2.15889	-36.1973	2.15951	-36.6176	2.15853	-27.4903	2.15578	-24.3587	2.16047	-14.4852	2.15601	-27.1263	2.1549	-42.944	2.1578	-22.5076	2.16095	-31.6936	2.16091			-55.9817	1.88158	-47.7696	1.87817	-67.7592	1.88995	-21.5991	1.8749	-21.3799	1.87883	-49.2303	1.87878	-28.6976	1.87755	-38.9927	1.875
-43.849	2.18038	-45.2082	2.15819	-32.436	2.16511	-37.393	2.15857	-32.0425	2.16237	-31.7806	2.15977	-23.301	2.16222	-21.9616	2.16277	-54.5929	2.16218	-28.1769	2.15926	-13.0383	2.16364	-23.982	2.15954	-30.212	2.15844	-37.9427	2.16133	-22.6581	2.16449	-32.1332	2.16442			-55.503	1.88463	-45.1098	1.88118	-57.3288	1.89289	-30.2538	1.87783	-27.0196	1.88188	-52.1956	1.88181	-48.0157	1.88052	-38.9635	1.87805
-42.9502	2.18379	-44.0933	2.16164	-45.1316	2.16847	-41.467	2.16202	-36.0585	2.16575	-30.8135	2.16317	-24.7926	2.16556	-22.048	2.16604	-47.0166	2.16583	-24.662	2.16275	-16.0634	2.16682	-20.4198	2.16307	-27.2867	2.16198	-51.733	2.16487	-24.9177	2.16802	-35.6312	2.16794			-53.0143	1.88768	-44.6087	1.88419	-40.6881	1.89583	-27.7143	1.88076	-20.6969	1.88494	-51.9214	1.88484	-36.8959	1.88349	-36.4474	1.88111
-44.8216	2.18721	-55.6833	2.1651	-47.0672	2.17183	-43.1633	2.16548	-31.0671	2.16914	-25.7268	2.16657	-25.9438	2.16889	-28.2683	2.16931	-48.7236	2.16948	-28.0592	2.16623	-20.583	2.17	-17.5496	2.16659	-31.6856	2.16552	-48.9715	2.1684	-29.4433	2.17156	-29.0954	2.17145			-56.6382	1.89073	-45.9176	1.88721	-59.2345	1.89877	-44.1404	1.88369	-29.5302	1.88799	-59.0168	1.88786	-31.267	1.88646	-48.9253	1.88416
-54.8764	2.19063	-53.8316	2.16855	-54.034	2.17518	-43.0434	2.16893	-34.4394	2.17252	-22.9069	2.16997	-26.1948	2.17223	-32.7852	2.17257	-40.8655	2.17313	-28.5662	2.16971	-25.1138	2.17317	-26.2315	2.17012	-23.9878	2.16905	-36.6027	2.17194	-26.5013	2.17509	-29.3189	2.17496			-49.035	1.89378	-55.5006	1.89022	-48.8788	1.90171	-32.566	1.88662	-36.4881	1.89104	-72.5828	1.89089	-29.871	1.88943	-48.9062	1.88722
-78.035	2.19405	-50.8801	2.17201	-48.9693	2.17855	-54.9717	2.17239	-36.8284	2.17591	-38.3035	2.17337	-25.998	2.17556	-39.6616	2.17584	-33.9182	2.17677	-21.4907	2.17319	-26.836	2.17635	-29.3998	2.17364	-22.8777	2.17259	-23.1592	2.17547	-38.2153	2.17862	-34.4573	2.17848			-67.2757	1.89683	-49.7601	1.89323	-57.613	1.90465	-20.6598	1.88955	-28.3632	1.89409	-63.6634	1.89392	-46.7495	1.8924	-35.7811	1.89028
-52.2781	2.19746	-49.473	2.17546	-37.4662	2.1819	-36.235	2.17584	-27.0108	2.17929	-26.0775	2.17677	-21.2748	2.1789	-38.9393	2.1791	-33.4678	2.18042	-26.2907	2.17668	-30.2794	2.17952	-32.4586	2.17717	-19.6722	2.17613	-26.7736	2.17901	-25.9365	2.18216	-37.7371	2.18199			-67.094	1.89988	-37.0397	1.89625	-52.202	1.90759	-26.7902	1.89248	-35.3264	1.89714	-62.1852	1.89695	-60.1631	1.89537	-40.8586	1.89333
-49.8855	2.20088	-56.6548	2.17891	-41.5922	2.18527	-39.4857	2.1793	-36.6118	2.18267	-24.5724	2.18017	-22.3839	2.18223	-35.1415	2.18237	-35.1718	2.18407	-30.0309	2.18016	-25.4989	2.1827	-27.004	2.18069	-29.8861	2.17967	-29.6136	2.18254	-27.1603	2.18569	-38.445	2.1855			-54.6608	1.90292	-41.4018	1.89926	-42.4469	1.91053	-34.1794	1.89541	-20.0974	1.90019	-47.3047	1.89997	-57.629	1.89834	-45.8722	1.89639
-62.2525	2.2043	-37.6667	2.18237	-52.3773	2.18863	-39.1641	2.18275	-29.8476	2.18606	-40.4	2.18357	-21.834	2.18557	-30.7223	2.18563	-32.7668	2.18772	-26.7741	2.18364	-26.9992	2.18588	-25.2499	2.18422	-28.5748	2.18321	-31.0313	2.18607	-43.36	2.18922	-26.1872	2.18901			-48.2227	1.90597	-47.8179	1.90228	-60.161	1.91347	-25.3987	1.89834	-43.4512	1.90324	-52.0112	1.903	-57.4325	1.90131	-25.1412	1.89944
-59.4916	2.20772	-47.5824	2.18929	-36.7183	2.19554	-41.757	2.18959	-28.0643	2.1931	-25.1532	2.1904	-22.8347	2.19248	-25.0609	2.19256	-36.7183	2.19473	-22.002	2.19036	-31.4039	2.19266	-17.1779	2.19126	-26.6661	2.19017	-33.4105	2.18961	-29.8919	2.19615	-35.8614	2.19598			-54.3497	1.90902	-51.4466	1.90823	-65.3463	1.91641	-10.8828	1.90428	-28.4137	1.90925	-33.6485	1.90904	-46.6796	1.9073	-29.3815	1.9025
-51.7731	2.21456	-48.2516	2.19276	-46.6281	2.19909	-40.8178	2.19298	-26.4071	2.19677	-32.3788	2.19382	-17.9842	2.19607	-26.0174	2.19621	-27.0702	2.19809	-27.8549	2.19359	-32.2109	2.19627	-22.043	2.19477	-35.1178	2.19359	-25.7809	2.19654	-39.5151	2.19955	-29.4241	2.19944			-62.3771	1.91509	-48.9007	1.91118	-49.879	1.92223	-14.2761	1.90728	-36.0887	1.91221	-36.0737	1.91205	-33.7819	1.91032	-35.8261	1.90854
-44.6017	2.21799	-49.8772	2.19624	-50.0632	2.20265	-37.3496	2.19637	-28.1573	2.20043	-38.475	2.19725	-31.638	2.19965	-24.6834	2.19987	-22.9523	2.20145	-23.1325	2.19683	-25.1626	2.19987	-37.6103	2.19828	-23.466	2.19702	-43.0735	2.19994	-30.5991	2.20295	-25.9669	2.20289			-54.3672	1.9181	-51.3638	1.91412	-54.2209	1.92512	-19.6214	1.91029	-38.5695	1.91517	-45.395	1.91506	-36.3406	1.91333	-29.2356	1.91152
-55.9018	2.22141	-40.8538	2.19971	-42.8113	2.2062	-40.1684	2.19975	-36.2527	2.2041	-29.2282	2.20067	-37.5971	2.20324	-18.854	2.20352	-19.1447	2.20481	-21.5212	2.20006	-16.7584	2.20348	-24.6094	2.20179	-42.5521	2.20044	-47.6117	2.20334	-23.4301	2.20635	-28.5881	2.20634			-49.3365	1.92112	-53.9197	1.91706	-40.8542	1.928	-31.9363	1.91329	-34.8764	1.91812	-33.6039	1.91808	-36.7919	1.91635	-25.4077	1.9145
-57.4939	2.22484	-39.9438	2.20318	-40.5163	2.20975	-50.367	2.20314	-26.0674	2.20776	-45.294	2.2041	-40.2409	2.20682	-20.3877	2.20718	-22.7747	2.20817	-25.7287	2.20329	-19.9414	2.20708	-31.6551	2.2053	-30.0422	2.20386	-26.8781	2.20674	-32.8728	2.20975	-46.4685	2.2098			-40.6291	1.92413	-50.7499	1.92001	-46.8865	1.93089	-33.9129	1.9163	-38.5765	1.92108	-45.2771	1.92109	-40.8505	1.91936	-34.0904	1.91748
-51.721	2.22827	-49.7162	2.20665	-46.8386	2.21331	-43.3549	2.20653	-34.7417	2.21142	-32.8446	2.20752	-32.6197	2.21041	-22.9976	2.21083	-31.3566	2.21153	-26.697	2.20652	-24.0559	2.21069	-30.6893	2.20881	-28.3429	2.20729	-34.5947	2.21014	-20.3162	2.21314	-30.3032	2.21325			-42.5587	1.92715	-66.1411	1.92295	-49.8174	1.93377	-34.9691	1.9193	-35.4705	1.92404	-34.9664	1.9241	-47.9797	1.92238	-40.2316	1.92046
-42.2238	2.23169	-44.1459	2.21013	-40.3478	2.21686	-47.8416	2.20992	-42.3491	2.21509	-24.1668	2.21095	-33.5195	2.21399	-14.7451	2.21449	-30.2922	2.21489	-33.501	2.20976	-25.1714	2.2143	-29.1182	2.21232	-38.209	2.21071	-48.9741	2.21353	-26.4826	2.21654	-37.8609	2.21671			-47.1225	1.93017	-71.7547	1.92589	-59.6861	1.93665	-31.042	1.92231	-27.3193	1.927	-39.9179	1.92712	-55.2244	1.9254	-33.4311	1.92344
-46.5573	2.23512	-45.4235	2.2136	-51.1772	2.22042	-47.2416	2.21331	-45.0529	2.21875	-17.603	2.21437	-33.7995	2.21758	-14.2938	2.21815	-26.1824	2.21825	-42.2012	2.21299	-40.9328	2.2179	-22.0387	2.21583	-32.8358	2.21414	-39.4475	2.21693	-20.4978	2.21994	-38.1053	2.22016			-52.7143	1.93318	-61.3206	1.92884	-52.4333	1.93954	-17.2807	1.92531	-24.2976	1.92995	-48.6509	1.93013	-42.6904	1.92841	-29.4391	1.92642
-44.8364	2.23855	-43.1901	2.21707	-49.3926	2.22397	-36.813	2.21669	-45.018	2.22241	-30.5023	2.21779	-33.9326	2.22116	-23.8389	2.2218	-26.322	2.22161	-45.746	2.21622	-37.6507	2.22151	-25.3233	2.21935	-36.6436	2.21756	-37.943	2.22033	-27.4872	2.22334	-31.5482	2.22362			-57.9076	1.9362	-63.5745	1.93178	-54.6454	1.94242	-21.7399	1.92832	-30.5358	1.93291	-45.1221	1.93314	-45.8453	1.93143	-47.5375	1.92941
-31.2553	2.24197	-53.9123	2.22054	-47.2672	2.22752	-34.4035	2.22008	-30.8739	2.22608	-29.7207	2.22122	-24.3233	2.22474	-21.7713	2.22546	-12.9925	2.22497	-20.5089	2.21945	-18.9736	2.22511	-17.2937	2.22286	-28.7298	2.22098	-29.9189	2.22373	-16.3827	2.22674	-12.0218	2.22707			-59.5129	1.93922	-46.1561	1.93472	-47.2942	1.94531	-23.7793	1.93132	-44.0599	1.93587	-48.3959	1.93615	-57.9218	1.93445	-39.5189	1.93239
-60.2094	2.2454	-50.3051	2.22764	-48.2687	2.23441	-32.2684	2.22718	-35.6458	2.23314	-31.0042	2.22811	-24.008	2.23186	-22.7841	2.23255	-11.6974	2.23177	-25.8369	2.22622	-22.7888	2.23218	-15.3398	2.22989	-24.0303	2.228	-45.1424	2.22713	-22.2397	2.23353	-30.7773	2.23396			-48.1271	1.94223	-55.4858	1.94073	-41.9493	1.94819	-28.5941	1.93734	-26.4958	1.94192	-45.9745	1.94225	-29.5669	1.94058	-32.2077	1.93537
-54.7759	2.25253	-50.2463	2.23127	-40.4167	2.23775	-45.3827	2.2309	-34.2935	2.23654	-34.1681	2.23157	-17.1231	2.23538	-17.4977	2.23599	-29.9576	2.23521	-40.7531	2.22975	-41.4899	2.23563	-24.6431	2.23341	-24.9577	2.23159	-29.1922	2.23409	-19.5392	2.23693	-41.2636	2.2374			-47.324	1.94832	-39.0605	1.94379	-59.2016	1.95419	-28.3082	1.94036	-39.0311	1.94501	-38.5602	1.94534	-29.0989	1.94369	-41.9768	1.94142
-43.3977	2.25624	-47.8735	2.2349	-38.5495	2.24108	-44.2779	2.23461	-35.2567	2.23993	-23.6758	2.23503	-31.2394	2.23891	-23.2157	2.23943	-23.3037	2.23865	-37.1811	2.23328	-21.614	2.23908	-29.22	2.23694	-16.3923	2.23519	-33.1638	2.23766	-13.5307	2.24033	-28.2497	2.24083			-52.6041	1.95139	-50.9228	1.94686	-48.6907	1.95731	-30.2583	1.94337	-57.5317	1.9481	-50.7412	1.94842	-32.104	1.9468	-48.5236	1.94449
-44.58	2.25994	-38.0024	2.23853	-45.1481	2.24441	-49.1164	2.23833	-38.7873	2.24333	-30.4763	2.23849	-20.7334	2.24243	-22.6311	2.24287	-32.3387	2.24209	-43.8194	2.23681	-21.8567	2.24254	-24.1122	2.24046	-24.5311	2.23878	-30.9128	2.24122	-21.6606	2.24373	-26.8396	2.24427			-50.5883	1.95445	-52.0325	1.94992	-57.063	1.96042	-30.6535	1.94638	-47.9204	1.95119	-46.8566	1.9515	-40.4869	1.94991	-50.6015	1.94756
-34.9737	2.26365	-45.4359	2.24216	-36.5202	2.24775	-42.9361	2.24204	-35.7826	2.24673	-28.9085	2.24195	-29.7995	2.24596	-7.36938	2.24631	-32.8338	2.24552	-30.2319	2.24034	-32.6607	2.24599	-29.8644	2.24398	-18.3434	2.24237	-35.011	2.24479	-37.8941	2.24713	-33.6013	2.2477			-54.9054	1.95752	-58.7808	1.95298	-44.9546	1.96354	-33.7671	1.9494	-43.1961	1.95428	-44.3659	1.95459	-30.5962	1.95303	-35.569	1.95063
-41.6891	2.26735	-44.77	2.24578	-46.3806	2.25108	-34.5909	2.24575	-33.74	2.25013	-26.2827	2.24542	-38.931	2.24949	-15.5304	2.24976	-25.0312	2.24896	-22.9213	2.24388	-27.488	2.24945	-25.0749	2.24751	-32.3608	2.24596	-24.6301	2.24836	-26.3374	2.25052	-36.9821	2.25114			-52.9372	1.96059	-54.7222	1.95605	-41.9851	1.96665	-41.172	1.95241	-51.2688	1.95737	-46.1473	1.95767	-34.6112	1.95614	-41.4646	1.9537
-49.5399	2.27106	-40.6601	2.24941	-41.7799	2.25442	-44.3539	2.24947	-38.2617	2.25353	-28.4134	2.24888	-31.8431	2.25301	-15.7948	2.2532	-22.2537	2.2524	-21.5828	2.24741	-20.0672	2.2529	-22.9901	2.25103	-23.7816	2.24955	-30.6508	2.25192	-42.2844	2.25392	-30.8318	2.25457			-51.475	1.96366	-66.5136	1.95911	-43.7905	1.96977	-26.2185	1.95543	-38.405	1.96046	-42.7219	1.96076	-32.9349	1.95925	-33.9958	1.95677
-39.2335	2.27476	-47.5391	2.25304	-31.4355	2.25775	-38.9866	2.25318	-33.7902	2.25692	-32.4589	2.25234	-32.3202	2.25654	-28.3373	2.25664	-30.966	2.25584	-31.2555	2.25094	-31.6027	2.25635	-25.0997	2.25455	-45.0431	2.25315	-32.9984	2.25549	-33.1392	2.25732	-34.2774	2.25801			-58.0119	1.96673	-58.6753	1.96217	-52.1561	1.97289	-22.4187	1.95844	-36.1545	1.96355	-37.9921	1.96384	-36.0036	1.96237	-34.4405	1.95984
-46.1886	2.27847	-50.4017	2.25667	-41.2469	2.26109	-51.2535	2.2569	-32.4047	2.26032	-42.7976	2.2558	-30.2884	2.26006	-21.3594	2.26008	-22.7348	2.25928	-36.606	2.25447	-22.5245	2.25981	-15.1167	2.25807	-36.5445	2.25674	-33.2956	2.25905	-35.9224	2.26072	-34.3166	2.26144			-49.9526	1.9698	-52.1309	1.96523	-55.8324	1.976	-24.1686	1.96145	-32.3134	1.96664	-35.1367	1.96693	-34.5036	1.96548	-38.4502	1.96291
-42.4764	2.28217	-45.0253	2.2603	-38.4658	2.26442	-32.1743	2.26061	-36.0053	2.26372	-36.9336	2.25927	-29.2695	2.26359	-20.2192	2.26352	-27.1163	2.26272	-34.894	2.258	-18.3325	2.26326	-20.9838	2.2616	-35.127	2.26033	-26.5416	2.26262	-20.7862	2.26412	-37.3067	2.26488			-53.828	1.97287	-53.6134	1.9683	-60.3811	1.97912	-35.4212	1.96447	-36.5726	1.96973	-48.3019	1.97001	-37.4579	1.96859	-38.0386	1.96598
-48.8406	2.28588	-44.2254	2.26762	-39.2615	2.27164	-34.4345	2.26782	-42.2391	2.27084	-31.6145	2.26629	-26.2055	2.27067	-23.8448	2.27074	-19.0662	2.26991	-22.6687	2.26524	-26.8894	2.2704	-21.8415	2.26874	-28.3803	2.26773	-26.6969	2.26619	-28.1173	2.27127	-41.2769	2.27205			-53.0167	1.97594	-66.9929	1.97445	-62.972	1.98224	-36.0148	1.97063	-30.9598	1.97596	-30.9532	1.9762	-25.8441	1.97476	-25.253	1.96905
-54.967	2.29308	-44.8522	2.27131	-42.7624	2.27552	-42.7364	2.27131	-31.742	2.27456	-30.8739	2.26986	-22.4022	2.27422	-22.9347	2.27453	-20.4824	2.27366	-22.1226	2.26896	-31.6816	2.27408	-28.9025	2.27236	-20.5023	2.27153	-29.0113	2.27346	-20.867	2.27503	-36.8999	2.27579			-57.2997	1.98216	-71.5994	1.97754	-57.6696	1.98861	-27.9384	1.97378	-39.9127	1.97911	-42.0268	1.9793	-14.776	1.97781	-31.2327	1.97522
-43.9842	2.29658	-41.6896	2.275	-34.8982	2.27941	-48.2062	2.27481	-45.6116	2.27828	-21.1948	2.27343	-23.9266	2.27777	-8.51659	2.27832	-28.2364	2.2774	-24.8916	2.27267	-28.3408	2.27777	-21.1967	2.27599	-32.3764	2.27534	-21.0345	2.27716	-18.8147	2.27879	-45.3156	2.27953			-61.1486	1.98531	-76.5243	1.98063	-47.1177	1.99188	-26.4104	1.97693	-38.5718	1.98225	-34.9449	1.9824	-19.8366	1.98087	-39.1265	1.97831
-49.1766	2.30008	-41.7202	2.2787	-40.4696	2.28329	-45.2727	2.2783	-53.9439	2.282	-28.5933	2.27699	-24.1771	2.28132	-17.1695	2.28211	-22.6389	2.28115	-23.8957	2.27638	-14.6505	2.28145	-23.852	2.27961	-32.4991	2.27914	-33.5383	2.28086	-28.6904	2.28255	-44.7237	2.28326			-61.4277	1.98847	-57.267	1.98373	-43.1577	1.99514	-33.8238	1.98008	-29.6974	1.9854	-45.9387	1.9855	-28.5626	1.98392	-28.9279	1.9814
-45.9456	2.30357	-43.4091	2.28239	-38.1682	2.28718	-42.7567	2.2818	-32.6744	2.28572	-28.5828	2.28056	-28.1601	2.28487	-23.7361	2.28589	-24.8484	2.2849	-23.1155	2.28009	-18.04	2.28513	-26.9271	2.28323	-18.1565	2.28295	-38.348	2.28456	-23.697	2.28631	-33.794	2.287			-72.9295	1.99162	-58.5781	1.98682	-51.485	1.9984	-29.795	1.98323	-30.2145	1.98854	-40.4602	1.9886	-15.0383	1.98697	-30.3977	1.98449
-46.7138	2.30707	-55.4973	2.28609	-41.5484	2.29106	-37.5504	2.28529	-40.4897	2.28944	-25.1116	2.28413	-38.3816	2.28842	-13.045	2.28968	-32.326	2.28865	-28.9978	2.2838	-19.7663	2.28882	-35.0792	2.28685	-10.9827	2.28675	-34.6499	2.28827	-23.2419	2.29007	-34.69	2.29074			-67.2866	1.99478	-50.1562	1.98991	-54.8919	2.00166	-27.5541	1.98637	-20.9388	1.99169	-43.059	1.9917	-22.2409	1.99003	-41.6971	1.98758
-43.013	2.31057	-39.7011	2.28978	-44.8941	2.29495	-43.0599	2.28879	-30.1602	2.29316	-24.1503	2.28769	-33.2914	2.29197	-33.1096	2.29347	-15.75	2.2924	-21.3565	2.28752	-20.8451	2.2925	-32.0971	2.29047	-19.7744	2.29055	-29.2078	2.29197	-35.051	2.29383	-23.5295	2.29448			-57.695	1.99793	-64.7956	1.993	-58.1342	2.00492	-26.0226	1.98952	-29.7468	1.99483	-30.7808	1.9948	-27.3624	1.99308	-48.8874	1.99068
-57.4711	2.31406	-43.8279	2.29347	-44.8199	2.29883	-38.0853	2.29228	-42.7174	2.29688	-29.1141	2.29126	-32.0973	2.29552	-31.6483	2.29725	-25.703	2.29615	-15.9484	2.29123	-22.7093	2.29618	-40.1066	2.29409	-27.4014	2.29436	-23.0585	2.29567	-24.5873	2.29758	-38.0381	2.29822			-65.1722	2.00109	-45.5162	1.99609	-45.2317	2.00818	-34.3278	1.99267	-21.4416	1.99798	-40.5184	1.9979	-23.6801	1.99613	-37.387	1.99377
-53.0065	2.31756	-52.3592	2.29717	-41.1854	2.30272	-37.8947	2.29578	-34.6489	2.3006	-27.3512	2.29482	-37.9613	2.29907	-25.6394	2.30104	-45.9699	2.2999	-24.1798	2.29494	-30.0481	2.29987	-20.4618	2.29772	-23.737	2.29816	-37.2839	2.29938	-22.0926	2.30134	-38.4434	2.30195			-52.7153	2.00424	-50.8221	1.99918	-45.9001	2.01145	-28.9697	1.99582	-31.8545	2.00112	-39.8547	2.001	-16.9419	1.99918	-34.1286	1.99686
-44.5282	2.32106	-38.6256	2.30086	-37.2174	2.3066	-32.7025	2.29927	-34.8792	2.30433	-17.2333	2.29839	-32.2854	2.30263	-22.1998	2.30483	-49.4742	2.30365	-24.2663	2.29865	-32.165	2.30355	-16.5234	2.30134	-22.4556	2.30197	-34.3499	2.30308	-15.2569	2.3051	-36.7863	2.30569			-56.651	2.0074	-60.2078	2.00227	-53.2634	2.01471	-24.315	1.99897	-43.2136	2.00426	-30.497	2.0041	-27.552	2.00224	-51.3855	1.99995
-54.3004	2.32456	-47.6199	2.30813	-46.8065	2.3139	-45.2224	2.30653	-28.9342	2.31155	-18.7857	2.30601	-35.4432	2.30994	-22.7638	2.31223	-26.1314	2.31101	-27.5396	2.30608	-21.3302	2.31096	-18.7415	2.30861	-20.0074	2.30922	-32.9031	2.30678	-27.4347	2.31251	-34.2562	2.31308			-47.879	2.01055	-64.2153	2.00856	-70.0381	2.01797	-38.4452	2.00528	-45.6979	2.01053	-42.9816	2.01037	-33.291	2.00849	-52.7478	2.00305
-48.2776	2.33181	-37.1031	2.3117	-37.0339	2.3173	-45.8277	2.31028	-31.6982	2.31505	-18.5845	2.31007	-36.1703	2.3137	-17.498	2.31585	-26.3231	2.31463	-30.8343	2.3098	-22.3856	2.31469	-17.1734	2.31226	-12.327	2.31266	-31.9239	2.31414	-28.2265	2.31617	-23.7929	2.31674			-54.6062	2.01679	-58.3456	2.01176	-43.0239	2.02428	-40.5323	2.00845	-53.8494	2.01365	-38.6736	2.01353	-26.8675	2.0117	-56.8049	2.00934
-45.197	2.33557	-39.7907	2.31527	-38.8669	2.32071	-58.8464	2.31404	-28.6628	2.31855	-24.4345	2.31413	-25.4854	2.31747	-11.8566	2.31947	-21.4414	2.31824	-28.7856	2.31352	-24.8289	2.31842	-13.1847	2.3159	-28.0306	2.31611	-23.3104	2.3178	-28.5444	2.31982	-30.2006	2.3204			-56.4476	2.01988	-58.9648	2.01495	-56.5039	2.02732	-25.7813	2.01162	-39.4908	2.01677	-31.9966	2.0167	-26.2893	2.0149	-58.8041	2.01253
-39.4263	2.33934	-39.6172	2.31884	-44.9676	2.32412	-44.7543	2.3178	-32.2601	2.32206	-22.1667	2.31818	-22.086	2.32123	-16.2511	2.32308	-17.3637	2.32185	-22.3507	2.31724	-24.4668	2.32214	-20.3591	2.31955	-17.9949	2.31956	-23.39	2.32146	-29.3947	2.32348	-27.5353	2.32405			-45.6988	2.02296	-51.2219	2.01815	-47.7174	2.03037	-23.3041	2.01478	-39.5385	2.0199	-23.3417	2.01987	-18.5117	2.0181	-48.6726	2.01573
-46.1744	2.3431	-42.8344	2.32242	-42.0618	2.32753	-47.4302	2.32156	-32.5054	2.32556	-26.0717	2.32224	-19.1049	2.32499	-21.4563	2.3267	-29.9354	2.32547	-22.9046	2.32096	-21.931	2.32587	-25.1709	2.3232	-17.9924	2.32301	-24.406	2.32512	-24.7228	2.32713	-34.3742	2.32771			-54.1163	2.02605	-48.1222	2.02135	-58.894	2.03341	-26.8941	2.01795	-51.5165	2.02302	-41.5539	2.02303	-21.5746	2.02131	-54.5445	2.01893
-48.9781	2.34686	-41.6132	2.32599	-35.2032	2.33094	-43.9369	2.32531	-27.0005	2.32906	-29.2505	2.3263	-15.9556	2.32876	-15.6909	2.33032	-36.7732	2.32908	-44.8088	2.32468	-28.9698	2.3296	-13.6136	2.32685	-24.6891	2.32645	-29.9159	2.32877	-28.7907	2.33079	-32.2388	2.33136			-56.5432	2.02914	-43.674	2.02454	-68.878	2.03646	-25.5678	2.02111	-52.1747	2.02614	-32.592	2.0262	-26.1947	2.02451	-46.3555	2.02213
-49.8721	2.35062	-40.1727	2.32956	-32.9403	2.33435	-53.04	2.32907	-24.9064	2.33257	-31.1854	2.33035	-25.6934	2.33252	-14.7606	2.33393	-34.5924	2.3327	-38.3919	2.3284	-40.2927	2.33332	-11.3985	2.3305	-33.3057	2.3299	-23.7859	2.33243	-31.3445	2.33444	-44.4134	2.33502			-65.8655	2.03222	-55.5584	2.02774	-78.3347	2.0395	-10.2779	2.02428	-51.5762	2.02926	-34.8625	2.02937	-28.4922	2.02771	-52.7337	2.02533
-51.8148	2.35438	-55.4444	2.33313	-43.2897	2.33776	-59.4011	2.33283	-26.1477	2.33607	-34.5205	2.33441	-23.9855	2.33628	-32.6423	2.33755	-29.4122	2.33631	-39.1442	2.33212	-34.1357	2.33705	-20.4531	2.33415	-35.6494	2.33335	-31.1794	2.33609	-25.4383	2.3381	-38.3883	2.33867			-55.8086	2.03531	-45.8998	2.03094	-57.7249	2.04254	-21.266	2.02744	-58.8366	2.03238	-32.0948	2.03254	-31.5805	2.03092	-40.3951	2.02853
-43.1325	2.35814	-36.1017	2.33671	-52.5656	2.34117	-47.3226	2.33659	-22.5704	2.33957	-33.5368	2.33847	-35.2644	2.34004	-27.9711	2.34116	-30.657	2.33993	-45.5844	2.33584	-23.8709	2.34078	-28.2641	2.33779	-28.7155	2.33679	-22.2406	2.33974	-30.7002	2.34175	-39.8179	2.34233			-47.9032	2.03839	-53.996	2.03413	-59.6259	2.04559	-24.517	2.03061	-42.8345	2.03551	-34.1914	2.0357	-25.0067	2.03412	-36.7521	2.03172
-41.4051	2.3619	-42.994	2.34028	-47.3219	2.34458	-34.9361	2.34034	-33.7742	2.34308	-34.7954	2.34252	-22.4038	2.34381	-34.5118	2.34478	-24.7929	2.34354	-32.0236	2.33955	-29.2634	2.34451	-24.3311	2.34144	-23.2557	2.34024	-33.7067	2.3434	-22.1095	2.34541	-54.2677	2.34598			-48.1312	2.04148	-37.8927	2.03733	-55.0991	2.04863	-21.1368	2.03378	-46.6651	2.03863	-48.1812	2.03887	-23.5988	2.03732	-46.0136	2.03492
-36.8758	2.36566	-33.8567	2.34736	-47.8045	2.35189	-45.412	2.34752	-34.1436	2.35056	-30.4923	2.34991	-28.6767	2.35121	-23.6384	2.35212	-18.7161	2.35097	-27.0979	2.34714	-16.8819	2.3518	-16.8095	2.34873	-27.8724	2.34744	-39.0148	2.34706	-18.8899	2.35286	-46.9635	2.35338			-37.8393	2.04456	-47.2602	2.04369	-49.0827	2.05168	-49.5697	2.04001	-41.8161	2.04489	-36.3129	2.04519	-26.1125	2.04363	-46.0742	2.03812
-42.9517	2.37346	-40.5027	2.35086	-42.5053	2.3558	-42.5156	2.35094	-40.5844	2.35454	-46.2204	2.35324	-30.0252	2.35485	-34.7795	2.35583	-19.2295	2.35479	-25.8082	2.351	-25.8086	2.35536	-28.7948	2.35236	-21.1857	2.35118	-34.4794	2.35432	-21.6289	2.35665	-53.5977	2.35713			-40.3347	2.05082	-44.3754	2.04685	-54.7517	2.05803	-42.4494	2.04308	-37.733	2.04803	-34.2061	2.04835	-25.2515	2.04673	-58.9374	2.04445
-40.2232	2.3775	-43.4364	2.35437	-41.1988	2.35971	-49.0836	2.35436	-36.0508	2.35853	-38.9281	2.35658	-17.4543	2.35849	-26.8572	2.35955	-27.7859	2.3586	-26.7975	2.35486	-41.3351	2.35893	-32.8565	2.356	-14.1763	2.35493	-39.0436	2.35793	-27.8366	2.36045	-41.6279	2.36087			-45.8456	2.05399	-47.0234	2.05001	-38.9886	2.06134	-32.018	2.04615	-42.4038	2.05118	-36.2626	2.05151	-19.0572	2.04983	-44.7763	2.04757
-47.6902	2.38154	-36.4716	2.35787	-34.1776	2.36362	-44.6611	2.35778	-45.8207	2.36251	-28.6257	2.35991	-14.406	2.36213	-22.3792	2.36327	-26.7106	2.36242	-25.505	2.35872	-28.2343	2.36249	-20.3698	2.35964	-25.8243	2.35868	-44.4973	2.36154	-21.6807	2.36424	-43.0369	2.36461			-50.8278	2.05716	-44.0936	2.05317	-51.5914	2.06465	-34.517	2.04922	-37.0669	2.05432	-43.3233	2.05466	-11.5506	2.05293	-41.9104	2.0507
-43.3186	2.38557	-46.4304	2.36137	-39.8057	2.36753	-43.9523	2.3612	-32.1135	2.36649	-29.1926	2.36324	-19.0606	2.36577	-20.8084	2.36699	-25.6916	2.36623	-18.5306	2.36259	-23.0903	2.36606	-27.4007	2.36327	-26.5496	2.36243	-38.5111	2.36514	-20.546	2.36804	-41.2965	2.36835			-49.419	2.06034	-40.5707	2.05633	-57.1231	2.06796	-46.6847	2.05228	-37.4722	2.05746	-32.6177	2.05782	-31.4395	2.05603	-44.9587	2.05383
-44.7825	2.38961	-49.1416	2.36488	-48.0128	2.37144	-51.9394	2.36462	-30.6725	2.37047	-34.5348	2.36658	-18.0087	2.36941	-24.2118	2.3707	-23.5921	2.37005	-18.7382	2.36645	-25.6198	2.36962	-15.0239	2.36691	-26.7679	2.36618	-58.4227	2.36875	-15.9942	2.37183	-37.0928	2.3721			-43.8662	2.06351	-37.5895	2.05949	-57.8138	2.07127	-41.481	2.05535	-41.0781	2.0606	-36.2218	2.06097	-24.2109	2.05913	-33.1824	2.05696
-42.1776	2.39365	-39.4402	2.36838	-30.2153	2.37534	-54.402	2.36805	-46.596	2.37446	-29.1988	2.36991	-19.6464	2.37305	-34.4912	2.37442	-26.1293	2.37386	-20.5902	2.37031	-19.999	2.37318	-19.1633	2.37054	-23.2583	2.36993	-52.2802	2.37236	-32.4782	2.37563	-35.5228	2.37584			-47.8772	2.06668	-34.2286	2.06265	-67.1806	2.07458	-37.807	2.05842	-31.3626	2.06375	-40.7421	2.06413	-18.449	2.06223	-35.2509	2.06009
-39.0348	2.39769	-48.412	2.37189	-33.4317	2.37925	-66.6131	2.37147	-32.9852	2.37844	-22.4062	2.37324	-38.7477	2.37669	-35.1905	2.37814	-18.1265	2.37768	-23.5301	2.37417	-18.2048	2.37675	-19.2446	2.37418	-25.4854	2.37367	-43.2359	2.37596	-27.1624	2.37942	-34.8407	2.37958			-37.6338	2.06985	-21.8891	2.06581	-50.3501	2.07789	-41.9085	2.06149	-21.2197	2.06689	-37.8755	2.06729	-34.9665	2.06533	-36.2759	2.06322
-44.7519	2.40172	-43.1877	2.37539	-38.4637	2.38316	-51.5245	2.37489	-36.7008	2.38242	-35.8078	2.37657	-26.2597	2.38033	-30.8728	2.38186	-17.9368	2.38149	-20.2448	2.37804	-22.2661	2.38031	-25.061	2.37782	-28.1475	2.37742	-39.3992	2.37957	-28.6887	2.38322	-40.4155	2.38332			-41.0899	2.07302	-36.4754	2.06897	-58.7361	2.0812	-40.6543	2.06456	-30.6606	2.07003	-34.6732	2.07044	-19.9981	2.06843	-44.3955	2.06634
-31.2175	2.40576	-45.2096	2.3789	-37.6686	2.38707	-37.7594	2.37831	-46.9453	2.38641	-35.4068	2.37991	-27.3634	2.38397	-27.8146	2.38558	-22.4408	2.38531	-23.0923	2.3819	-17.0098	2.38388	-17.2861	2.38145	-26.4671	2.38117	-37.6661	2.38317	-34.062	2.38701	-45.8344	2.38707			-41.5231	2.07619	-40.6128	2.07213	-57.8833	2.08451	-40.8487	2.06763	-35.2714	2.07317	-45.0369	2.0736	-33.7959	2.07153	-33.4115	2.06947
-36.172	2.4098	-49.4356	2.38637	-39.068	2.39483	-39.0758	2.38573	-42.7984	2.39427	-30.6665	2.38709	-20.4129	2.39143	-42.6875	2.39296	-21.7656	2.39273	-20.9238	2.38913	-25.3105	2.39112	-12.1182	2.38879	-24.6341	2.38846	-26.6983	2.38678	-17.7984	2.3944	-34.0523	2.39442			-53.0446	2.07936	-55.7896	2.07861	-50.997	2.08782	-30.8603	2.07404	-33.6442	2.07971	-31.8166	2.08012	-33.0152	2.07802	-29.2253	2.0726
-48.357	2.41711	-61.493	2.39033	-44.6641	2.39867	-31.6609	2.38974	-32.1649	2.39814	-25.035	2.39094	-17.5155	2.39525	-31.2355	2.39663	-22.3113	2.39633	-24.1603	2.39249	-21.0129	2.3948	-20.997	2.39249	-34.5734	2.39201	-29.9675	2.39413	-18.0463	2.39799	-32.0233	2.39802			-50.9014	2.0859	-52.8774	2.08192	-44.092	2.09438	-36.8815	2.07738	-40.2052	2.0831	-24.4666	2.08348	-29.5151	2.0814	-31.4085	2.07912
-44.185	2.42038	-49.0828	2.3943	-43.3461	2.40252	-46.5051	2.39374	-46.1266	2.40202	-24.7225	2.39479	-28.4874	2.39907	-40.0448	2.40029	-27.3825	2.39994	-19.7742	2.39586	-13.736	2.39848	-28.2706	2.39618	-33.8907	2.39555	-49.9877	2.39788	-24.3574	2.40158	-18.9911	2.40163			-54.0094	2.08926	-59.914	2.08524	-55.4378	2.09762	-42.5869	2.08072	-42.9789	2.08649	-33.7057	2.08685	-39.8254	2.08478	-27.798	2.08251
-43.3322	2.42365	-56.0587	2.39827	-45.0982	2.40637	-41.1482	2.39774	-29.4035	2.4059	-21.9671	2.39864	-21.141	2.40289	-31.8641	2.40396	-26.7056	2.40354	-39.9918	2.39922	-23.3085	2.40216	-14.0946	2.39988	-24.7484	2.39909	-38.7017	2.40163	-14.7172	2.40517	-33.6546	2.40524			-52.9956	2.09262	-47.8853	2.08856	-49.6521	2.10087	-40.6167	2.08406	-27.981	2.08988	-24.2127	2.09022	-38.8771	2.08816	-36.9094	2.0859
-37.8097	2.42692	-52.8997	2.40223	-43.3015	2.41022	-43.4093	2.40175	-20.1093	2.40978	-21.8061	2.4025	-36.925	2.40671	-18.5186	2.40763	-17.9237	2.40714	-22.405	2.40259	-26.7826	2.40584	-18.3474	2.40358	-14.8939	2.40264	-35.7447	2.40537	-24.0634	2.40876	-25.797	2.40884			-59.3999	2.09598	-45.3473	2.09187	-47.9653	2.10411	-27.3676	2.08741	-25.8793	2.09327	-33.1976	2.09358	-43.5077	2.09155	-39.9263	2.08929
-45.6288	2.4302	-48.3139	2.4062	-36.0668	2.41407	-43.637	2.40575	-25.8519	2.41366	-22.2894	2.40635	-16.7971	2.41053	-23.7936	2.41129	-19.0435	2.41075	-18.6769	2.40595	-16.4701	2.40952	-21.3268	2.40728	-24.4401	2.40618	-38.7563	2.40912	-15.339	2.41235	-29.8584	2.41245			-49.4018	2.09934	-45.1906	2.09519	-56.6981	2.10736	-34.3874	2.09075	-35.2255	2.09667	-32.6739	2.09695	-30.6092	2.09493	-44.0132	2.09268
-51.9666	2.43347	-47.5127	2.41016	-36.0909	2.41792	-41.4152	2.40976	-35.3237	2.41754	-23.5259	2.4102	-23.0919	2.41435	-17.7087	2.41496	-14.4941	2.41435	-21.5296	2.40932	-19.1717	2.4132	-23.0845	2.41098	-16.6941	2.40972	-43.1526	2.41286	-21.9657	2.41595	-23.426	2.41605			-45.8307	2.1027	-32.3526	2.0985	-45.1107	2.11061	-28.158	2.09409	-23.7679	2.10006	-29.233	2.10031	-28.6016	2.09831	-33.1682	2.09608
-43.6556	2.43674	-55.3206	2.41413	-37.1885	2.42176	-38.9727	2.41376	-27.2271	2.42142	-26.4468	2.41405	-23.0996	2.41817	-21.5448	2.41862	-22.6224	2.41796	-20.0039	2.41269	-16.3836	2.41687	-20.2713	2.41468	-14.1221	2.41326	-36.6737	2.41661	-43.1442	2.41954	-29.989	2.41966			-62.0454	2.10607	-40.0641	2.10182	-44.6761	2.11385	-32.5363	2.09743	-30.6106	2.10345	-31.4633	2.10368	-27.6171	2.10169	-36.3038	2.09947
-38.1428	2.44001	-63.9004	2.4181	-39.8907	2.42561	-43.0792	2.41777	-23.8102	2.42529	-27.0893	2.4179	-22.4227	2.42198	-16.615	2.42229	-34.3349	2.42156	-44.6895	2.41605	-21.2916	2.42055	-17.4477	2.41838	-17.6951	2.41681	-26.5428	2.42036	-33.4462	2.42313	-38.1233	2.42327			-50.8924	2.10943	-48.4346	2.10514	-36.9657	2.1171	-30.8302	2.10078	-20.7754	2.10684	-35.2087	2.10704	-25.5994	2.10508	-31.9793	2.10286
-61.512	2.44328	-39.2528	2.42206	-42.9731	2.42946	-37.1671	2.42177	-44.292	2.42917	-17.6018	2.42175	-28.226	2.4258	-18.9313	2.42596	-25.8331	2.42516	-22.0654	2.41942	-17.462	2.42423	-24.1067	2.42207	-25.112	2.42035	-29.5755	2.4241	-29.5734	2.42672	-34.7663	2.42687			-38.6856	2.11279	-41.8081	2.10845	-34.7891	2.12034	-42.9902	2.10412	-30.8633	2.11023	-33.4502	2.11041	-30.2456	2.10846	-36.7819	2.10625
-51.0485	2.44656	-46.0992	2.42981	-44.6327	2.43694	-48.6389	2.4298	-23.4133	2.43663	-27.7139	2.42944	-22.8726	2.43345	-24.9979	2.43335	-29.4534	2.43277	-21.5997	2.4269	-16.5594	2.4318	-26.7884	2.42976	-17.0551	2.42809	-25.5133	2.42785	-22.231	2.43433	-35.9407	2.43427			-45.7496	2.11615	-44.0162	2.11515	-45.451	2.12359	-28.1274	2.11088	-26.1578	2.11704	-40.8464	2.11715	-24.0939	2.11522	-50.5648	2.10964
-38.2303	2.45409	-38.0142	2.43359	-40.1603	2.44057	-45.0377	2.43382	-22.5904	2.4402	-16.6069	2.43328	-29.3047	2.43729	-10.0964	2.43708	-27.5287	2.43678	-25.0106	2.43101	-24.8858	2.43568	-12.0749	2.43374	-22.5758	2.43228	-31.1672	2.43552	-16.9032	2.43835	-39.4553	2.43807			-48.1025	2.12285	-41.515	2.11853	-29.8541	2.13019	-34.9616	2.11431	-32.7114	2.12046	-36.1814	2.12052	-19.4941	2.11859	-27.5426	2.11637
-40.889	2.45836	-40.4781	2.43737	-41.8957	2.4442	-50.4678	2.43784	-29.1499	2.44378	-22.3651	2.43713	-29.7187	2.44112	-17.6978	2.44081	-18.7648	2.44078	-31.4202	2.43512	-23.3689	2.43957	-21.2007	2.43772	-23.3875	2.43648	-24.5329	2.43945	-20.8923	2.44238	-24.3983	2.44186			-53.329	2.12619	-52.2312	2.12191	-38.1638	2.13354	-41.7477	2.11773	-48.1661	2.12388	-34.5485	2.12389	-27.1653	2.12197	-41.5258	2.11972
-40.9223	2.46262	-38.1522	2.44114	-35.3753	2.44783	-43.4391	2.44187	-30.6945	2.44735	-29.4232	2.44097	-27.095	2.44495	-29.814	2.44454	-15.2367	2.44479	-23.4784	2.43924	-16.1031	2.44345	-12.9886	2.44171	-22.2854	2.44067	-29.2163	2.44338	-18.817	2.4464	-21.7686	2.44565			-49.2121	2.12953	-53.9406	2.12529	-44.8989	2.13689	-30.9596	2.12115	-43.7692	2.1273	-28.6441	2.12726	-11.9257	2.12534	-31.1227	2.12306
-39.2659	2.46688	-43.889	2.44492	-38.6026	2.45147	-46.116	2.44589	-43.68	2.45093	-19.8494	2.44481	-37.6715	2.44878	-37.3826	2.44827	-20.5026	2.44879	-22.666	2.44335	-24.5807	2.44733	-19.4869	2.44569	-17.0561	2.44486	-46.4542	2.44731	-13.6667	2.45042	-25.4095	2.44945			-45.494	2.13287	-53.3478	2.12867	-39.0323	2.14024	-21.4731	2.12457	-40.1549	2.13072	-32.4679	2.13063	-17.1936	2.12872	-20.1449	2.1264
-41.0014	2.47115	-38.1151	2.4487	-37.8948	2.4551	-42.2675	2.44991	-30.487	2.4545	-16.2642	2.44865	-22.0344	2.45261	-21.875	2.452	-31.9757	2.45279	-37.0945	2.44746	-28.0772	2.45122	-14.9339	2.44968	-17.9034	2.44906	-42.3809	2.45124	-22.13	2.45445	-28.0305	2.45324			-37.8088	2.13621	-62.3238	2.13206	-39.1689	2.14359	-30.5238	2.128	-46.0561	2.13414	-29.7483	2.134	-46.5614	2.13209	-32.0114	2.12974
-41.4335	2.47541	-40.284	2.45248	-43.216	2.45873	-44.4735	2.45394	-31.98	2.45808	-15.3136	2.45249	-15.9648	2.45645	-38.9158	2.45572	-35.3008	2.4568	-37.2501	2.45158	-22.817	2.4551	-11.29	2.45366	-21.8095	2.45325	-30.3426	2.45517	-22.0115	2.45847	-38.358	2.45703			-53.5858	2.13954	-50.911	2.13544	-39.6643	2.14694	-31.8378	2.13142	-44.9227	2.13756	-40.6217	2.13737	-34.9427	2.13546	-37.5517	2.13308
-50.016	2.47967	-41.8628	2.45626	-40.0031	2.46236	-39.3854	2.45796	-25.0318	2.46166	-30.2917	2.45633	-26.4057	2.46028	-30.1264	2.45945	-17.6767	2.4608	-45.319	2.45569	-24.7941	2.45899	-20.6171	2.45764	-17.0819	2.45745	-29.5448	2.4591	-17.4823	2.46249	-43.4877	2.46083			-50.2451	2.14288	-66.1823	2.13882	-55.6462	2.15029	-35.733	2.13484	-43.2905	2.14098	-31.5024	2.14074	-32.919	2.13884	-41.4248	2.13643
-45.637	2.48394	-43.9559	2.46004	-44.5602	2.46599	-53.466	2.46198	-29.3879	2.46523	-22.1918	2.46017	-25.8039	2.46411	-28.0196	2.46318	-17.968	2.46481	-38.6497	2.4598	-15.7753	2.46287	-27.462	2.46163	-20.5408	2.46164	-28.5053	2.46303	-19.0202	2.46652	-36.3048	2.46462			-45.3051	2.14622	-47.5	2.1422	-38.926	2.15364	-42.3701	2.13826	-29.2148	2.1444	-53.571	2.14411	-30.1076	2.14221	-43.5025	2.13977
-53.9481	2.4882	-41.2227	2.46382	-37.2607	2.46962	-43.5654	2.46601	-41.2218	2.46881	-21.9587	2.46401	-22.7966	2.46794	-14.6031	2.46691	-16.5895	2.46881	-45.8603	2.46392	-27.7074	2.46676	-14.625	2.46561	-26.4419	2.46584	-18.6429	2.46696	-24.5591	2.47054	-31.1328	2.46841			-41.6974	2.14956	-50.3337	2.14558	-39.5583	2.15699	-28.5445	2.14169	-37.675	2.14782	-52.9123	2.14749	-14.8287	2.14559	-33.2379	2.14311
-45.0745	2.49247	-50.099	2.47169	-40.0241	2.47712	-35.4389	2.47372	-46.0901	2.4764	-23.4279	2.4717	-14.5928	2.47577	-21.2015	2.47467	-20.6405	2.47673	-33.8808	2.47184	-24.7346	2.47478	-25.5104	2.47359	-9.51326	2.47392	-26.429	2.47089	-18.6038	2.4784	-32.4216	2.4763			-41.2696	2.1529	-52.3663	2.15233	-41.1154	2.16034	-16.6536	2.14844	-31.962	2.15456	-68.2021	2.15422	-27.568	2.15233	-29.1166	2.14645
-47.2473	2.50056	-51.5548	2.47578	-33.6747	2.48098	-51.2354	2.4774	-42.3078	2.48042	-30.1717	2.47554	-20.0886	2.47976	-24.478	2.47871	-32.5542	2.48065	-35.8865	2.47565	-22.9415	2.47892	-22.4303	2.47758	-12.741	2.47781	-21.0289	2.47876	-32.8256	2.48224	-36.3354	2.48039			-41.8832	2.15959	-47.2588	2.15569	-41.6463	2.16719	-19.9824	2.15177	-39.6922	2.15789	-70.7626	2.15759	-35.9134	2.15569	-29.2535	2.15321
-46.9491	2.50439	-45.4643	2.47987	-29.3024	2.48484	-46.8728	2.48109	-41.4866	2.48445	-25.735	2.47939	-22.4614	2.48376	-18.3565	2.48274	-32.0366	2.48457	-31.6699	2.47947	-45.1623	2.48306	-24.624	2.48157	-24.3644	2.4817	-24.4854	2.4827	-38.2076	2.48608	-32.4727	2.48449			-44.9391	2.16295	-59.4186	2.15906	-38.0432	2.17069	-21.9081	2.1551	-30.7542	2.16121	-75.4341	2.16096	-39.1484	2.15906	-26.6154	2.15663
-41.0153	2.50823	-41.3952	2.48397	-41.0948	2.4887	-49.471	2.48478	-31.9152	2.48847	-22.2375	2.48323	-28.777	2.48776	-20.7933	2.48678	-31.5034	2.48848	-34.523	2.48328	-38.2919	2.4872	-25.4943	2.48556	-19.1868	2.48558	-17.7884	2.48663	-32.1964	2.48992	-32.5142	2.48858			-48.9464	2.1663	-52.3629	2.16242	-47.183	2.17419	-37.2084	2.15843	-25.4102	2.16454	-54.9359	2.16433	-31.8962	2.16242	-26.2596	2.16004
-43.6241	2.51206	-46.8452	2.48806	-40.9039	2.49256	-45.3698	2.48847	-23.0083	2.49249	-23.1511	2.48708	-24.3916	2.49175	-13.9341	2.49081	-25.3353	2.4924	-31.0727	2.48709	-26.1108	2.49133	-26.9151	2.48956	-18.5087	2.48947	-19.4425	2.49057	-27.8119	2.49376	-35.7758	2.49267			-53.1301	2.16966	-46.2374	2.16579	-48.6271	2.17769	-29.6256	2.16176	-24.3316	2.16786	-54.9839	2.16769	-36.0412	2.16579	-26.052	2.16346
-41.6254	2.51589	-51.3544	2.49216	-32.2617	2.49642	-54.3733	2.49215	-29.4	2.49651	-18.7839	2.49092	-18.0459	2.49575	-23.2007	2.49484	-35.3072	2.49632	-32.0996	2.4909	-27.1081	2.49547	-15.5771	2.49355	-28.9735	2.49336	-18.6468	2.4945	-22.8101	2.49759	-26.6376	2.49677			-62.4647	2.17301	-35.0813	2.16915	-37.2652	2.18119	-47.2914	2.16509	-18.04	2.17119	-54.9818	2.17106	-30.9399	2.16915	-24.4598	2.16687
-51.6261	2.51973	-50.7333	2.49625	-42.5634	2.50028	-35.9355	2.49584	-28.0815	2.50053	-18.287	2.49477	-27.3076	2.49974	-16.8144	2.49888	-34.8256	2.50024	-31.3914	2.49472	-30.9573	2.49961	-20.3304	2.49754	-16.7822	2.49725	-21.6995	2.49844	-20.509	2.50143	-20.9595	2.50086			-79.3643	2.17637	-49.1918	2.17252	-45.7176	2.18469	-35.1383	2.16842	-21.7654	2.17452	-53.7449	2.17443	-32.894	2.17252	-31.9513	2.17028
-38.8905	2.52356	-52.3623	2.50034	-36.742	2.50414	-47.9725	2.49953	-37.6562	2.50455	-31.2351	2.49861	-23.1736	2.50374	-13.8394	2.50291	-26.2737	2.50415	-40.5792	2.49853	-44.6175	2.50375	-22.9333	2.50153	-13.8407	2.50114	-33.3509	2.50238	-24.287	2.50527	-20.3274	2.50495			-75.9895	2.17972	-45.8493	2.17588	-45.6759	2.18819	-29.1103	2.17175	-36.0794	2.17784	-48.5207	2.1778	-40.4425	2.17588	-26.7716	2.1737
-42.6456	2.52739	-53.9012	2.50444	-32.8809	2.508	-46.7685	2.50321	-35.1756	2.50857	-24.7439	2.50246	-24.1656	2.50773	-24.8578	2.50695	-20.8461	2.50807	-34.6659	2.50234	-31.5509	2.50789	-29.4504	2.50552	-15.2098	2.50502	-27.7675	2.50631	-27.0292	2.50911	-29.0041	2.50905			-79.2143	2.18308	-41.0053	2.17924	-37.775	2.1917	-32.3945	2.17508	-38.298	2.18117	-56.4314	2.18116	-36.692	2.17924	-34.8804	2.17711
-53.1125	2.53123	-48.5448	2.50853	-33.3396	2.51186	-32.3678	2.5069	-41.5471	2.51259	-25.5278	2.5063	-18.6562	2.51173	-15.3442	2.51098	-23.7658	2.51199	-40.4486	2.50615	-29.2793	2.51203	-17.2615	2.50952	-12.1747	2.50891	-27.3176	2.51025	-26.0746	2.51295	-33.4438	2.51314			-70.3348	2.18643	-46.0219	2.18261	-42.0591	2.1952	-26.5293	2.17841	-28.6754	2.18449	-51.4205	2.18453	-18.0743	2.18261	-37.5051	2.18053
-44.9643	2.53506	-38.1794	2.51644	-44.2842	2.51987	-44.1677	2.51473	-41.1488	2.52074	-19.8403	2.51431	-20.2179	2.52006	-18.5799	2.51908	-25.4894	2.51938	-31.1276	2.5137	-17.0052	2.52029	-11.8364	2.51718	-17.4473	2.51645	-26.3096	2.51418	-20.3269	2.52061	-28.963	2.52106			-80.0001	2.18979	-48.2019	2.18957	-38.0364	2.1987	-30.0509	2.18534	-41.1872	2.19135	-47.2555	2.19144	-27.264	2.1895	-34.1918	2.18394
-39.5579	2.54276	-34.5382	2.52026	-46.4524	2.52402	-49.5538	2.51887	-22.7846	2.52486	-21.1427	2.51847	-14.4492	2.52439	-14.0139	2.52315	-23.7918	2.52286	-19.9721	2.51743	-13.9154	2.52442	-13.9652	2.52085	-18.5478	2.52011	-19.7623	2.52182	-13.8169	2.52444	-29.3731	2.52488			-53.8282	2.19673	-47.293	2.19318	-25.0927	2.20582	-27.1103	2.18893	-39.2608	2.19489	-45.2259	2.19498	-29.3588	2.19302	-28.1666	2.19084
-42.1856	2.54664	-46.6809	2.52407	-42.0952	2.52817	-43.6776	2.52301	-26.9366	2.52899	-30.6375	2.52264	-15.2529	2.52872	-17.5896	2.52721	-19.277	2.52633	-24.8464	2.52116	-12.7896	2.52854	-17.7528	2.52452	-22.6339	2.52376	-27.8387	2.52552	-22.3872	2.52826	-35.7743	2.5287			-65.3722	2.20033	-42.4358	2.19678	-40.0395	2.20944	-23.8807	2.19253	-41.3288	2.19842	-48.6306	2.19852	-27.2275	2.19654	-39.0959	2.19432
-40.3943	2.55051	-33.1872	2.52789	-42.3443	2.53232	-39.9112	2.52715	-29.6902	2.53312	-20.2012	2.5268	-18.289	2.53305	-22.0469	2.53128	-29.8441	2.52981	-24.0301	2.52489	-16.5374	2.53267	-27.8344	2.52819	-20.0014	2.52741	-27.5261	2.52923	-36.7029	2.53208	-34.2921	2.53253			-59.9604	2.20392	-47.3717	2.20038	-50.0123	2.21306	-22.6791	2.19612	-38.5535	2.20195	-36.8066	2.20206	-31.8791	2.20006	-29.3616	2.19781
-44.8324	2.55438	-39.5618	2.53171	-40.1115	2.53647	-31.3148	2.53129	-23.3882	2.53724	-19.6001	2.53097	-21.1766	2.53738	-28.9113	2.53535	-17.044	2.53329	-23.6003	2.52862	-10.4719	2.5368	-18.9126	2.53186	-10.7903	2.53107	-27.3514	2.53293	-26.5293	2.5359	-25.245	2.53635			-58.8472	2.20751	-41.1927	2.20398	-40.6145	2.21668	-11.524	2.19971	-36.7775	2.20549	-40.3452	2.2056	-29.9457	2.20359	-34.1008	2.20129
-36.0867	2.55826	-37.2062	2.53552	-34.6119	2.54062	-47.5247	2.53543	-27.9718	2.54137	-17.9952	2.53513	-31.1525	2.54171	-10.012	2.53941	-13.2389	2.53677	-25.3673	2.53235	-19.1623	2.54092	-20.3107	2.53553	-15.3796	2.53472	-29.3813	2.53663	-23.7637	2.53973	-18.4351	2.54017			-47.5362	2.2111	-49.4642	2.20758	-35.6844	2.2203	-16.0728	2.20331	-38.9759	2.20902	-27.5575	2.20914	-21.7935	2.20711	-40.0876	2.20477
-36.7508	2.56213	-42.3072	2.53934	-36.6457	2.54477	-44.3835	2.53957	-21.9583	2.5455	-24.0735	2.5393	-26.8071	2.54604	-15.5333	2.54348	-32.3234	2.54024	-29.1298	2.53608	-20.4601	2.54505	-13.9269	2.5392	-23.0057	2.53837	-29.5539	2.54033	-23.996	2.54355	-22.9515	2.544			-47.3309	2.21469	-54.8355	2.21118	-35.6297	2.22392	-13.4877	2.2069	-31.11	2.21255	-35.0971	2.21268	-34.5945	2.21063	-41.0572	2.20825
-36.0742	2.56601	-40.2183	2.54316	-43.8451	2.54892	-39.7468	2.54371	-27.5859	2.54962	-21.1722	2.54346	-22.1101	2.55037	-19.504	2.54755	-20.4635	2.54372	-28.9227	2.53981	-22.413	2.54917	-19.5054	2.54287	-21.0267	2.54202	-23.8508	2.54403	-20.3563	2.54737	-27.6603	2.54782			-33.6167	2.21828	-48.0402	2.21478	-37.5872	2.22754	-13.7366	2.2105	-40.4852	2.21608	-32.4391	2.21622	-18.6433	2.21415	-36.5061	2.21173
-37.4141	2.56988	-41.8861	2.54697	-32.0701	2.55307	-34.0759	2.54785	-19.8761	2.55375	-21.9938	2.54763	-21.5289	2.5547	-20.4987	2.55161	-14.9352	2.5472	-24.5471	2.54354	-16.0865	2.5533	-20.9835	2.54654	-22.6927	2.54568	-20.1892	2.54774	-27.5115	2.5512	-24.5812	2.55165			-43.9156	2.22187	-46.1113	2.21838	-48.016	2.23116	-16.416	2.21409	-25.9471	2.21962	-35.3108	2.21976	-15.8469	2.21768	-42.7583	2.21522
-43.9447	2.57375	-37.9967	2.55079	-39.4211	2.55722	-47.0524	2.552	-33.6263	2.55788	-27.7886	2.55179	-27.4718	2.55903	-7.22076	2.55568	-22.6045	2.55068	-26.2367	2.54727	-27.3756	2.55742	-13.8293	2.55021	-27.7016	2.54933	-23.4116	2.55144	-21.9569	2.55502	-24.7497	2.55547			-45.7239	2.22547	-47.1703	2.22198	-40.4685	2.23478	-16.0955	2.21768	-49.4121	2.22315	-29.4751	2.2233	-17.3154	2.2212	-39.3307	2.2187
-40.1332	2.57763	-34.2826	2.55878	-32.6022	2.56545	-38.6314	2.5603	-23.119	2.56602	-23.0036	2.56021	-25.4517	2.56723	-18.8813	2.56374	-23.7437	2.5588	-29.7531	2.55525	-24.4688	2.56547	-16.3073	2.55812	-19.6679	2.55735	-23.5988	2.55514	-23.091	2.56321	-25.2409	2.56352			-46.0685	2.22906	-28.5609	2.22908	-43.3478	2.2384	-11.2373	2.22476	-43.9708	2.23027	-42.9601	2.23034	-18.3625	2.22825	-30.3372	2.22218
-49.052	2.58566	-38.8206	2.56295	-34.2482	2.56952	-48.3929	2.56445	-22.4631	2.57004	-17.0639	2.56447	-23.678	2.57111	-19.1907	2.56774	-30.4861	2.56345	-22.5647	2.5595	-20.8909	2.56938	-19.8234	2.56236	-13.3058	2.56171	-23.8229	2.5633	-21.414	2.56759	-16.6812	2.56774			-50.8525	2.23617	-40.1401	2.23257	-45.4549	2.24554	-19.3021	2.22825	-34.992	2.23386	-24.3517	2.23384	-14.5573	2.23178	-36.8045	2.22917
-35.3103	2.58982	-35.8893	2.56712	-31.9585	2.5736	-44.3708	2.56861	-21.9741	2.57406	-22.6494	2.56873	-21.2105	2.57499	-17.6607	2.57174	-21.7067	2.5681	-26.5229	2.56375	-15.9288	2.5733	-12.6133	2.5666	-12.6944	2.56607	-31.1097	2.56775	-33.5705	2.57196	-19.5895	2.57196			-45.1865	2.2397	-38.3464	2.23606	-43.0325	2.24905	-28.5326	2.23174	-30.895	2.23745	-40.0826	2.23734	-33.7359	2.2353	-30.8256	2.23268
-35.0117	2.59397	-44.5528	2.5713	-40.3752	2.57767	-43.4816	2.57277	-34.2155	2.57807	-17.0683	2.57299	-22.1897	2.57887	-22.0434	2.57573	-26.6767	2.57275	-37.1076	2.568	-18.5703	2.57722	-12.9382	2.57084	-7.4133	2.57043	-33.5619	2.57221	-40.7337	2.57633	-20.2085	2.57618			-41.4241	2.24323	-38.5683	2.23955	-35.4665	2.25256	-26.8956	2.23522	-43.9044	2.24104	-45.142	2.24085	-53.0643	2.23883	-36.7498	2.23618
-47.9739	2.59813	-35.2353	2.57547	-44.7814	2.58175	-33.8077	2.57693	-29.0489	2.58209	-19.9697	2.57725	-14.5064	2.58275	-18.2477	2.57973	-24.9449	2.57739	-34.2317	2.57225	-16.1038	2.58113	-10.8933	2.57508	-16.7097	2.57479	-38.7957	2.57666	-25.3802	2.5807	-27.4123	2.5804			-54.1043	2.24675	-31.7167	2.24305	-42.3503	2.25607	-27.3976	2.23871	-29.8491	2.24463	-33.3253	2.24435	-47.7465	2.24236	-30.2798	2.23969
-43.2919	2.60229	-46.2877	2.57964	-41.3038	2.58582	-31.3573	2.58109	-21.3008	2.58611	-23.7662	2.58151	-19.509	2.58662	-17.4209	2.58373	-24.8178	2.58204	-24.9273	2.57651	-10.3418	2.58505	-15.3952	2.57931	-19.0608	2.57915	-32.4465	2.58112	-32.479	2.58507	-26.4137	2.58463			-43.6523	2.25028	-33.1174	2.24654	-37.7511	2.25958	-32.226	2.24219	-26.7373	2.24821	-40.8734	2.24785	-31.7671	2.24589	-22.996	2.2432
-36.1728	2.60645	-48.6211	2.58381	-36.8104	2.5899	-76.9583	2.58525	-23.9977	2.59013	-16.6946	2.58576	-18.6744	2.5905	-13.1763	2.58773	-35.9349	2.58669	-34.3395	2.58075	-13.4575	2.58897	-23.6157	2.58355	-15.4315	2.58352	-23.199	2.58557	-28.5163	2.58944	-34.9196	2.58885			-36.1197	2.2538	-29.8399	2.25003	-47.8872	2.26309	-20.3375	2.24568	-39.2537	2.2518	-39.15	2.25135	-28.4384	2.24941	-28.2561	2.24671
-43.6633	2.61061	-40.5923	2.58799	-43.757	2.59397	-59.0082	2.5894	-26.3895	2.59414	-20.8923	2.59002	-27.7614	2.59438	-6.97898	2.59172	-38.7547	2.59134	-26.2108	2.585	-18.4263	2.59288	-22.0066	2.58779	-16.7674	2.58788	-31.7125	2.59003	-18.9918	2.59382	-36.265	2.59307			-47.7045	2.25733	-39.0129	2.25353	-45.9057	2.26661	-17.5648	2.24917	-30.9331	2.25539	-27.7074	2.25485	-30.0238	2.25294	-35.2949	2.25021
-40.169	2.61476	-40.9052	2.59216	-42.4327	2.59805	-46.3644	2.59356	-38.7818	2.59816	-24.6941	2.59428	-18.3983	2.59826	-9.93956	2.59572	-36.7212	2.59598	-27.716	2.58926	-20.4374	2.5968	-15.9445	2.59203	-15.7437	2.59224	-24.1096	2.59449	-21.6398	2.59819	-24.5477	2.59729			-43.8256	2.26085	-56.6387	2.25702	-40.4325	2.27012	-17.3791	2.25265	-33.7774	2.25898	-30.9596	2.25836	-36.5005	2.25647	-29.2674	2.25372
-38.0612	2.61892	-45.301	2.59633	-28.8639	2.60212	-43.327	2.59772	-51.7149	2.60218	-20.3495	2.59854	-17.1402	2.60214	-16.8419	2.59972	-39.5241	2.60063	-30.7668	2.5935	-23.9492	2.60072	-18.525	2.59627	-23.3081	2.5966	-25.8035	2.59894	-19.662	2.60256	-27.2365	2.60151			-44.5712	2.26438	-52.2263	2.26051	-38.2946	2.27363	-16.8601	2.25614	-25.1278	2.26257	-39.3581	2.26186	-31.1307	2.26	-25.2194	2.25723
-36.1581	2.62308	-45.4284	2.6046	-33.1175	2.61044	-48.312	2.60583	-48.878	2.61031	-20.6217	2.60669	-17.0789	2.61016	-16.3845	2.60788	-28.6601	2.60924	-20.5781	2.60191	-13.2668	2.60876	-13.5817	2.60479	-19.2543	2.60504	-25.8323	2.6034	-26.6308	2.61095	-28.8662	2.60987			-54.3038	2.26791	-54.9075	2.26755	-42.223	2.27714	-14.9537	2.26319	-32.0997	2.26971	-45.6913	2.26898	-29.2144	2.26711	-24.8726	2.26074
-26.2202	2.63144	-34.765	2.6087	-40.1703	2.61468	-52.3845	2.60979	-44.722	2.61442	-21.0824	2.61057	-21.1824	2.61431	-23.44	2.61205	-21.8296	2.6132	-18.2388	2.60607	-11.3244	2.61289	-16.9671	2.60909	-19.805	2.60912	-16.866	2.612	-21.6137	2.61497	-31.6156	2.614			-49.1612	2.27503	-44.5173	2.2711	-35.8195	2.2842	-16.8475	2.26676	-43.5539	2.27327	-43.8579	2.2726	-25.7411	2.2707	-25.087	2.26793
-32.0125	2.63565	-47.6261	2.61279	-29.6177	2.61892	-37.5954	2.61374	-40.3022	2.61854	-32.6774	2.61446	-23.4943	2.61845	-25.5772	2.61622	-20.4069	2.61715	-20.3415	2.61023	-11.3738	2.61702	-20.2152	2.61338	-12.3407	2.6132	-20.0082	2.61615	-21.228	2.619	-21.5238	2.61813			-59.6035	2.27864	-46.4803	2.27464	-40.2645	2.28775	-13.1486	2.27033	-39.4009	2.27683	-34.2799	2.27623	-26.997	2.27429	-29.075	2.27162
-32.0841	2.63986	-42.5514	2.61689	-36.6224	2.62316	-50.076	2.61769	-40.3352	2.62265	-19.0249	2.61835	-17.731	2.6226	-30.9528	2.62039	-24.5718	2.62111	-23.9774	2.61439	-15.8095	2.62115	-21.5373	2.61767	-15.4417	2.61728	-35.0708	2.6203	-24.8996	2.62302	-22.3145	2.62226			-65.2143	2.28224	-50.2096	2.27819	-40.3528	2.2913	-22.6457	2.2739	-49.9361	2.28039	-25.2555	2.27985	-34.9015	2.27788	-39.0364	2.2753
-37.6028	2.64407	-49.0943	2.62098	-35.192	2.6274	-69.3063	2.62165	-38.3313	2.62676	-21.9998	2.62223	-16.2025	2.62675	-30.0298	2.62456	-23.2335	2.62507	-21.4793	2.61855	-16.3364	2.62527	-27.7421	2.62196	-36.321	2.62136	-23.3616	2.62445	-26.5666	2.62704	-25.485	2.62639			-47.2237	2.28584	-40.2681	2.28173	-40.7833	2.29485	-23.3815	2.27747	-46.1476	2.28394	-38.4378	2.28347	-22.1015	2.28147	-24.8213	2.27899
-29.8532	2.64827	-44.1806	2.62508	-33.3527	2.63164	-54.9568	2.6256	-29.6098	2.63088	-24.1526	2.62612	-19.3393	2.6309	-26.0113	2.62873	-26.0695	2.62903	-10.967	2.62271	-20.2362	2.6294	-35.0921	2.62625	-33.0403	2.62544	-24.439	2.6286	-39.3074	2.63106	-30.9006	2.63051			-47.8139	2.28944	-39.6389	2.28528	-44.4948	2.2984	-26.37	2.28103	-48.9522	2.2875	-28.552	2.28709	-25.4539	2.28506	-19.5478	2.28268
-26.4324	2.65248	-45.1931	2.62917	-27.9088	2.63588	-48.1914	2.62956	-40.7272	2.63499	-23.4434	2.63001	-18.0287	2.63504	-20.6992	2.6329	-31.2817	2.63299	-22.3256	2.62687	-24.5554	2.63353	-22.1613	2.63054	-29.7406	2.62952	-16.1905	2.63275	-45.5211	2.63508	-25.3759	2.63464			-48.7406	2.29305	-41.3776	2.28883	-48.0522	2.30195	-21.6742	2.2846	-33.7815	2.29106	-31.0247	2.29071	-31.8881	2.28865	-24.258	2.28636
-25.6721	2.65669	-39.9355	2.63327	-24.4837	2.64012	-44.6787	2.63351	-26.95	2.6391	-21.6671	2.6339	-26.1331	2.63919	-12.0903	2.63707	-21.2319	2.63695	-22.6591	2.63103	-23.0893	2.63766	-32.2179	2.63483	-15.5679	2.6336	-23.7815	2.6369	-39.7602	2.6391	-28.5964	2.63877			-42.1044	2.29665	-25.2737	2.29237	-61.7294	2.3055	-24.7344	2.28817	-34.6007	2.29461	-42.4638	2.29434	-33.6146	2.29224	-27.8031	2.29005
-33.5786	2.66089	-37.7878	2.63737	-29.3079	2.64436	-47.5396	2.63746	-33.8102	2.64322	-16.5469	2.63778	-24.2184	2.64334	-14.3771	2.64124	-21.2468	2.64091	-24.7393	2.63519	-23.6449	2.64179	-26.8722	2.63912	-17.8836	2.63768	-20.8302	2.64105	-31.5601	2.64312	-24.7513	2.6429			-40.4023	2.30025	-36.5596	2.29592	-50.8991	2.30905	-26.9914	2.29174	-33.6134	2.29817	-42.9479	2.29796	-20.0406	2.29583	-35.8459	2.29374
-45.0446	2.6651	-42.5345	2.64146	-40.2289	2.64861	-38.6447	2.64142	-30.2494	2.64733	-15.4781	2.64167	-31.8149	2.64748	-14.0713	2.6454	-21.6717	2.64487	-20.9033	2.63935	-15.9397	2.64591	-45.7941	2.64341	-7.79512	2.64176	-26.2471	2.6452	-21.2504	2.64714	-25.5701	2.64703			-53.4177	2.30385	-34.9796	2.29946	-43.0618	2.3126	-18.945	2.29531	-35.3324	2.30173	-29.1703	2.30158	-23.9647	2.29942	-26.7989	2.29742
-37.7551	2.66931	-34.6956	2.64997	-40.354	2.65716	-29.6935	2.64978	-28.8167	2.65565	-28.8564	2.64958	-32.1796	2.65579	-16.2085	2.65379	-20.5773	2.65314	-18.8102	2.64761	-16.4038	2.65452	-30.6412	2.65157	-7.95696	2.65012	-24.2224	2.64935	-24.3901	2.65539	-25.571	2.65556			-57.5326	2.30745	-42.8506	2.30665	-44.3057	2.31615	-25.09	2.30249	-32.2423	2.30887	-40.1635	2.30876	-21.7148	2.30658	-30.2989	2.30111
-51.4717	2.67784	-35.6135	2.65438	-31.0149	2.66146	-32.677	2.65419	-18.6932	2.65985	-16.0391	2.6536	-21.4056	2.65995	-26.7875	2.65801	-20.3261	2.65745	-22.3329	2.65171	-17.5328	2.659	-22.0129	2.65544	-13.6683	2.6544	-21.251	2.65769	-29.2231	2.65962	-20.5128	2.65997			-50.9655	2.31479	-44.4823	2.31029	-45.3835	2.32331	-23.9606	2.3061	-32.4143	2.31245	-25.8262	2.31232	-33.6001	2.31015	-25.6704	2.30829
-39.5545	2.68217	-40.6282	2.65879	-31.8784	2.66577	-29.341	2.6586	-26.5587	2.66405	-28.835	2.65762	-23.7755	2.66411	-21.5071	2.66222	-13.3062	2.66176	-17.0023	2.65582	-14.149	2.66347	-20.2119	2.65931	-12.1439	2.65868	-28.9182	2.66188	-18.5536	2.66385	-21.089	2.66437			-47.2624	2.31852	-31.1118	2.31392	-35.9271	2.32692	-22.1922	2.3097	-32.1922	2.31603	-19.1124	2.31588	-20.9262	2.31372	-26.7927	2.31179
-37.2082	2.68649	-35.1859	2.66319	-31.2064	2.67008	-37.2004	2.66301	-30.8266	2.66825	-28.2134	2.66164	-12.6273	2.66827	-13.3004	2.66644	-18.4962	2.66607	-25.1902	2.65992	-23.7671	2.66795	-14.2357	2.66318	-18.3228	2.66296	-23.4585	2.66607	-21.5391	2.66808	-32.3208	2.66877			-48.2787	2.32226	-35.469	2.31756	-40.8917	2.33054	-26.4779	2.31331	-28.7604	2.31961	-17.5267	2.31944	-19.0978	2.31729	-12.4392	2.31529
-36.6591	2.69082	-33.0934	2.6676	-40.2614	2.67439	-38.8095	2.66742	-25.1752	2.67246	-22.1447	2.66566	-24.0481	2.67243	-9.09847	2.67066	-26.6486	2.67038	-24.2068	2.66402	-11.7095	2.67243	-19.6478	2.66705	-12.4387	2.66724	-22.0442	2.67026	-24.9474	2.6723	-22.7358	2.67317			-46.6716	2.32599	-39.2486	2.3212	-38.5951	2.33415	-23.5762	2.31692	-28.6099	2.32319	-17.7297	2.323	-29.6732	2.32086	-27.4542	2.31879
-38.9584	2.69514	-30.9897	2.67201	-29.2209	2.6787	-31.5634	2.67182	-27.402	2.67666	-25.3882	2.66968	-21.1293	2.67659	-14.3776	2.67488	-11.9901	2.67469	-23.3447	2.66813	-24.5903	2.67691	-10.5521	2.67092	-13.9881	2.67152	-22.7239	2.67445	-23.7515	2.67653	-25.6985	2.67757			-41.6387	2.32972	-41.2764	2.32484	-51.8703	2.33776	-38.0193	2.32053	-30.5709	2.32677	-47.2003	2.32655	-14.6184	2.32443	-26.9735	2.32229
-33.2365	2.69947	-27.6004	2.67642	-33.3156	2.68301	-26.8815	2.67623	-30.9858	2.68086	-17.508	2.6737	-14.0162	2.68075	-6.76341	2.67909	-14.8468	2.679	-20.9287	2.67223	-15.097	2.68138	-19.1256	2.67479	-22.8738	2.6758	-24.7339	2.67863	-18.9254	2.68076	-16.602	2.68197			-45.6262	2.33346	-50.0812	2.32848	-65.2527	2.34137	-35.303	2.32414	-26.7155	2.33035	-41.1388	2.33011	-19.1639	2.328	-19.8158	2.32578
-43.8087	2.70379	-45.5964	2.68083	-27.8529	2.68732	-36.1364	2.68064	-24.2086	2.68507	-16.975	2.67772	-15.15	2.68491	-6.52578	2.68331	-19.1621	2.68331	-21.7467	2.67634	-14.3376	2.68586	-24.3553	2.67865	-19.6928	2.68008	-21.2843	2.68282	-26.1471	2.68499	-16.1478	2.68637			-34.006	2.33719	-46.1304	2.33211	-47.1123	2.34498	-31.7867	2.32775	-28.6217	2.33393	-43.5562	2.33367	-19.7717	2.33157	-37.0526	2.32928
-56.3086	2.70812	-38.1238	2.68524	-36.3198	2.69163	-35.2069	2.68505	-24.0823	2.68927	-20.4965	2.68175	-9.2789	2.68907	-8.82617	2.68753	-24.286	2.68762	-13.8021	2.68044	-21.0136	2.69034	-25.0398	2.68252	-14.0897	2.68436	-19.4788	2.68701	-19.5774	2.68922	-27.3916	2.69078			-28.0029	2.34092	-44.3633	2.33575	-55.141	2.34859	-22.0946	2.33136	-25.6325	2.33752	-44.2579	2.33723	-20.811	2.33514	-31.6117	2.33278
-45.2863	2.71244	-31.2374	2.68965	-36.6943	2.69594	-36.5921	2.68946	-30.5694	2.69347	-16.7522	2.68577	-20.0876	2.69323	-3.53427	2.69174	-26.619	2.69194	-10.7862	2.68454	-16.7447	2.69482	-16.7693	2.68639	-19.6358	2.68864	-27.6396	2.6912	-22.459	2.69345	-22.3021	2.69518			-30.3786	2.34466	-49.5417	2.33939	-43.1228	2.35221	-21.8545	2.33497	-24.5279	2.3411	-38.686	2.34079	-25.2591	2.33871	-34.5563	2.33628
-43.9339	2.71677	-31.5564	2.69809	-34.4521	2.70439	-36.327	2.69807	-26.2813	2.70186	-20.1231	2.69414	-21.4936	2.7016	-0.74247	2.70013	-17.5976	2.70039	-16.981	2.69293	-19.3377	2.70331	-20.1535	2.69492	-14.9763	2.69719	-18.9222	2.69539	-13.3486	2.70186	-24.9762	2.70359			-30.5876	2.34839	-36.6684	2.34677	-39.7974	2.35582	-28.2898	2.34227	-12.6979	2.34846	-34.2093	2.34817	-26.9908	2.34612	-24.017	2.33978
-38.2626	2.72534	-39.4459	2.70213	-32.0846	2.70854	-28.7979	2.70227	-33.9286	2.70605	-20.7396	2.69849	-16.5193	2.70582	-29.7059	2.7043	-13.4564	2.70453	-21.1559	2.69721	-16.4555	2.70732	-16.8301	2.69958	-17.0841	2.70146	-24.608	2.70368	-21.7423	2.70605	-15.2342	2.70761			-32.1874	2.35591	-62.446	2.35052	-30.0693	2.36319	-41.9019	2.34596	-20.6986	2.35224	-36.8437	2.352	-17.8143	2.34996	-30.8959	2.34711
-39.3293	2.72958	-33.0289	2.70616	-34.1369	2.71269	-32.06	2.70647	-46.5233	2.71024	-11.7888	2.70284	-16.8967	2.71003	-32.3503	2.70847	-18.665	2.70868	-19.0999	2.70149	-22.7448	2.71134	-14.603	2.70424	-14.6709	2.70573	-20.2423	2.70779	-19.9469	2.71024	-20.3369	2.71163			-33.1306	2.35969	-53.3332	2.35427	-34.7807	2.36694	-24.939	2.34966	-15.0427	2.35602	-35.5525	2.35583	-16.3756	2.3538	-33.8695	2.35094
-39.0429	2.73383	-40.2049	2.7102	-31.2172	2.71684	-25.9754	2.71067	-32.6376	2.71443	-16.7671	2.7072	-17.9574	2.71425	-23.8355	2.71264	-21.6742	2.71282	-20.1386	2.70577	-14.9503	2.71535	-13.3849	2.7089	-26.8601	2.71	-30.1174	2.71189	-21.8087	2.71443	-20.481	2.71564			-14.2675	2.36348	-46.2602	2.35802	-28.4365	2.3707	-3.04698	2.35335	-12.8443	2.3598	-30.3562	2.35965	-15.1336	2.35764	-29.5076	2.35477
-34.6785	2.73807	-32.8602	2.71423	-37.5319	2.72099	-36.5224	2.71487	-25.9996	2.71862	-17.1299	2.71155	-18.3168	2.71846	-36.2763	2.71681	-22.5713	2.71696	-22.4127	2.71005	-16.3943	2.71937	-13.0029	2.71356	-15.4685	2.71427	-23.4216	2.71599	-16.3829	2.71862	-17.5302	2.71966			-34.432	2.36726	-56.0614	2.36176	-28.5624	2.37446	-14.5067	2.35705	-25.4823	2.36358	-28.6805	2.36348	-17.8508	2.36147	-29.259	2.3586
-33.7425	2.74231	-35.7905	2.71826	-34.5844	2.72514	-35.2189	2.71907	-33.5177	2.72281	-22.1854	2.7159	-36.3753	2.72268	-35.8599	2.72097	-25.1974	2.7211	-17.9728	2.71433	-22.6863	2.72339	-8.52587	2.71822	-18.2174	2.71854	-23.3792	2.7201	-24.7386	2.72281	-29.0906	2.72367			-31.5864	2.37105	-41.1938	2.36551	-40.9427	2.37822	-19.1012	2.36074	-24.4236	2.36736	-23.8881	2.3673	-28.064	2.36531	-38.4848	2.36243
-33.1308	2.74656	-37.3396	2.7223	-38.3558	2.72929	-36.4468	2.72327	-23.5644	2.727	-20.7389	2.72025	-37.8192	2.72689	-19.7894	2.72514	-15.5369	2.72525	-20.7003	2.71861	-19.7616	2.7274	-17.6841	2.72289	-20.5413	2.72281	-22.1751	2.7242	-31.544	2.727	-25.4877	2.72769			-33.0177	2.37483	-34.5982	2.36926	-44.0669	2.38198	-19.8337	2.36444	-21.1965	2.37114	-31.7639	2.37113	-41.178	2.36915	-26.2153	2.36626
-29.359	2.7508	-35.7912	2.72633	-38.6788	2.73344	-29.8562	2.72748	-24.2004	2.73119	-19.3393	2.7246	-26.9119	2.73111	-21.9517	2.72931	-20.9288	2.72939	-16.3868	2.72289	-13.7307	2.73142	-22.6779	2.72755	-15.2154	2.72707	-18.5524	2.72831	-22.4555	2.73119	-32.9333	2.73171			-30.949	2.37862	-44.9837	2.37301	-36.2464	2.38574	-18.3224	2.36813	-20.1118	2.37492	-25.9917	2.37496	-29.9649	2.37299	-33.9265	2.3701
-34.8601	2.75504	-42.1883	2.73037	-33.8801	2.73759	-27.4514	2.73168	-35.0736	2.73538	-16.8467	2.72896	-24.3294	2.73532	-20.1756	2.73348	-21.2844	2.73353	-12.6006	2.72717	-21.3301	2.73543	-14.8507	2.73221	-19.0198	2.73134	-25.3363	2.73241	-21.9225	2.73538	-28.9656	2.73572			-33.4776	2.3824	-38.5221	2.37675	-43.6357	2.3895	-15.1672	2.37182	-23.1938	2.3787	-22.9185	2.37878	-40.2863	2.37682	-34.0128	2.37393
-45.7988	2.75929	-39.7785	2.7344	-35.3135	2.74174	-28.0761	2.73588	-25.5939	2.73957	-19.5979	2.73331	-27.0501	2.73954	-15.749	2.73765	-17.7496	2.73768	-16.6639	2.73145	-20.8428	2.73945	-10.2769	2.73687	-18.494	2.73561	-29.364	2.73651	-28.1716	2.73957	-22.3694	2.73974			-34.6386	2.38619	-32.183	2.3805	-43.7637	2.39325	-23.5037	2.37552	-26.2217	2.38248	-23.9988	2.38261	-26.8551	2.38066	-25.1316	2.37776
-41.0216	2.76353	-40.4394	2.74275	-32.2532	2.75009	-37.4196	2.7442	-22.266	2.74803	-17.9957	2.74196	-19.8718	2.74793	-16.28	2.74623	-17.5872	2.74621	-19.0328	2.74007	-25.9434	2.74768	-12.8146	2.74559	-14.9604	2.74402	-31.1375	2.74062	-30.9358	2.74799	-31.1456	2.74808			-32.8405	2.38997	-37.809	2.38812	-41.289	2.39701	-36.5647	2.38305	-15.9665	2.39009	-25.5765	2.39023	-23.3993	2.38828	-24.4084	2.38159
-34.1069	2.77233	-40.3397	2.74707	-40.9583	2.75429	-29.1689	2.74832	-22.1848	2.75231	-10.484	2.74625	-13.5757	2.7521	-14.6013	2.75064	-16.2929	2.7506	-20.9614	2.74441	-14.6415	2.7519	-13.0896	2.74965	-15.1087	2.74816	-30.7527	2.74936	-28.7164	2.75222	-26.2084	2.7524			-30.8696	2.39755	-30.7711	2.392	-48.4364	2.40455	-30.3149	2.38689	-17.0306	2.39391	-30.1002	2.39404	-29.5137	2.39207	-34.2594	2.38922
-32.6662	2.77688	-39.3841	2.75138	-44.1075	2.75849	-34.1543	2.75244	-27.1429	2.75659	-22.3303	2.75055	-14.2046	2.75627	-10.2408	2.75505	-14.1309	2.755	-14.6724	2.74874	-15.7023	2.75611	-11.6894	2.75371	-13.077	2.7523	-34.6887	2.754	-33.3397	2.75646	-35.3695	2.75673			-34.0697	2.40134	-28.0743	2.39588	-36.2413	2.40833	-18.6888	2.39072	-18.3865	2.39774	-33.2196	2.39784	-34.2379	2.39585	-24.7769	2.39301
-30.4361	2.78143	-36.7534	2.7557	-38.7023	2.76269	-33.1963	2.75656	-21.9367	2.76087	-34.7939	2.75485	-24.3589	2.76044	-14.9648	2.75946	-14.5165	2.75939	-21.4077	2.75308	-11.0903	2.76033	-10.0947	2.75777	-14.2076	2.75644	-19.2581	2.75864	-27.8453	2.76069	-24.7681	2.76105			-31.2699	2.40513	-25.401	2.39975	-52.0161	2.41211	-18.4037	2.39456	-25.6396	2.40156	-32.0688	2.40164	-25.5126	2.39963	-29.5974	2.3968
-34.4444	2.78598	-25.7213	2.76001	-42.0808	2.7669	-35.1209	2.76068	-24.6326	2.76515	-26.8525	2.75914	-9.92793	2.76461	-16.9811	2.76387	-10.9109	2.76378	-16.2166	2.75742	-13.036	2.76454	-13.7339	2.76183	-18.0869	2.76058	-21.4257	2.76328	-26.8248	2.76493	-20.1638	2.76537			-29.5787	2.40892	-29.3981	2.40363	-42.5193	2.41588	-24.5762	2.3984	-16.4937	2.40539	-28.8827	2.40544	-13.9308	2.40342	-28.3223	2.40059
-30.2278	2.79054	-34.8298	2.76433	-47.6921	2.7711	-35.6496	2.76481	-25.7598	2.76943	-25.3973	2.76344	-25.279	2.76879	-12.2789	2.76828	-12.5896	2.76817	-14.2638	2.76176	-11.1891	2.76876	-5.49038	2.7659	-11.0796	2.76472	-30.742	2.76792	-22.7376	2.76916	-29.1588	2.7697			-29.3779	2.41271	-27.1683	2.4075	-38.6831	2.41966	-25.5404	2.40223	-29.5919	2.40921	-39.0299	2.40924	-16.3425	2.4072	-25.7356	2.40439
-28.5372	2.79509	-32.4534	2.76864	-37.0771	2.7753	-36.1217	2.76893	-25.8007	2.77371	-14.5069	2.76774	-20.9706	2.77296	-21.4435	2.77269	-22.9806	2.77257	-14.7833	2.7661	-16.9168	2.77298	-13.5107	2.76996	-10.6526	2.76886	-24.355	2.77256	-16.3151	2.7734	-24.5355	2.77402			-44.8228	2.4165	-29.7233	2.41138	-44.8283	2.42344	-28.822	2.40607	-25.9859	2.41304	-29.1592	2.41305	-12.2939	2.41098	-19.2187	2.40818
-36.1412	2.79964	-32.5999	2.77296	-31.0291	2.7795	-34.2734	2.77305	-25.0965	2.77799	-19.4747	2.77203	-13.9566	2.77713	-7.81543	2.7771	-14.4797	2.77696	-11.8046	2.77043	-21.7059	2.77719	-10.6844	2.77402	-15.3988	2.773	-19.9799	2.7772	-19.4951	2.77763	-23.1385	2.77835			-52.3372	2.42029	-39.1492	2.41526	-50.4693	2.42722	-20.8512	2.40991	-13.8909	2.41686	-30.387	2.41685	-15.6101	2.41477	-25.5203	2.41197
-29.1828	2.80419	-32.2054	2.77727	-28.4609	2.7837	-34.066	2.77717	-32.336	2.78227	-17.0249	2.77633	-20.6382	2.7813	-3.83872	2.78151	-15.1962	2.78135	-12.7253	2.77477	-23.9051	2.78141	-16.2419	2.77808	-12.6054	2.77714	-28.6508	2.78184	-22.1971	2.78186	-34.4337	2.78267			-54.9953	2.42408	-28.9881	2.41913	-45.9158	2.43099	-27.7171	2.41374	-20.4649	2.42069	-34.609	2.42065	-21.1576	2.41855	-39.4973	2.41576
-34.9254	2.80875	-33.6083	2.78159	-24.3697	2.78791	-34.5567	2.78129	-21.723	2.78655	-22.5376	2.78063	-22.1566	2.78547	-24.198	2.78592	-20.0597	2.78574	-21.1807	2.77911	-12.5765	2.78563	-13.5742	2.78214	-16.2923	2.78127	-36.7324	2.78648	-13.2024	2.7861	-30.3351	2.78699			-39.5631	2.42787	-29.5172	2.42301	-44.9234	2.43477	-37.7497	2.41758	-29.7726	2.42451	-27.366	2.42445	-12.3847	2.42233	-38.9599	2.41956
-36.401	2.8133	-33.497	2.79046	-30.052	2.79672	-28.8228	2.79018	-15.2619	2.79553	-19.3929	2.78952	-17.8874	2.79436	-19.5623	2.79476	-13.8426	2.79452	-17.7814	2.78812	-18.4087	2.79431	-13.7301	2.7908	-15.8723	2.78988	-35.8481	2.79112	-14.6866	2.79508	-33.329	2.79584			-46.696	2.43166	-23.4753	2.43051	-46.091	2.43855	-44.3181	2.42507	-26.9183	2.43199	-33.5007	2.43188	-12.7608	2.42976	-28.7921	2.42335
-35.1257	2.82257	-36.1122	2.79502	-33.7483	2.80133	-30.0657	2.79494	-25.438	2.80023	-28.0047	2.79412	-19.9549	2.79908	-13.0919	2.79919	-16.5347	2.7989	-10.3493	2.79279	-8.65111	2.79878	-9.44852	2.7954	-16.0661	2.79434	-30.8642	2.80013	-17.4415	2.79982	-23.1541	2.80036			-42.5279	2.43918	-20.1101	2.43414	-64.9864	2.44617	-39.5506	2.42872	-14.4309	2.43563	-39.3337	2.4355	-14.7388	2.4334	-34.4635	2.43085
-29.1968	2.82729	-38.0332	2.79957	-29.2594	2.80594	-36.9526	2.79971	-20.185	2.80493	-18.9376	2.79872	-13.0166	2.80379	-18.428	2.80361	-16.229	2.80328	-13.4064	2.79746	-31.6723	2.80325	-5.05756	2.8	-16.0827	2.7988	-42.4426	2.8045	-9.91212	2.80457	-26.2704	2.80487			-43.961	2.4429	-35.621	2.43777	-51.7145	2.45002	-37.5985	2.43238	-28.322	2.43928	-29.9752	2.43913	-22.384	2.43705	-41.8858	2.43456
-34.387	2.83201	-40.7806	2.80413	-36.4222	2.81055	-24.1859	2.80447	-17.2394	2.80963	-20.2135	2.80332	-8.34655	2.80851	-14.7356	2.80804	-14.9853	2.80766	-7.62221	2.80213	-21.4788	2.80772	-11.5762	2.80461	-13.3328	2.80327	-33.4334	2.80887	-16.812	2.80931	-30.7494	2.80939			-38.2767	2.44662	-34.3555	2.4414	-47.079	2.45386	-42.9431	2.43603	-27.8105	2.44293	-30.4279	2.44275	-14.7983	2.44069	-32.8029	2.43827
-36.0478	2.83673	-27.2851	2.80868	-29.4768	2.81516	-26.9305	2.80923	-23.0424	2.81433	-15.2803	2.80792	-17.3738	2.81323	-16.4503	2.81246	-11.2352	2.81204	-17.4808	2.8068	-10.1025	2.8122	-16.2082	2.80921	-20.7108	2.80773	-19.8821	2.81324	-16.7595	2.81406	-24.7641	2.81391			-40.0039	2.45034	-22.5055	2.44503	-50.2137	2.45771	-38.9766	2.43968	-34.7019	2.44658	-36.9133	2.44637	-19.4158	2.44434	-35.1039	2.44198
-35.8349	2.84144	-28.3137	2.81324	-26.612	2.81977	-25.4757	2.814	-22.2887	2.81903	-17.1337	2.81252	-20.2369	2.81794	-5.93573	2.81689	-16.0587	2.81642	-12.8439	2.81147	-18.3175	2.81667	-15.8174	2.81381	-19.074	2.81219	-26.2665	2.81761	-26.0512	2.8188	-23.351	2.81843			-31.0442	2.45406	-27.3751	2.44866	-40.4473	2.46155	-25.3828	2.44334	-42.8297	2.45023	-31.4128	2.45	-14.8661	2.44798	-27.5461	2.44569
-36.1153	2.84616	-27.1183	2.81779	-33.4762	2.82439	-38.2472	2.81876	-28.3056	2.82373	-18.1317	2.81712	-24.2521	2.82266	-10.3879	2.82132	-14.2171	2.8208	-16.9678	2.81613	-15.245	2.82114	-9.42936	2.81841	-11.5398	2.81666	-25.7626	2.82198	-22.936	2.82355	-17.4373	2.82295			-36.3659	2.45779	-25.1501	2.45229	-41.4725	2.46539	-14.0619	2.44699	-20.4007	2.45387	-35.3006	2.45362	-24.1423	2.45163	-18.2686	2.4494
-34.2305	2.85088	-29.7742	2.82235	-27.9716	2.829	-28.8643	2.82352	-24.4944	2.82843	-9.27437	2.82172	-32.0937	2.82738	-19.235	2.82574	-20.7131	2.82518	-19.6581	2.8208	-13.4256	2.82561	-13.9391	2.82301	-4.60762	2.82112	-16.8969	2.82635	-20.3068	2.82829	-27.9648	2.82747			-33.764	2.46151	-26.1765	2.45592	-50.4809	2.46924	-22.8247	2.45064	-20.6361	2.45752	-35.7722	2.45724	-21.794	2.45527	-22.8795	2.45311
-44.7742	2.8556	-33.5215	2.8269	-29.1492	2.83361	-33.5992	2.82829	-11.8007	2.83313	-13.3169	2.82631	-16.587	2.83209	-7.35712	2.83017	-19.7774	2.82956	-19.4158	2.82547	-14.1812	2.83008	-13.6259	2.82761	-9.70853	2.82559	-22.0803	2.83072	-17.4573	2.83304	-31.758	2.83199			-36.8304	2.46523	-41.6776	2.45955	-56.9184	2.47308	-30.0164	2.45429	-30.7586	2.46117	-29.3135	2.46087	-27.2328	2.45891	-23.3992	2.45681
-30.2182	2.86032	-44.0182	2.83146	-33.5554	2.83822	-31.2368	2.83305	-11.5343	2.83783	-11.4807	2.83091	-21.5171	2.83681	-15.4237	2.83459	-17.0647	2.83394	-20.4156	2.83014	-16.1506	2.83455	-18.0351	2.83221	-17.08	2.83005	-18.6136	2.83509	-16.7495	2.83778	-28.0207	2.83651			-33.8966	2.46895	-33.8326	2.46318	-56.5004	2.47693	-27.1394	2.45795	-28.662	2.46482	-26.9252	2.46449	-23.6213	2.46256	-24.0481	2.46052
-28.5649	2.86504	-36.5859	2.84024	-36.2461	2.84729	-35.6053	2.84211	-21.9071	2.84674	-18.7897	2.83981	-21.0334	2.84583	-14.5509	2.84341	-15.3759	2.84293	-14.7268	2.8391	-11.741	2.84348	-8.61841	2.84129	-17.9933	2.83904	-15.8386	2.83946	-16.1936	2.84679	-20.9889	2.84542			-33.2859	2.47267	-37.1905	2.47074	-56.0531	2.48077	-19.6294	2.46552	-22.9264	2.4724	-20.9569	2.47215	-23.2451	2.47019	-22.4862	2.46423
-34.2346	2.87387	-29.8554	2.84446	-29.0797	2.85176	-29.1886	2.84639	-21.9749	2.85095	-14.4214	2.8441	-13.3648	2.85013	-19.1433	2.8478	-19.0635	2.84755	-27.5105	2.84338	-15.7537	2.84793	-13.8362	2.84576	-17.468	2.84356	-19.7399	2.84807	-15.0341	2.85105	-28.6819	2.84982			-38.267	2.48034	-37.3457	2.47466	-56.0487	2.48861	-20.115	2.46945	-25.9323	2.47633	-29.2379	2.47618	-21.7573	2.47418	-28.7821	2.47185
-32.9406	2.87798	-41.2133	2.84868	-33.1674	2.85622	-30.5509	2.85068	-30.39	2.85517	-12.4321	2.8484	-18.4405	2.85444	-25.1118	2.8522	-20.7127	2.85216	-21.4104	2.84767	-15.4095	2.85239	-14.9038	2.85023	-20.3415	2.84809	-19.2854	2.8523	-19.6627	2.85531	-24.8325	2.85421			-45.2414	2.48429	-39.7825	2.47858	-41.3726	2.49261	-27.9944	2.47337	-19.5832	2.48027	-26.5249	2.48021	-23.6619	2.47816	-27.7831	2.47576
-36.2262	2.8821	-32.5446	2.8529	-33.479	2.86069	-33.6487	2.85497	-19.2225	2.85938	-19.1505	2.85269	-12.0904	2.85874	-18.5194	2.85659	-17.4511	2.85677	-29.461	2.85195	-15.8996	2.85685	-9.85278	2.85471	-24.5791	2.85261	-17.5141	2.85653	-16.414	2.85957	-29.3707	2.85861			-37.5575	2.48823	-43.4936	2.4825	-47.4156	2.49662	-24.4831	2.47729	-31.4212	2.4842	-12.2456	2.48424	-15.7457	2.48215	-30.1434	2.47967
-40.0225	2.88621	-30.2044	2.85712	-36.4982	2.86515	-27.6935	2.85926	-13.5624	2.86359	-13.3429	2.85699	-14.212	2.86305	-12.105	2.86098	-22.633	2.86139	-26.2674	2.85623	-19.9667	2.86131	-10.6451	2.85918	-19.515	2.85714	-17.7637	2.86077	-13.6887	2.86382	-25.5916	2.863			-40.197	2.49218	-38.9729	2.48643	-43.3159	2.50062	-32.02	2.48121	-33.4872	2.48813	-27.4884	2.48827	-7.03559	2.48614	-26.3865	2.48358
-35.4642	2.89032	-29.1789	2.86134	-37.4646	2.86961	-38.2001	2.86355	-15.5711	2.86781	-15.4307	2.86128	-11.3981	2.86735	-14.5508	2.86538	-12.1926	2.866	-17.5373	2.86052	-12.0313	2.86577	-10.24	2.86365	-22.39	2.86166	-14.9718	2.865	-19.6345	2.86808	-22.9143	2.8674			-41.9444	2.49613	-43.4456	2.49035	-43.9083	2.50462	-22.8027	2.48514	-31.7225	2.49207	-25.7075	2.4923	-29.3366	2.49012	-22.5223	2.48749
-35.5231	2.89444	-34.8419	2.86556	-26.343	2.87408	-37.1386	2.86784	-19.9229	2.87202	-19.5206	2.86558	-11.0806	2.87165	-14.6329	2.86977	-10.5013	2.87062	-13.0252	2.8648	-10.5197	2.87022	-10.1751	2.86812	-29.1843	2.86618	-24.4646	2.86923	-13.0719	2.87234	-26.2703	2.8718			-33.2136	2.50007	-52.892	2.49427	-36.94	2.50862	-26.4855	2.48906	-16.8704	2.496	-30.7907	2.49633	-12.5248	2.49411	-36.0546	2.4914
-27.7407	2.89855	-35.7969	2.86979	-24.6396	2.87854	-32.4617	2.87213	-23.7314	2.87623	-21.8553	2.86987	-18.4591	2.87596	-10.8639	2.87416	-9.77632	2.87523	-12.4821	2.86909	-8.72501	2.87468	-20.1971	2.8726	-32.5959	2.87071	-26.2953	2.87347	-19.592	2.8766	-25.3884	2.87619			-32.457	2.50402	-48.4567	2.4982	-39.3155	2.51262	-18.9733	2.49298	-20.1105	2.49994	-21.5916	2.50036	-10.5903	2.4981	-20.8472	2.4953
-32.7649	2.90266	-34.1606	2.87401	-31.1034	2.883	-31.4318	2.87642	-23.3274	2.88044	-17.1849	2.87417	-17.4772	2.88026	-4.24817	2.87856	-11.9976	2.87985	-15.4597	2.87337	-17.242	2.87914	-13.5637	2.87707	-23.9622	2.87523	-15.1725	2.8777	-17.2388	2.88086	-21.9868	2.88059			-27.9435	2.50797	-56.7164	2.50212	-32.4881	2.51662	-16.1808	2.49691	-20.0302	2.50387	-28.4115	2.50439	-11.9756	2.50208	-19.3575	2.49921
-33.1852	2.90678	-31.0947	2.87823	-34.6332	2.88747	-32.443	2.88071	-19.381	2.88466	-17.2823	2.87846	-14.9172	2.88457	-12.155	2.88295	-16.8453	2.88446	-18.7842	2.87766	-7.71137	2.8836	-11.9538	2.88154	-26.8696	2.87976	-21.2511	2.88193	-22.7072	2.88512	-30.6915	2.88498			-36.1928	2.51191	-46.149	2.50604	-43.8557	2.52062	-16.0734	2.50083	-11.9896	2.5078	-23.3828	2.50842	-15.3366	2.50607	-21.4299	2.50312
-39.0032	2.91089	-28.953	2.88726	-35.7136	2.89643	-32.2369	2.88953	-23.5132	2.89357	-12.1217	2.88747	-11.4971	2.89345	-3.45888	2.89206	-17.5005	2.89356	-15.7685	2.88659	-18.1431	2.89278	-9.50941	2.89058	-15.6997	2.88869	-17.6152	2.88617	-20.642	2.89394	-20.0283	2.89403			-41.6874	2.51586	-47.5623	2.514	-57.5469	2.52462	-13.7508	2.50882	-9.94457	2.51581	-22.4292	2.51644	-12.6235	2.51409	-39.8946	2.50703
-45.7702	2.91977	-26.2458	2.89207	-28.505	2.90092	-29.4775	2.89406	-17.3449	2.89827	-10.4812	2.89219	-22.4281	2.89804	-1.48205	2.89679	-15.5764	2.89805	-12.1361	2.89124	-19.3375	2.8975	-15.0732	2.89514	-11.1291	2.8931	-20.3502	2.89501	-17.677	2.89849	-21.013	2.89868			-41.6353	2.52373	-39.0973	2.51803	-39.0157	2.53262	-22.4198	2.51288	-16.0985	2.51988	-21.2293	2.52044	-19.7753	2.51812	-22.7981	2.51497
-34.2684	2.92454	-26.694	2.89688	-37.8896	2.90542	-20.162	2.89859	-20.9909	2.90296	-23.2859	2.8969	-22.9383	2.90262	-2.79679	2.90151	-16.0495	2.90255	-14.1567	2.89589	-22.5749	2.90223	-9.14527	2.8997	-13.3052	2.89751	-16.5956	2.89961	-13.0799	2.90305	-26.8397	2.90333			-36.8522	2.52766	-40.0171	2.52207	-47.1053	2.53663	-14.4111	2.51695	-27.1293	2.52394	-24.6241	2.52443	-12.4743	2.52216	-23.6994	2.51899
-33.122	2.92931	-30.4134	2.90169	-30.9282	2.90991	-29.1356	2.90312	-15.7216	2.90766	-29.5063	2.90162	-19.5923	2.90721	-11.2233	2.90623	-9.11113	2.90704	-16.1121	2.90054	-18.8437	2.90695	-21.7235	2.90426	-15.3668	2.90191	-22.2293	2.90422	-19.522	2.90761	-21.0469	2.90799			-35.6735	2.53159	-32.9323	2.5261	-43.6661	2.54064	-22.3705	2.52102	-15.0303	2.52801	-23.0884	2.52843	-21.0793	2.52619	-34.0935	2.52302
-44.7871	2.93408	-27.9879	2.9065	-30.4655	2.91441	-33.9397	2.90765	-21.5172	2.91236	-8.97268	2.90634	-19.0126	2.91179	-8.48111	2.91096	-13.8997	2.91153	-18.5621	2.90518	-8.99709	2.91168	-18.3885	2.90882	-17.2568	2.90632	-20.9928	2.90882	-13.9387	2.91216	-32.1428	2.91264			-37.2557	2.53551	-36.4567	2.53013	-44.228	2.54464	-15.3419	2.52508	-21.4427	2.53208	-32.1937	2.53243	-25.287	2.53022	-26.3075	2.52705
-42.2625	2.93885	-34.4928	2.91131	-31.369	2.9189	-28.0131	2.91218	-21.6095	2.91706	-22.7668	2.91105	-23.2291	2.91638	-12.5513	2.91568	-12.9751	2.91602	-7.93088	2.90983	-10.808	2.9164	-10.6082	2.91338	-15.7904	2.91073	-34.5812	2.91343	-14.2035	2.91672	-25.7734	2.91729			-29.0591	2.53944	-36.1088	2.53417	-50.9207	2.54865	-15.9356	2.52915	-23.3645	2.53615	-29.4475	2.53642	-19.5676	2.53426	-26.0436	2.53107
-34.1653	2.94362	-32.5309	2.91612	-33.2712	2.9234	-36.3782	2.91671	-16.585	2.92175	-16.8956	2.91577	-13.6723	2.92096	-5.95444	2.9204	-21.8106	2.92051	-15.712	2.91448	-16.9826	2.92113	-9.74338	2.91794	-11.5431	2.91514	-29.0484	2.91804	-30.8438	2.92128	-24.4907	2.92194			-32.3147	2.54337	-31.6417	2.5382	-44.7707	2.55265	-17.3808	2.53321	-13.8529	2.54022	-24.6438	2.54042	-32.9279	2.53829	-23.2979	2.5351
-40.7529	2.94839	-33.9105	2.92093	-38.8857	2.92789	-35.2625	2.92124	-26.5901	2.92645	-16.2203	2.92048	-10.2338	2.92554	-16.4662	2.92513	-19.1077	2.925	-9.28827	2.91913	-13.6295	2.92585	-16.5629	2.9225	-10.7605	2.91954	-22.3255	2.92264	-25.922	2.92584	-28.5836	2.92659			-35.973	2.54729	-40.4779	2.54223	-46.9257	2.55666	-10.6591	2.53728	-17.3924	2.54429	-31.0509	2.54442	-35.4839	2.54232	-22.4676	2.53913
-49.8938	2.95316	-35.4767	2.92574	-37.3129	2.93239	-24.2372	2.92577	-27.4678	2.93115	-8.91886	2.9252	-11.4404	2.93013	-4.23262	2.92985	-19.8058	2.92949	-18.8195	2.92378	-7.71878	2.93058	-16.8444	2.92706	-10.6301	2.92395	-31.375	2.92725	-22.5701	2.93039	-32.7863	2.93124			-25.3766	2.55122	-38.2487	2.54627	-44.09	2.56067	-19.2696	2.54134	-23.9458	2.54836	-46.634	2.54841	-27.7616	2.54636	-19.3821	2.54316
-50.6292	2.95793	-37.4652	2.93055	-41.3219	2.93688	-39.3074	2.93031	-18.1778	2.93585	-22.1125	2.92991	-11.1812	2.93471	-9.03398	2.93457	-20.5933	2.93398	-7.57301	2.92843	-13.2033	2.9353	-15.1651	2.93162	-14.5937	2.92836	-20.7757	2.93185	-22.341	2.93495	-32.18	2.93589			-30.2831	2.55514	-33.6713	2.5503	-37.5986	2.56467	-20.3482	2.54541	-11.4329	2.55243	-28.7491	2.55241	-28.4085	2.55039	-25.3327	2.54718
-32.0788	2.9627	-25.5027	2.94	-33.6529	2.94616	-32.4778	2.93964	-25.1721	2.94526	-27.2812	2.93936	-21.1321	2.94418	-7.35497	2.94408	-15.3524	2.94332	-9.55867	2.93788	-10.9896	2.94491	-17.4767	2.94113	-14.0221	2.93783	-16.1658	2.93646	-27.2328	2.94444	-36.0601	2.94543			-36.9221	2.55907	-29.3136	2.55832	-31.0377	2.56868	-25.2095	2.55353	-23.4296	2.56058	-29.2694	2.56042	-17.1254	2.55837	-19.622	2.55121
-27.0395	2.97218	-41.2567	2.94464	-31.4382	2.95094	-38.3601	2.94444	-16.2683	2.94998	-31.4845	2.94408	-14.6686	2.94905	-10.8545	2.94886	-12.0232	2.94818	-20.7479	2.94267	-14.3916	2.9498	-14.2351	2.94608	-4.56952	2.9429	-11.6846	2.94591	-13.6255	2.94938	-36.1711	2.95032			-40.224	2.56706	-34.1843	2.56231	-42.9565	2.57666	-16.6126	2.55759	-18.4096	2.56467	-46.0836	2.56444	-13.1075	2.56232	-21.6064	2.55927
-32.7474	2.97689	-35.8551	2.94928	-34.4709	2.95573	-26.5917	2.94924	-20.6737	2.95469	-25.8448	2.94881	-12.7321	2.95393	-9.82353	2.95364	-20.6957	2.95304	-21.6935	2.94747	-12.1869	2.95469	-6.89403	2.95103	-9.24409	2.94797	-12.9348	2.95075	-16.9322	2.95431	-20.1403	2.95521			-26.3013	2.57112	-33.6288	2.5663	-25.8059	2.58064	-17.94	2.56164	-17.0279	2.56875	-53.7707	2.56846	-20.956	2.56627	-35.4224	2.5633
-40.7364	2.9816	-32.7807	2.95392	-37.8367	2.96051	-30.4796	2.95405	-20.6968	2.95941	-27.6643	2.95353	-19.3472	2.95881	-7.98789	2.95842	-20.1389	2.95789	-15.3643	2.95227	-18.2088	2.95958	-7.79077	2.95598	-10.5018	2.95303	-12.5034	2.95559	-18.6171	2.95925	-16.5687	2.9601			-31.6966	2.57518	-41.6596	2.57029	-37.7143	2.58461	-28.5908	2.5657	-18.1356	2.57283	-41.6032	2.57248	-15.3464	2.57021	-21.9354	2.56733
-26.5208	2.98631	-33.2765	2.95856	-36.1234	2.9653	-33.3989	2.95885	-19.7881	2.96412	-18.8026	2.95826	-14.6034	2.96368	-12.1742	2.9632	-19.6707	2.96275	-7.34077	2.95707	-14.9103	2.96446	-17.4287	2.96093	-11.3839	2.9581	-18.9371	2.96043	-12.4703	2.96418	-20.2114	2.96499			-29.0706	2.57924	-36.5965	2.57428	-38.5544	2.58859	-18.4903	2.56976	-14.9312	2.57692	-44.7141	2.57649	-12.3307	2.57416	-19.1673	2.57136
-28.9393	2.99102	-37.8532	2.9632	-28.6351	2.97008	-27.5775	2.96365	-22.0717	2.96884	-23.4988	2.96298	-16.5578	2.96856	-15.5882	2.96798	-9.99255	2.96761	-12.0679	2.96187	-15.3584	2.96935	-17.0817	2.96588	-18.1948	2.96317	-12.9027	2.96527	-13.9745	2.96912	-17.6709	2.96988			-37.9336	2.5833	-43.3887	2.57827	-30.8835	2.59256	-16.8954	2.57381	-15.9231	2.581	-42.767	2.58051	-22.5229	2.57811	-18.1868	2.5754
-35.9402	2.99573	-39.1709	2.96784	-37.9177	2.97486	-28.0742	2.96845	-22.0635	2.97355	-25.9795	2.96771	-16.551	2.97344	-6.3256	2.97276	-18.3081	2.97246	-14.2639	2.96667	-14.167	2.97424	-7.55875	2.97082	-27.3285	2.96824	-16.2807	2.97011	-10.9244	2.97405	-24.6635	2.97477			-36.177	2.58736	-37.5318	2.58226	-31.9549	2.59654	-16.3482	2.57787	-20.0672	2.58509	-37.8532	2.58453	-33.0359	2.58206	-29.9792	2.57943
-37.6527	3.00044	-34.499	2.97248	-36.5706	2.97965	-29.4644	2.97326	-19.8371	2.97827	-20.2528	2.97243	-11.1413	2.97831	-14.1866	2.97754	-15.2038	2.97732	-13.6733	2.97147	-18.801	2.97913	-11.7128	2.97577	-13.2912	2.9733	-18.2398	2.97495	-20.1787	2.97899	-13.846	2.97965			-32.3814	2.59142	-29.7036	2.58625	-34.9841	2.60052	-13.849	2.58192	-18.4122	2.58917	-28.6094	2.58854	-25.4449	2.586	-28.0114	2.58346
-31.3288	3.00515	-30.0979	2.97712	-32.8447	2.98443	-34.5029	2.97806	-22.4623	2.98298	-11.058	2.97716	-22.4354	2.98319	-17.5958	2.98233	-24.3062	2.98217	-11.3476	2.97627	-12.8261	2.98402	-8.56714	2.98072	-20.7561	2.97837	-21.937	2.9798	-14.61	2.98392	-21.3073	2.98454			-44.4029	2.59548	-26.7531	2.59024	-23.5629	2.60449	-8.62258	2.58598	-20.6492	2.59325	-36.4914	2.59256	-38.2379	2.58995	-19.5779	2.58749
-30.2053	3.00986	-30.8324	2.98176	-37.4067	2.98922	-31.4041	2.98286	-16.5113	2.9877	-18.5526	2.98188	-16.6589	2.98807	-11.3426	2.98711	-9.77931	2.98703	-17.3146	2.98107	-16.1312	2.9889	-12.1079	2.98567	-19.1953	2.98344	-21.4858	2.98464	-17.8614	2.98886	-15.5877	2.98943			-52.501	2.59955	-29.7467	2.59422	-31.6476	2.60847	-20.3357	2.59004	-12.3909	2.59734	-39.0413	2.59658	-21.5674	2.5939	-20.7345	2.59152
-34.8941	3.01458	-33.6451	2.99096	-42.5221	2.99876	-37.4681	2.99216	-17.4091	2.99702	-11.4312	2.99118	-12.5276	2.99748	-19.6043	2.99669	-13.0942	2.99657	-11.1701	2.99017	-7.53723	2.9985	-10.8858	2.99488	-15.9424	2.99298	-23.4195	2.98948	-12.2818	2.99835	-18.7485	2.99875			-46.6774	2.60361	-23.9599	2.6024	-27.9249	2.61244	-18.5463	2.59819	-7.86173	2.60556	-50.046	2.60479	-23.8796	2.60209	-16.3596	2.59556
-30.4998	3.02405	-30.0484	2.99553	-25.5631	3.00351	-34.0221	2.99666	-13.571	3.00162	-20.6571	2.99576	-28.2597	3.00202	-12.3153	3.00149	-11.2041	3.00125	-20.14	2.99447	-10.131	3.0032	-10.4237	2.99914	-15.0038	2.99745	-25.8635	2.99903	-13.6959	3.00291	-20.3846	3.00318			-39.9474	2.61191	-32.3747	2.60658	-40.5682	2.62067	-8.37594	2.60228	-10.3433	2.6097	-44.1917	2.60899	-18.7551	2.60633	-23.9948	2.60376
-31.6846	3.02882	-34.8228	3.00009	-34.4207	3.00826	-32.6914	3.00116	-16.0058	3.00623	-19.0268	3.00033	-23.2815	3.00656	-20.0472	3.00628	-21.9354	3.00593	-22.4868	2.99877	-9.5375	3.0079	-4.07567	3.0034	-15.8855	3.00192	-22.2877	3.00373	-17.3738	3.00746	-16.1508	3.00761			-33.4425	2.61615	-30.5921	2.61077	-32.7904	2.62492	-23.5642	2.60637	-10.5613	2.61384	-35.0167	2.61319	-23.9645	2.61058	-13.793	2.60793
-37.3862	3.03358	-37.5417	3.00466	-34.8821	3.01302	-31.3819	3.00566	-23.2881	3.01083	-14.0306	3.00491	-23.4879	3.01109	-4.59553	3.01108	-13.6524	3.01061	-12.12	3.00307	-9.48753	3.01261	-9.00881	3.00766	-8.48785	3.00639	-18.5006	3.00844	-10.2571	3.01202	-26.0762	3.01205			-25.7071	2.6204	-28.9491	2.61495	-44.9887	2.62917	-19.2319	2.61047	-17.9872	2.61798	-18.9692	2.61739	-21.3378	2.61482	-20.5381	2.6121
-39.2905	3.03835	-29.274	3.00922	-31.6137	3.01777	-28.7021	3.01016	-26.0823	3.01544	-16.8118	3.00949	-19.0093	3.01563	-10.7126	3.01588	-17.7688	3.0153	-18.321	3.00738	-17.0063	3.01731	-15.0336	3.01192	-5.53904	3.01086	-23.6468	3.01314	-17.1426	3.01658	-20.3368	3.01648			-44.0658	2.62464	-26.7223	2.61914	-23.1604	2.63342	-16.9181	2.61456	-20.8245	2.62212	-19.1415	2.62158	-19.031	2.61907	-20.3275	2.61627
-34.2642	3.04311	-35.0593	3.01379	-34.4303	3.02252	-38.478	3.01466	-18.334	3.02004	-14.2184	3.01406	-20.9148	3.02017	-6.81999	3.02068	-9.57913	3.01998	-14.6429	3.01168	-15.9441	3.02202	-15.048	3.01618	-10.1907	3.01534	-26.5024	3.01785	-14.8489	3.02114	-21.4798	3.02091			-42.5333	2.62888	-37.922	2.62332	-25.3147	2.63766	-16.8209	2.61866	-15.4647	2.62626	-17.6196	2.62578	-10.5551	2.62331	-20.5511	2.62044
-29.2144	3.04787	-35.5763	3.01836	-40.5671	3.02728	-41.9024	3.01916	-17.3957	3.02465	-15.271	3.01864	-13.3969	3.0247	-7.94001	3.02548	-14.855	3.02466	-21.0766	3.01598	-25.1663	3.02672	-9.31136	3.02044	-8.03122	3.01981	-25.8994	3.02255	-16.1379	3.02569	-20.5123	3.02534			-36.5656	2.63313	-27.9975	2.62751	-22.9278	2.64191	-16.2418	2.62275	-22.0632	2.6304	-22.5837	2.62998	-17.0965	2.62755	-21.9549	2.62461
-36.0447	3.05264	-29.1879	3.02292	-30.6565	3.03203	-35.0324	3.02366	-14.9864	3.02925	-17.6522	3.02321	-19.2548	3.02924	-7.376	3.03028	-11.9731	3.02934	-15.4189	3.02028	-22.7704	3.03143	-11.696	3.0247	-20.4902	3.02428	-25.753	3.02726	-12.7059	3.03025	-22.7173	3.02977			-25.0147	2.63737	-24.6692	2.6317	-25.9519	2.64616	-18.0411	2.62684	-14.093	2.63454	-41.7776	2.63418	-24.4121	2.6318	-27.121	2.62878
-28.7132	3.0574	-30.3847	3.02749	-26.0222	3.03679	-26.9529	3.02816	-19.937	3.03386	-15.7732	3.02779	-19.6181	3.03378	-11.2938	3.03508	-2.14028	3.03402	-16.4855	3.02458	-19.6955	3.03613	-9.34525	3.02896	-13.3369	3.02875	-38.9262	3.03196	-6.25552	3.03481	-28.4492	3.0342			-28.3378	2.64161	-32.8934	2.63588	-41.614	2.65041	-21.6524	2.63094	-14.0829	2.63868	-42.0157	2.63838	-43.6724	2.63604	-30.5221	2.63295
-23.3704	3.06217	-29.6314	3.03205	-30.2536	3.04154	-37.9268	3.03266	-14.3683	3.03846	-16.8702	3.03237	-15.6778	3.03831	-4.56768	3.03988	-18.6939	3.03871	-18.2136	3.02889	-16.1115	3.04083	-9.44961	3.03322	-9.45394	3.03322	-33.3518	3.03667	-8.30541	3.03937	-25.7337	3.03863			-25.9439	2.64586	-32.1216	2.64007	-30.3004	2.65466	-23.6744	2.63503	-16.7416	2.64282	-31.7674	2.64257	-32.114	2.64029	-22.2885	2.63712
-29.9896	3.06693	-30.1203	3.04169	-27.7377	3.05108	-26.3858	3.04226	-14.8521	3.04805	-12.1859	3.04198	-7.62008	3.0479	-3.80017	3.04936	-11.2437	3.04839	-10.3666	3.03852	-11.6299	3.05028	-12.8847	3.04265	-6.34147	3.0427	-23.6684	3.04137	-12.815	3.04906	-21.2371	3.0482			-39.4701	2.6501	-32.7434	2.64842	-27.517	2.65891	-35.7822	2.6434	-11.4971	2.65108	-29.2065	2.65089	-27.5539	2.64865	-20.7315	2.64129
-39.1467	3.07653	-27.5257	3.04676	-25.3228	3.05587	-30.2003	3.04736	-6.04313	3.05303	-14.916	3.04702	-9.54522	3.05295	-10.0457	3.05405	-11.6982	3.05339	-19.4214	3.04385	-16.6095	3.05501	-7.97914	3.04782	-17.0946	3.0477	-23.7821	3.05102	-11.5286	3.05419	-29.2407	3.05333			-39.0108	2.65853	-44.1065	2.65258	-30.8229	2.66756	-41.1919	2.64766	-15.4947	2.65519	-43.5684	2.65501	-23.5616	2.65276	-18.3246	2.64961
-41.3605	3.08136	-29.7608	3.05183	-32.7127	3.06066	-25.4871	3.05246	-10.9328	3.05801	-19.6447	3.05207	-11.247	3.058	-3.45064	3.05874	-16.6831	3.0584	-42.5553	3.04919	-13.7307	3.05975	-12.9747	3.05299	-20.5786	3.0527	-13.7245	3.05595	-8.17795	3.05932	-22.8995	3.05846			-45.4843	2.66271	-36.1565	2.65675	-36.0976	2.67195	-32.3904	2.65193	-10.1496	2.65931	-28.2377	2.65912	-13.7765	2.65687	-21.9673	2.65376
-42.739	3.08619	-28.9202	3.0569	-30.6059	3.06545	-32.5541	3.05756	-14.612	3.06299	-19.1954	3.05711	-13.4397	3.06306	-9.81064	3.06342	-12.2793	3.0634	-33.6073	3.05452	-7.28745	3.06449	-9.84083	3.05816	-19.5412	3.0577	-19.114	3.06089	-7.41532	3.06446	-19.789	3.06359			-40.3686	2.66689	-42.2305	2.66091	-36.7475	2.67635	-19.9921	2.6562	-10.5203	2.66343	-24.6808	2.66324	-11.364	2.66099	-33.8992	2.65791
-50.2935	3.09101	-28.5666	3.06197	-36.4135	3.07023	-20.918	3.06266	-16.5304	3.06798	-6.82505	3.06215	-13.0719	3.06811	-5.32391	3.06811	-12.3585	3.0684	-32.0251	3.05985	-6.94553	3.06923	-10.789	3.06334	-11.4348	3.06271	-23.8904	3.06583	-6.67077	3.06959	-21.2889	3.06872			-33.6935	2.67107	-38.0183	2.66508	-36.4821	2.68074	-23.4009	2.66047	-18.8661	2.66755	-24.692	2.66736	-15.7123	2.6651	-26.5285	2.66206
-42.6598	3.09584	-24.2618	3.06704	-36.3537	3.07502	-18.4414	3.06776	-15.6922	3.07296	-15.4502	3.06719	-15.5756	3.07316	-12.7842	3.0728	-11.3965	3.0734	-25.236	3.06519	-16.1004	3.07396	-0.44103	3.06851	-23.9788	3.06771	-12.1572	3.07076	-19.7118	3.07472	-14.8147	3.07385			-41.1713	2.67525	-36.742	2.66924	-34.5451	2.68514	-21.7885	2.66474	-16.1377	2.67167	-24.2304	2.67148	-20.0994	2.66922	-18.9907	2.66621
-47.8641	3.10067	-29.1262	3.07211	-34.2791	3.07981	-31.662	3.07287	-16.3723	3.07794	-10.244	3.07223	-15.2103	3.07821	-5.59909	3.07748	-10.2176	3.07841	-22.5515	3.07052	-18.9993	3.0787	-8.27262	3.07368	-16.2696	3.07271	-21.7671	3.0757	-10.38	3.07986	-14.7871	3.07899			-36.1213	2.67943	-43.3757	2.67341	-36.7013	2.68953	-11.7073	2.66901	-11.6511	2.67578	-20.3435	2.67559	-16.4988	2.67333	-30.1607	2.67036
-49.0815	3.1055	-26.2384	3.07719	-30.7031	3.0846	-36.1017	3.07797	-15.2349	3.08292	-19.4645	3.07727	-18.215	3.08326	-8.41558	3.08217	-19.2851	3.08341	-21.8131	3.07585	-15.3337	3.08344	-12.7144	3.07885	-14.555	3.07772	-19.6715	3.08064	-13.7406	3.08499	-15.414	3.08412			-41.5461	2.68361	-36.0096	2.67757	-46.5083	2.69393	-6.60385	2.67328	-12.8509	2.6799	-23.3189	2.67971	-21.4381	2.67744	-31.165	2.67451
-45.3504	3.11033	-25.8949	3.08226	-32.4941	3.08939	-27.3325	3.08307	-20.5681	3.0879	-9.60763	3.08231	-12.2869	3.08831	-14.8671	3.08685	-16.9154	3.08841	-21.0935	3.08118	-11.0716	3.08817	-3.84479	3.08402	-10.3355	3.08272	-25.0734	3.08558	-14.8864	3.09012	-19.9413	3.08925			-31.6948	2.6878	-28.7685	2.68174	-39.0074	2.69832	-7.2634	2.67755	-14.1475	2.68402	-23.3052	2.68383	-22.5007	2.68156	-40.6869	2.67866
-48.1479	3.11516	-28.8569	3.08733	-36.3343	3.09417	-23.2901	3.08817	-23.0542	3.09289	-16.3502	3.08736	-11.693	3.09336	-13.5772	3.09154	-19.724	3.09341	-8.42923	3.08652	-14.5103	3.09291	-4.73529	3.08919	-11.2721	3.08772	-22.2841	3.09051	-16.3803	3.09525	-23.2916	3.09438			-36.9469	2.69198	-32.643	2.68591	-35.3102	2.70272	-16.484	2.68182	-15.0765	2.68814	-22.0299	2.68795	-22.341	2.68567	-51.8844	2.68281
-45.8197	3.11999	-27.0006	3.09721	-41.3377	3.10394	-25.2517	3.09803	-22.6025	3.10241	-4.95256	3.09709	-11.0857	3.10296	-21.8038	3.1012	-14.6433	3.10308	-24.1997	3.09649	-14.4866	3.10237	-11.7231	3.09928	-3.58048	3.09759	-19.6335	3.09545	-13.9637	3.10511	-15.112	3.10421			-45.7617	2.69616	-32.1883	2.69447	-29.8612	2.70712	-6.29472	2.69042	-22.5051	2.69661	-23.7648	2.69639	-36.8309	2.69418	-37.1844	2.68696
-36.7831	3.13012	-29.5268	3.10202	-28.808	3.10891	-28.546	3.1028	-15.4932	3.10696	-14.4464	3.10178	-17.1469	3.10751	-16.0128	3.10616	-17.3709	3.10775	-10.3079	3.10113	-16.9854	3.10709	-7.92372	3.1042	-6.73723	3.10245	-10.7825	3.10536	-11.2705	3.10983	-20.702	3.10891			-35.0421	2.70461	-18.0044	2.69886	-29.4324	2.71573	-10.2221	2.69475	-12.0596	2.70097	-16.8541	2.70071	-35.4331	2.69858	-29.1342	2.69548
-43.8519	3.13542	-25.777	3.10683	-33.0217	3.11388	-28.2105	3.10756	-14.6627	3.11151	-18.2391	3.10647	-16.1455	3.11206	-8.52	3.11113	-16.5622	3.11242	-11.2098	3.10577	-10.9633	3.1118	-8.17697	3.10911	-6.82917	3.10731	-19.2171	3.11034	-20.6982	3.11456	-35.0213	3.11361			-39.073	2.70889	-31.1213	2.70326	-29.8269	2.71995	-12.4335	2.69907	-15.8335	2.70532	-30.9558	2.70503	-28.9113	2.70298	-32.0131	2.69984
-42.1792	3.14072	-34.4789	3.11164	-36.8289	3.11886	-27.127	3.11232	-13.6243	3.11605	-8.55256	3.11116	-17.4542	3.11661	-11.2269	3.1161	-10.09	3.11709	-15.6991	3.11041	-14.3293	3.11652	-2.65096	3.11403	-7.30286	3.11218	-12.1245	3.11532	-10.7601	3.11928	-24.9622	3.11832			-33.1199	2.71316	-32.604	2.70766	-37.1946	2.72417	-5.179	2.7034	-21.4556	2.70968	-24.4425	2.70935	-27.7979	2.70737	-26.5265	2.7042
-39.1532	3.14603	-31.4577	3.11645	-31.0263	3.12383	-24.9767	3.11708	-20.0433	3.1206	-11.4908	3.11585	-11.7426	3.12115	-7.31908	3.12107	-11.1788	3.12176	-13.1134	3.11504	-10.7558	3.12124	-4.70976	3.11894	-7.38473	3.11704	-7.63644	3.12029	-11.5345	3.124	-25.0487	3.12302			-24.7856	2.71743	-29.236	2.71205	-45.3282	2.72839	-4.8599	2.70773	-14.0616	2.71404	-31.5905	2.71367	-20.6829	2.71177	-18.665	2.70857
-37.4338	3.15133	-31.9294	3.12127	-24.3771	3.12881	-33.557	3.12185	-20.1882	3.12515	-17.1239	3.12054	-23.8454	3.1257	-7.9186	3.12604	-6.70371	3.12643	-15.2549	3.11968	-24.6555	3.12596	-4.63158	3.12386	-4.9796	3.1219	-11.6632	3.12527	-9.22305	3.12872	-14.8473	3.12772			-36.3181	2.7217	-26.3513	2.71645	-43.9632	2.73261	-11.6412	2.71206	-10.8881	2.71839	-26.3591	2.71799	-18.5133	2.71616	-22.6238	2.71293
-25.5894	3.15663	-31.8187	3.12608	-31.8173	3.13378	-33.513	3.12661	-22.1636	3.12969	-9.79332	3.12523	-18.6597	3.13025	-1.87309	3.13101	-9.98776	3.1311	-10.6354	3.12432	-21.8526	3.13068	-4.64961	3.12878	-9.84425	3.12676	-15.3983	3.13024	-10.9699	3.13345	-18.5854	3.13242			-32.6865	2.72598	-26.3349	2.72085	-28.6643	2.73683	-4.82934	2.71639	-18.2711	2.72275	-23.5437	2.72231	-15.8706	2.72056	-28.089	2.71729
-29.1173	3.16193	-26.1476	3.13089	-24.0833	3.13875	-37.8808	3.13137	-19.1746	3.13424	-18.0907	3.12992	-30.3612	3.1348	-0.81181	3.13598	-9.28638	3.13577	-8.07973	3.12896	-13.957	3.1354	-8.14239	3.13369	-11.9318	3.13162	-29.9152	3.13522	-6.2737	3.13817	-22.1182	3.13712			-34.2647	2.73025	-33.1318	2.72524	-37.082	2.74105	-16.9716	2.72072	-22.5371	2.72711	-32.4725	2.72663	-13.3454	2.72496	-20.1841	2.72166
-27.7048	3.16723	-27.4304	3.1357	-27.3544	3.14373	-51.269	3.13613	-17.2147	3.13879	-11.9624	3.13461	-23.06	3.13934	-4.14973	3.14095	-15.6323	3.14044	-12.0931	3.1336	-19.1391	3.14011	1.41705	3.13861	-4.59538	3.13649	-27.0228	3.1402	-9.05012	3.14289	-19.654	3.14182			-31.8889	2.73452	-33.4913	2.72964	-37.0619	2.74527	-19.7237	2.72505	-13.0906	2.73146	-33.5636	2.73095	-14.984	2.72935	-24.5316	2.72602
-28.5672	3.17254	-25.2346	3.14051	-29.5422	3.1487	-55.3458	3.14089	-11.1877	3.14333	-9.92949	3.1393	-27.5454	3.14389	-2.17165	3.14592	-13.4287	3.14511	-10.1918	3.13824	-16.7053	3.14483	-7.78455	3.14352	-13.6033	3.14135	-18.1081	3.14517	-20.0801	3.14761	-23.281	3.14652			-31.9316	2.73879	-33.9047	2.73404	-29.8504	2.74949	-9.0108	2.72937	-17.8856	2.73582	-33.9848	2.73527	-8.90809	2.73375	-20.7886	2.73038
-25.2336	3.17784	-26.4892	3.15035	-35.2601	3.15858	-45.2432	3.15057	-17.5487	3.15301	-12.9439	3.14898	-21.217	3.15375	0.37824	3.15577	-11.0018	3.15478	-8.89049	3.14799	-4.40729	3.15471	-16.4471	3.15331	-19.1394	3.15123	-25.6595	3.15015	-26.1628	3.15732	-22.4644	3.15628			-44.8188	2.74307	-38.1281	2.7428	-33.7319	2.75371	-4.56472	2.7379	-15.5044	2.74451	-32.8734	2.74396	-11.3173	2.74241	-18.0757	2.73475
-32.2117	3.18781	-29.8766	3.15538	-26.7397	3.16349	-35.8533	3.15549	-20.4357	3.15813	-9.05224	3.15398	-14.6421	3.15906	-8.08868	3.16065	-15.949	3.15978	-15.5357	3.15311	-14.8089	3.15987	-14.7465	3.15818	-15.1214	3.15625	-18.4262	3.15998	-13.9537	3.16229	-19.5443	3.16134			-34.3322	2.75177	-26.8697	2.74717	-30.0827	2.76223	-11.144	2.74209	-14.3353	2.74885	-41.6365	2.74834	-17.0905	2.74667	-18.7854	2.74344
-42.4755	3.19247	-32.7609	3.16041	-23.8134	3.1684	-38.8755	3.1604	-19.3786	3.16326	-20.417	3.15898	-17.2407	3.16437	-8.30123	3.16554	-16.4175	3.16479	-10.8069	3.15823	-9.20038	3.16503	-5.41885	3.16305	-13.0364	3.16127	-15.9547	3.16484	-6.3052	3.16727	-30.0985	3.1664			-38.6723	2.7562	-37.0541	2.75154	-39.0165	2.76653	-16.7488	2.74628	-13.2319	2.75318	-41.8676	2.75271	-26.196	2.75093	-17.5159	2.74778
-32.8259	3.19713	-22.5606	3.16544	-27.7078	3.17331	-42.033	3.16532	-21.2884	3.16838	-9.00688	3.16397	-19.9034	3.16969	-10.7705	3.17042	-15.851	3.16979	-16.1305	3.16335	-12.258	3.17019	-11.0961	3.16791	-16.0763	3.16629	-14.3336	3.1697	-9.47438	3.17225	-49.503	3.17146			-34.6351	2.76062	-29.4253	2.75591	-33.7574	2.77083	-20.4695	2.75047	-10.0895	2.75752	-25.6473	2.75708	-46.7596	2.75519	-22.6196	2.75211
-31.6692	3.2018	-24.546	3.17047	-36.8822	3.17822	-47.5026	3.17024	-14.9997	3.17351	-11.8416	3.16897	-13.1257	3.175	-1.93546	3.1753	-20.517	3.1748	-15.6113	3.16846	-10.7987	3.17535	-7.1603	3.17278	-15.1551	3.17131	-12.6946	3.17456	-9.82051	3.17723	-34.7148	3.17652			-33.1382	2.76505	-33.3251	2.76028	-40.4284	2.77513	-16.0943	2.75466	-15.5731	2.76186	-25.9128	2.76145	-19.4434	2.75945	-19.3578	2.75645
-36.6409	3.20646	-25.1122	3.17549	-42.1779	3.18312	-40.3868	3.17515	-21.4167	3.17864	-14.1769	3.17396	-19.5362	3.18031	-8.36459	3.18019	-8.94224	3.17981	-13.7645	3.17358	-10.4148	3.18051	-19.433	3.17765	-13.0011	3.17633	-12.2452	3.17942	-10.261	3.18221	-36.0986	3.18158			-32.7496	2.76948	-36.4929	2.76465	-41.0309	2.77944	-12.3235	2.75886	-22.4419	2.76619	-29.725	2.76582	-22.8914	2.76371	-16.6776	2.76078
-34.1713	3.21112	-20.6487	3.18052	-41.6864	3.18803	-29.6794	3.18007	-14.6411	3.18376	-13.5246	3.17896	-25.7045	3.18562	-1.38059	3.18507	-12.7717	3.18481	-23.2369	3.1787	-3.98492	3.18567	-16.5589	3.18252	-16.0974	3.18135	-8.75205	3.18428	-10.0214	3.18719	-25.1413	3.18664			-37.0699	2.77391	-28.8402	2.76902	-43.2161	2.78374	-34.6359	2.76305	-16.3241	2.77053	-21.5103	2.77019	-16.9024	2.76797	-16.115	2.76512
-34.7558	3.21579	-33.4695	3.18555	-42.5052	3.19294	-26.0572	3.18499	-11.7059	3.18889	-14.1648	3.18395	-25.9195	3.19094	-12.3266	3.18995	-21.3903	3.18982	-16.4655	3.18382	-11.1467	3.19083	-8.67558	3.18739	-8.95293	3.18637	-15.8574	3.18914	-17.0679	3.19216	-22.2603	3.19169			-32.6559	2.77834	-20.5412	2.77339	-41.9918	2.78804	-26.1752	2.76724	-13.2041	2.77486	-24.8716	2.77456	-8.65767	2.77224	-10.0821	2.76945
-28.8824	3.22045	-24.6585	3.19058	-40.9045	3.19785	-22.7764	3.1899	-21.1913	3.19401	-19.2308	3.18895	-11.3453	3.19625	-1.83787	3.19484	-12.4336	3.19482	-9.71477	3.18893	-11.2971	3.19599	-14.8112	3.19226	-8.36711	3.19139	-13.4422	3.194	-16.6183	3.19714	-14.3526	3.19675			-32.1431	2.78277	-20.6316	2.77776	-26.968	2.79234	-25.1764	2.77143	-19.6922	2.7792	-22.3553	2.77893	-10.9691	2.7765	-10.5715	2.77379
-28.9049	3.22511	-24.9542	3.19561	-46.3165	3.20276	-27.7351	3.19482	-19.1361	3.19914	-16.2179	3.19395	-26.916	3.20156	-7.00316	3.19972	-6.23306	3.19983	-10.5971	3.19405	-12.6642	3.20115	-20.1458	3.19713	-10.5726	3.19641	-11.7659	3.19886	-9.84872	3.20212	-14.9774	3.20181			-36.2636	2.7872	-22.2757	2.78213	-28.1733	2.79664	-20.0858	2.77562	-17.4894	2.78354	-20.4624	2.7833	-15.0891	2.78076	-16.7003	2.77812
-23.7662	3.22978	-27.1823	3.20578	-41.8425	3.21292	-29.6676	3.20461	-18.5305	3.20946	-21.3221	3.20415	-26.4492	3.21155	-2.60312	3.20954	-4.70025	3.20998	-6.30135	3.20431	-12.2505	3.21127	-6.09355	3.2073	-13.9596	3.2065	-15.5939	3.20371	-5.73119	3.21214	-13.5065	3.21204			-39.8636	2.79162	-19.5225	2.79093	-35.6561	2.80094	-13.4963	2.78427	-16.4305	2.79229	-20.5637	2.79215	-15.7852	2.78956	-15.4666	2.78246
-30.4339	3.24001	-24.1225	3.21092	-42.6718	3.21818	-34.4511	3.20949	-20.9857	3.21466	-8.39977	3.20936	-36.0694	3.21623	0.4731	3.21448	-4.50098	3.21512	-11.1851	3.20944	-13.5271	3.21623	-8.6256	3.2126	-11.4749	3.21157	-13.6456	3.21354	-9.50028	3.21719	-17.9775	3.21721			-28.0475	2.80063	-23.2125	2.79537	-30.0156	2.80974	-17.2635	2.78872	-17.632	2.7967	-19.4744	2.79663	-15.0843	2.79409	-14.6368	2.79127
-31.0092	3.24557	-30.7521	3.21606	-37.2922	3.22343	-36.6149	3.21436	-25.6159	3.21986	-18.9002	3.21457	-25.2221	3.22091	-10.2307	3.21941	-6.63928	3.22027	-16.5484	3.21458	-17.9895	3.22119	-22.5077	3.2179	-12.5108	3.21664	-15.3572	3.2185	-13.5442	3.22224	-19.43	3.22238			-35.2456	2.80522	-25.3626	2.79981	-36.5509	2.81424	-10.2005	2.79318	-19.3386	2.80111	-26.2323	2.8011	-12.8402	2.79863	-15.2913	2.79576
-32.8914	3.25114	-23.7129	3.2212	-36.521	3.22869	-33.7645	3.21924	-19.3146	3.22506	-7.64	3.21978	-20.553	3.22558	-2.69747	3.22435	-9.50569	3.22542	-16.4848	3.21972	-16.8291	3.22615	-12.5602	3.2232	-14.7868	3.2217	-15.6405	3.22347	-11.4621	3.22728	-12.9974	3.22756			-42.4572	2.8098	-17.1377	2.80425	-27.6326	2.81873	-17.9655	2.79763	-22.0171	2.80552	-20.4306	2.80558	-13.0334	2.80316	-13.4595	2.80024
-26.2453	3.2567	-28.1086	3.22634	-35.4617	3.23395	-25.5749	3.22412	-13.5715	3.23025	-14.0049	3.22499	-17.0466	3.23026	-11.2715	3.22929	-11.0783	3.23056	-11.8693	3.22485	-1.97112	3.23111	-12.4824	3.22849	-14.7758	3.22677	-21.9741	3.22843	-20.7773	3.23233	-18.1332	3.23273			-35.9814	2.81438	-18.2222	2.80869	-32.4287	2.82323	-19.2677	2.80209	-12.9727	2.80994	-23.6589	2.81006	-9.77416	2.8077	-21.2463	2.80473
-20.2354	3.26227	-29.6358	3.23148	-36.2379	3.2392	-25.5509	3.22899	-13.5335	3.23545	-17.3638	3.2302	-22.188	3.23494	-9.17658	3.23422	-7.6157	3.23571	-7.88487	3.22999	-2.60915	3.23607	-5.93666	3.23379	-16.3058	3.23184	-9.34622	3.23339	-23.7442	3.23737	-18.3835	3.2379			-39.4056	2.81896	-29.7606	2.81312	-28.9598	2.82772	-18.8658	2.80654	-25.3332	2.81435	-29.7804	2.81453	-4.11349	2.81223	-19.8385	2.80921
-25.8576	3.26784	-27.9704	3.23662	-25.8728	3.24446	-28.622	3.23387	-16.4768	3.24065	-24.5219	3.23541	-23.3568	3.23962	-10.0365	3.23916	-6.68628	3.24086	-14.4442	3.23513	-12.9956	3.24103	-3.66347	3.23909	-15.1779	3.23691	-17.9494	3.23836	-17.9068	3.24242	-18.4427	3.24307			-39.3198	2.82354	-27.7547	2.81756	-31.0837	2.83222	-12.6279	2.811	-14.1963	2.81876	-24.2723	2.81901	-8.0225	2.81677	-15.3695	2.81369
-32.59	3.2734	-25.4751	3.24176	-26.9308	3.24972	-28.5371	3.23875	-15.0777	3.24585	-12.2065	3.24062	-17.8045	3.2443	-12.7144	3.2441	-6.00054	3.246	-10.5323	3.24027	-6.10911	3.24599	-0.96701	3.24439	-15.3351	3.24197	-14.4773	3.24332	-15.8711	3.24746	-15.1991	3.24824			-40.0876	2.82812	-31.8939	2.822	-26.7744	2.83672	-25.4648	2.81545	-10.5461	2.82318	-18.7867	2.82349	-10.8262	2.82131	-22.5699	2.81818
-24.8828	3.27897	-29.8106	3.2469	-25.6072	3.25497	-29.0374	3.24362	-11.0319	3.25105	-11.5499	3.24583	-10.2815	3.24897	-9.79703	3.24903	-10.9201	3.25115	-12.3938	3.2454	-10.5671	3.25095	-1.93426	3.24969	-12.9456	3.24704	-11.2045	3.24828	-12.9055	3.25251	-16.2571	3.25341			-58.5765	2.8327	-33.3546	2.82644	-32.241	2.84121	-20.25	2.81991	-16.9512	2.82759	-11.9332	2.82796	-11.9559	2.82584	-8.96211	2.82266
-32.1806	3.28453	-29.2265	3.25204	-28.849	3.26023	-24.8805	3.2485	-13.3377	3.25625	-13.4196	3.25104	-10.1803	3.25365	-19.8655	3.25397	-12.6188	3.2563	-10.4199	3.25054	-5.51274	3.25591	-3.71871	3.25499	-8.50777	3.25211	-12.8651	3.25325	-9.6858	3.25755	-16.0464	3.25858			-38.6957	2.83728	-26.3207	2.83088	-31.0852	2.84571	-22.817	2.82436	-22.4718	2.832	-24.6203	2.83244	-7.96733	2.83038	-12.8536	2.82715
-27.5563	3.2901	-26.9954	3.26227	-25.4322	3.27052	-26.3419	3.25871	-29.7551	3.26668	-17.9229	3.26117	-19.1278	3.26378	-15.5644	3.2647	-16.295	3.26682	-11.8776	3.26051	2.23113	3.26637	-2.15917	3.26515	-13.0159	3.26204	-5.84596	3.25821	-19.4866	3.26779	-17.9405	3.26894			-31.3071	2.84186	-31.7533	2.83972	-30.6013	2.8502	-20.37	2.83332	-21.4878	2.84093	-20.0957	2.84143	-5.62363	2.83937	-13.6778	2.83163
-25.1648	3.30058	-31.0201	3.26736	-32.2278	3.27555	-20.2221	3.26404	-25.4658	3.27192	-12.4806	3.26608	-16.8117	3.26923	-4.94178	3.27049	-21.3952	3.2722	-4.71759	3.26535	-12.2519	3.27188	-4.91949	3.27002	-4.30998	3.2669	-10.5497	3.26847	-18.1191	3.27297	-15.5586	3.27413			-38.4015	2.85102	-32.0164	2.84412	-31.3149	2.85926	-17.7101	2.83783	-15.712	2.84545	-27.4627	2.84593	-29.8094	2.84383	-21.857	2.84057
-24.145	3.3055	-22.1105	3.27246	-32.3659	3.28058	-23.4468	3.26937	-24.4023	3.27716	-19.781	3.27099	-29.8892	3.27467	-5.25185	3.27628	-9.57247	3.27758	-9.57946	3.27019	-11.5211	3.27738	-2.78465	3.27488	-4.0312	3.27175	-11.7285	3.27377	-5.66335	3.27816	-17.4375	3.27932			-30.6945	2.85559	-27.7675	2.84853	-37.9451	2.86383	-21.074	2.84233	-12.6615	2.84997	-24.912	2.85045	-15.627	2.84829	-18.8182	2.84502
-28.4954	3.31042	-23.2039	3.27755	-28.0493	3.28561	-28.4309	3.27471	-18.4242	3.2824	-23.5299	3.2759	-24.4776	3.28012	-12.0132	3.28207	-10.4082	3.28296	-9.45926	3.27502	-10.6503	3.28289	-0.6181	3.27975	-11.5061	3.27661	-7.87673	3.27906	-12.4151	3.28335	-13.1003	3.28451			-29.6666	2.86016	-27.64	2.85294	-42.3006	2.8684	-18.6503	2.84684	-4.02499	2.85449	-24.2038	2.85496	-9.37086	2.85275	-25.3606	2.84947
-30.5184	3.31534	-20.4119	3.28265	-22.9967	3.29064	-39.9742	3.28004	-16.0568	3.28764	-18.8017	3.28081	-27.3029	3.28557	-12.797	3.28786	-13.5673	3.28833	-15.9666	3.27986	-10.06	3.28839	-2.86603	3.28461	-13.5736	3.28147	-6.6066	3.28436	-5.60509	3.28854	-25.3901	3.2897			-34.6869	2.86473	-28.9459	2.85734	-45.6028	2.87296	-16.9578	2.85134	-6.44125	2.85901	-34.1647	2.85947	-21.0179	2.85721	-22.7941	2.85393
-36.2489	3.32025	-22.7989	3.28774	-33.3249	3.29568	-30.1906	3.28537	-17.4384	3.29288	-22.6426	3.28572	-11.5806	3.29102	-9.20689	3.29365	-13.0526	3.29371	-10.5777	3.28469	-4.96281	3.2939	-7.54139	3.28947	-11.1225	3.28633	-16.5538	3.28965	-10.5792	3.29372	-14.3531	3.29489			-35.3396	2.86931	-18.7922	2.86175	-35.3314	2.87753	-16.9772	2.85585	-9.44575	2.86352	-31.6208	2.86398	-16.2137	2.86168	-16.1691	2.85838
-25.431	3.32517	-28.499	3.29283	-31.7093	3.30071	-23.823	3.2907	-15.5731	3.29812	-23.4053	3.29063	-21.2388	3.29646	-6.49716	3.29944	-15.8703	3.29909	-13.2105	3.28953	-12.5828	3.2994	-15.0008	3.29434	-6.86118	3.29119	-17.5068	3.29495	-10.5047	3.29891	-9.47489	3.30008			-31.1608	2.87388	-25.0161	2.86615	-27.9098	2.8821	-15.784	2.86036	-9.55708	2.86804	-38.7535	2.86849	-32.4858	2.86614	-13.9623	2.86283
-24.58	3.33009	-25.888	3.29793	-30.8276	3.30574	-24.7234	3.29604	-12.0905	3.30336	-18.5872	3.29554	-15.3467	3.30191	-11.212	3.30523	-9.96668	3.30447	-15.169	3.29436	-9.87496	3.30491	-8.35273	3.2992	-12.0322	3.29605	-7.60015	3.30024	-13.4434	3.3041	-9.78135	3.30527			-30.9393	2.87845	-28.4004	2.87056	-33.9971	2.88667	-23.0702	2.86486	-6.05056	2.87256	-26.8653	2.873	-21.1476	2.8706	-17.3945	2.86729
-22.4146	3.33501	-34.5583	3.30302	-23.4898	3.31077	-20.7963	3.30137	-14.1186	3.3086	-18.3748	3.30045	-17.6903	3.30736	-7.97215	3.31102	-20.699	3.30985	-14.2724	3.2992	-17.3162	3.31041	-4.2959	3.30407	-4.16109	3.30091	-13.7977	3.30554	-11.3269	3.30929	-13.4987	3.31046			-39.8815	2.88302	-23.9633	2.87496	-30.3782	2.89123	-10.8233	2.86937	-7.81919	2.87708	-31.6177	2.87751	-20.6819	2.87506	-14.4041	2.87174
-24.1673	3.33992	-32.714	3.30811	-24.7942	3.3158	-27.8604	3.3067	-15.9514	3.31384	-16.7966	3.30537	-31.1965	3.31281	-5.36797	3.31681	-20.5187	3.31522	-10.6104	3.30404	-8.32849	3.31592	-3.58313	3.30893	-0.97632	3.30577	-11.7955	3.31083	-13.9994	3.31447	-11.4109	3.31565			-39.0536	2.88759	-28.6266	2.87937	-32.3047	2.8958	-8.92888	2.87388	-10.3559	2.8816	-26.5994	2.88202	-17.7793	2.87952	-15.6683	2.87619
-25.6915	3.34484	-36.3201	3.31835	-21.9399	3.32612	-19.3004	3.31768	-22.3919	3.3246	-13.1943	3.31587	-39.5065	3.32372	-7.12399	3.32751	-15.0144	3.32588	-6.43185	3.3141	-11.1248	3.32649	-19.8202	3.31901	-7.31764	3.31602	-12.0128	3.31613	-15.0182	3.32527	-2.77983	3.32623			-45.0692	2.89216	-27.2857	2.88822	-31.7708	2.90037	-20.9899	2.88288	-12.6082	2.89053	-30.5216	2.89092	-23.0756	2.88844	-10.3821	2.88064
-35.5392	3.35529	-22.8582	3.32349	-29.3717	3.3314	-31.3499	3.32333	-13.0237	3.33013	-25.7743	3.32146	-22.5291	3.32918	-3.64823	3.33241	-11.1608	3.33117	-14.6245	3.31933	-15.8009	3.33156	-6.45442	3.32423	-5.15133	3.32142	-14.1545	3.32682	-10.7057	3.33087	-13.5219	3.33162			-52.0943	2.90106	-29.2075	2.89266	-27.3157	2.90939	-15.49	2.88739	-13.1957	2.89494	-31.4215	2.89531	-20.8047	2.8929	-18.9131	2.88952
-24.5955	3.36081	-27.6868	3.32863	-29.4138	3.33668	-39.5269	3.32898	-27.4315	3.33566	-24.7614	3.32705	-19.9034	3.33464	-5.27253	3.33731	-10.2918	3.33645	-19.5541	3.32456	-5.3746	3.33662	-8.19069	3.32944	-2.00156	3.32681	-8.3902	3.33221	-10.2408	3.33648	-16.8836	3.33701			-51.4148	2.90538	-20.3679	2.89711	-27.7044	2.91385	-23.914	2.89189	-6.86075	2.89935	-29.6513	2.8997	-23.125	2.89737	-23.4487	2.89393
-31.7853	3.36634	-25.929	3.33376	-31.9893	3.34197	-32.1056	3.33462	-18.7242	3.34119	-35.4789	3.33264	-19.3712	3.3401	-9.7963	3.34222	-8.77988	3.34173	-19.9024	3.32979	-17.356	3.34169	-6.9235	3.33466	-3.6212	3.33221	-12.5598	3.3376	-9.85407	3.34209	-12.4823	3.3424			-37.737	2.9097	-31.1978	2.90155	-35.9349	2.91831	-20.3893	2.89639	-21.811	2.90376	-34.6154	2.90409	-20.1729	2.90183	-23.6777	2.89835
-33.0116	3.37187	-27.4788	3.3389	-39.492	3.34725	-25.9349	3.34027	-19.9692	3.34672	-25.2527	3.33823	-22.6373	3.34557	-4.17459	3.34712	-6.79823	3.34701	-15.3695	3.33502	-8.97412	3.34675	-7.24862	3.33987	-1.10224	3.33761	-16.665	3.34299	-11.4728	3.34769	-17.0279	3.34779			-41.5324	2.91403	-41.7569	2.906	-34.3031	2.92277	-21.5529	2.90089	-25.7472	2.90817	-32.7528	2.90848	-19.0446	2.9063	-19.9754	2.90277
-33.215	3.37739	-26.6574	3.34404	-32.1837	3.35253	-27.6618	3.34592	-14.1208	3.35225	-29.8848	3.34382	-17.2125	3.35103	-12.6191	3.35203	-13.9163	3.35229	-11.5686	3.34025	-2.47587	3.35182	-5.20926	3.34509	-7.39069	3.343	-9.19065	3.34838	-12.4536	3.3533	-23.258	3.35318			-45.5584	2.91835	-37.4848	2.91044	-37.3418	2.92722	-16.359	2.90539	-28.9148	2.91258	-25.4203	2.91288	-16.942	2.91076	-17.9336	2.90719
-33.0519	3.38292	-28.9734	3.34918	-24.1501	3.35781	-28.9894	3.35157	-13.7126	3.35778	-22.9741	3.34941	-9.92596	3.35649	-1.99486	3.35693	-15.9362	3.35757	-9.81001	3.34548	-7.23226	3.35688	-7.88724	3.35031	-8.81257	3.3484	-8.39792	3.35378	-9.39772	3.35891	-11.8728	3.35857			-47.8193	2.92267	-32.3901	2.91488	-39.7917	2.93168	-19.9608	2.90989	-14.9004	2.91699	-26.5517	2.91727	-32.8791	2.91522	-13.087	2.91161
-28.2556	3.38845	-25.6724	3.35432	-36.899	3.36309	-30.453	3.35722	-14.2881	3.36331	-9.70539	3.355	-9.0565	3.36195	-5.81708	3.36184	-14.0412	3.36286	-10.3666	3.35071	-8.2297	3.36195	0.71863	3.35552	-7.08454	3.35379	-13.6007	3.35917	-2.00311	3.36451	-12.8922	3.36396			-41.5356	2.927	-30.5988	2.91933	-33.8048	2.93614	-23.9223	2.9144	-14.8721	2.9214	-33.9096	2.92166	-34.2756	2.91969	-15.4652	2.91602
-25.1443	3.39397	-29.8164	3.35946	-22.9958	3.36838	-25.9113	3.36286	-10.9425	3.36884	-19.3382	3.36059	-9.72891	3.36742	-2.02468	3.36674	-11.5247	3.36814	-10.2897	3.35594	-8.58951	3.36701	-3.13224	3.36074	-11.3217	3.35919	-15.5607	3.36456	-6.28365	3.37012	-16.4206	3.36935			-38.3344	2.93132	-33.0518	2.92377	-40.7517	2.9406	-12.8791	2.9189	-16.1779	2.92581	-27.2204	2.92605	-29.5194	2.92415	-14.7122	2.92044
-28.4005	3.3995	-30.7195	3.3646	-25.0335	3.37366	-25.2591	3.36851	-18.8419	3.37437	-17.2753	3.36618	-5.96966	3.37288	0.31846	3.37164	-10.5053	3.37342	-13.228	3.36117	-16.6015	3.37208	-5.0495	3.36596	-10.0686	3.36458	-10.7014	3.36995	-9.69966	3.37573	-21.5193	3.37475			-42.6563	2.93564	-35.8572	2.92822	-29.2362	2.94506	-14.3273	2.9234	-12.4424	2.93022	-24.3739	2.93044	-15.8287	2.92861	-26.4978	2.92486
-25.938	3.40503	-28.7829	3.37518	-36.9713	3.38463	-20.6186	3.37934	-14.6849	3.38522	-22.8229	3.37706	-8.9724	3.38364	-3.74699	3.38198	-11.989	3.38388	-22.4281	3.37207	-11.2141	3.38252	-3.16118	3.37676	-13.9055	3.37554	-8.10241	3.37534	-9.15147	3.38655	-23.8894	3.38555			-39.9009	2.93996	-38.6552	2.9374	-30.0943	2.94952	-15.6921	2.93262	0.96687	2.93936	-36.388	2.9396	-18.6991	2.93781	-23.1476	2.92928
-27.3605	3.41572	-24.8527	3.38062	-33.5009	3.39031	-26.6141	3.38452	-13.8048	3.39054	-21.2966	3.38234	-13.794	3.38894	-5.07722	3.3874	-5.11209	3.38905	-16.202	3.37773	-5.07965	3.38789	0.18962	3.38234	-5.02057	3.3811	-13.9706	3.38617	-7.33911	3.39176	-19.3436	3.39096			-40.43	2.94894	-29.7023	2.94214	-32.0953	2.95876	-22.152	2.93735	-5.81318	2.94408	-24.5071	2.94436	-29.1743	2.94254	-24.2484	2.93847
-22.9884	3.42089	-26.0657	3.38606	-38.4669	3.396	-28.373	3.3897	-12.9952	3.39586	-20.1563	3.38763	-11.1843	3.39424	-9.41853	3.39283	-8.85843	3.39423	-13.5426	3.3834	-9.94427	3.39327	-3.02584	3.38793	1.69838	3.38666	-13.3252	3.3916	-17.9675	3.39698	-16.479	3.39637			-39.7985	2.95359	-27.7769	2.94688	-28.1092	2.96355	-11.7443	2.94207	-13.3445	2.94881	-41.504	2.94913	-16.2414	2.94727	-20.1203	2.94324
-27.0947	3.42606	-24.5474	3.3915	-29.9823	3.40169	-21.7795	3.39488	-19.3994	3.40119	-16.698	3.39292	-11.0117	3.39953	-9.03528	3.39826	-11.5276	3.39941	-14.4225	3.38906	-10.7932	3.39864	-3.57799	3.39351	-5.96393	3.39222	-12.1431	3.39704	-12.4928	3.40219	-12.0308	3.40178			-38.1815	2.95825	-36.2674	2.95163	-37.1253	2.96833	-11.4873	2.9468	-5.62964	2.95353	-33.0074	2.95389	-15.1364	2.952	-12.1832	2.94801
-32.7777	3.43123	-24.7783	3.39693	-28.6031	3.40737	-21.9659	3.40006	-16.8267	3.40651	-15.0744	3.39821	-10.6268	3.40483	-10.3336	3.40369	-13.8095	3.40458	-8.83673	3.39473	-9.49189	3.40401	-2.24361	3.3991	-6.60352	3.39778	-9.95642	3.40247	-6.16551	3.4074	-11.8066	3.40719			-24.492	2.9629	-23.8236	2.95637	-33.2186	2.97312	-16.1282	2.95152	-9.77899	2.95826	-40.3903	2.95866	-15.2095	2.95674	-26.7145	2.95278
-27.2743	3.43641	-27.2191	3.40237	-32.198	3.41306	-32.7344	3.40524	-12.6857	3.41183	-12.6481	3.40349	-11.0818	3.41013	-3.7934	3.40911	-11.0768	3.40976	-7.83048	3.40039	-4.20419	3.40939	-2.40189	3.40468	-7.36582	3.40334	-13.2815	3.40791	-2.09209	3.41262	-14.637	3.4126			-32.0826	2.96756	-35.8162	2.96111	-44.4591	2.9779	-7.85478	2.95624	-15.5763	2.96298	-36.8873	2.96342	-12.2978	2.96147	-12.7767	2.95756
-31.1407	3.44158	-29.5887	3.40781	-37.5561	3.41874	-27.0153	3.41042	-13.205	3.41715	-11.4509	3.40878	-12.5845	3.41543	1.74205	3.41454	-15.2223	3.41494	-9.24892	3.40606	-9.15629	3.41476	-8.69125	3.41027	-10.2725	3.4089	-6.04552	3.41334	-8.21565	3.41783	-5.02209	3.41802			-30.1858	2.97221	-33.8927	2.96585	-39.2431	2.98269	-16.2603	2.96097	-5.25739	2.96771	-26.9355	2.96818	-7.80698	2.9662	-13.2285	2.96233
-40.6651	3.44675	-25.4779	3.41325	-29.8727	3.42443	-29.8648	3.4156	-18.2642	3.42248	-19.5114	3.41407	-8.65632	3.42072	-0.12956	3.41997	-18.3578	3.42011	-7.8389	3.41172	-7.1943	3.42013	-10.2524	3.41585	-6.45802	3.41446	-9.15907	3.41878	-5.93596	3.42305	-8.39844	3.42343			-22.7553	2.97687	-41.4261	2.97059	-36.4901	2.98747	-6.03669	2.96569	-7.20322	2.97243	-33.9508	2.97295	-16.7894	2.97093	-13.665	2.9671
-29.0335	3.45192	-23.7873	3.41869	-37.6106	3.43012	-19.7762	3.42078	-15.4725	3.4278	-17.5468	3.41936	-10.0067	3.42602	-1.87002	3.4254	-10.3739	3.42529	-10.9222	3.41739	0.13599	3.42551	-3.97608	3.42143	-6.57648	3.42002	-7.93777	3.42421	-7.73454	3.42826	-15.0981	3.42884			-27.3772	2.98152	-33.779	2.97533	-38.1502	2.99226	-13.3058	2.97041	-8.25307	2.97716	-25.5991	2.97771	-12.106	2.97567	-20.1456	2.97187
-25.9479	3.45709	-19.5587	3.42413	-37.3235	3.4358	-29.881	3.42596	-8.02478	3.43312	-16.244	3.42464	-2.75069	3.43132	-8.74871	3.43083	-8.69064	3.43047	-8.40739	3.42305	-1.21763	3.43088	-4.11265	3.42702	-19.0855	3.42558	-12.2838	3.42965	-9.53889	3.43347	-12.8041	3.43425			-25.6411	2.98617	-24.4921	2.98007	-34.9469	2.99705	-10.4412	2.97514	-9.30451	2.98188	-30.0054	2.98248	-13.0397	2.9804	-22.0656	2.97664
-26.3236	3.46226	-30.4985	3.4348	-38.7709	3.44671	-27.1266	3.43633	-14.0812	3.44343	-13.1749	3.43517	-17.6541	3.44192	-10.9119	3.44136	-14.4358	3.44075	-2.16221	3.43397	-1.78857	3.44144	-6.37108	3.43795	-21.9215	3.43638	-10.4623	3.43508	-17.7123	3.44371	-17.298	3.44448			-22.0333	2.99083	-33.9122	2.98958	-46.0386	3.00183	-12.1719	2.98454	-6.97411	2.99136	-22.749	2.99207	-7.51098	2.98987	-25.287	2.98141
-23.2314	3.47346	-28.741	3.44003	-21.6243	3.45193	-21.4961	3.44151	-11.2959	3.44842	-7.46984	3.4404	-13.9068	3.44722	-7.23548	3.44647	-12.7038	3.44586	-12.9216	3.43923	-5.34754	3.44663	-5.16818	3.44331	-19.8813	3.44162	-11.5341	3.44548	-11.7637	3.44873	-22.1877	3.44931			-23.6423	3.00028	-29.0937	2.99435	-37.3446	3.01136	-13.2701	2.98923	-7.49896	2.99611	-27.808	2.9969	-10.273	2.99461	-16.891	2.99092
-33.9745	3.47949	-20.7816	3.44527	-26.8633	3.45715	-21.5657	3.44669	-11.5486	3.45341	-16.047	3.44563	-7.68554	3.45252	-7.90998	3.45158	-10.6308	3.45097	-6.72311	3.44448	-2.54163	3.45182	-0.55186	3.44866	-22.6705	3.44685	-21.5649	3.45045	-11.96	3.45376	-16.5319	3.45413			-21.2334	3.00507	-31.4407	2.99912	-28.4233	3.01611	-7.3494	2.99391	-13.909	3.00086	-27.0501	3.00173	-6.97039	2.99935	-11.0072	2.99565
-26.7307	3.48552	-19.7027	3.4505	-22.888	3.46236	-24.9118	3.45187	-11.712	3.4584	-10.3566	3.45087	-11.559	3.45782	-13.9194	3.45669	-15.0298	3.45608	-3.10208	3.44974	-3.01106	3.457	-13.4139	3.45401	-11.6076	3.45209	-6.64041	3.45542	-8.48568	3.45878	-21.161	3.45895			-24.2512	3.00987	-33.7361	3.00389	-23.6382	3.02085	-14.8368	2.99859	-12.1635	3.00561	-32.9687	3.00656	-8.39364	3.00409	-10.8041	3.00038
-29.4388	3.49156	-24.475	3.45574	-18.5941	3.46758	-23.5475	3.45705	-15.8522	3.46339	-8.40501	3.4561	-9.0407	3.46312	-16.7022	3.4618	-13.3664	3.46119	-6.78289	3.45499	-4.89967	3.46219	-7.43992	3.45936	-13.7274	3.45733	-13.7568	3.46039	-1.37674	3.4638	-17.4068	3.46377			-29.7836	3.01466	-31.6309	3.00865	-40.4082	3.0256	-11.2292	3.00327	-11.0404	3.01036	-32.2983	3.01139	-4.37774	3.00883	-10.4055	3.00511
-29.6817	3.49759	-22.6053	3.46097	-25.3753	3.4728	-24.5479	3.46223	-19.9891	3.46838	-6.31975	3.46134	-0.63654	3.46842	-2.14446	3.46691	-9.84556	3.46629	-5.55744	3.46025	-8.67068	3.46738	-5.14999	3.46471	-5.41988	3.46256	-5.16179	3.46536	-6.36853	3.46882	-20.9061	3.46859			-21.4188	3.01946	-32.7006	3.01342	-47.4407	3.03034	-10.6553	3.00796	-7.66683	3.01512	-28.687	3.01622	-6.39856	3.01357	-8.44759	3.00984
-27.1453	3.50362	-23.3852	3.4662	-25.3092	3.47802	-32.204	3.46741	-22.3893	3.47337	-14.3892	3.46657	-16.1843	3.47373	-14.2298	3.47202	-6.54853	3.4714	-5.80319	3.4655	-5.64414	3.47257	-12.0448	3.47006	-11.6326	3.4678	-12.1474	3.47033	-10.1993	3.47385	-14.9856	3.47341			-21.1261	3.02425	-34.3328	3.01819	-38.3803	3.03508	-8.51112	3.01264	-12.3583	3.01987	-29.1081	3.02106	-9.3973	3.01831	-12.1238	3.01457
-25.1558	3.50965	-21.4144	3.47144	-25.7685	3.48324	-38.4443	3.47259	-15.3942	3.47835	-10.439	3.47181	-14.5872	3.47903	-5.35011	3.47713	-12.4273	3.47651	-2.85021	3.47076	-5.69617	3.47776	-6.02024	3.47541	-7.48928	3.47304	-11.3661	3.4753	-11.042	3.47887	-14.9912	3.47824			-26.1108	3.02905	-26.8203	3.02296	-46.9747	3.03983	-7.05587	3.01732	-10.2161	3.02462	-20.5222	3.02589	-4.10511	3.02304	-17.4155	3.0193
-25.6696	3.51568	-22.1711	3.47667	-19.9291	3.48846	-20.3694	3.47777	-14.1797	3.48334	-8.31622	3.47704	-5.799	3.48433	-6.79327	3.48224	-11.3476	3.48162	-1.21939	3.47601	-5.98393	3.48294	-1.29331	3.48076	-14.2674	3.47827	-6.84893	3.48027	-7.65468	3.48389	-16.0594	3.48306			-37.9146	3.03385	-27.2261	3.02773	-42.5642	3.04457	-8.062	3.022	-20.8344	3.02937	-19.4158	3.03072	-11.7399	3.02778	-15.3277	3.02404
-25.9575	3.52172	-24.8736	3.4819	-29.2528	3.49368	-23.2056	3.48295	-20.5048	3.48833	-7.44857	3.48227	-11.0421	3.48963	-9.12906	3.48734	-19.5514	3.48673	-2.86182	3.48127	-9.15856	3.48813	2.0734	3.48611	-9.78383	3.48351	-7.67202	3.48524	-6.36271	3.48892	-9.5042	3.48788			-33.3771	3.03864	-31.8537	3.03249	-43.4416	3.04932	-11.1277	3.02668	-19.8527	3.03412	-16.4757	3.03555	-13.2357	3.03252	-16.1029	3.02877
-28.7653	3.52775	-21.0792	3.49303	-27.4049	3.50467	-32.933	3.49397	-24.757	3.49917	-9.30934	3.49323	-10.2327	3.50055	-2.49616	3.49842	-7.68519	3.49782	-5.74637	3.49239	-8.77103	3.49928	-2.932	3.49725	-16.6536	3.4947	-15.5364	3.49021	-8.71613	3.4999	-9.93886	3.49889			-32.9172	3.04344	-35.8066	3.04201	-33.8349	3.05406	-20.2384	3.03616	-13.3478	3.04383	-17.6074	3.04517	-19.5476	3.04206	-12.6317	3.0335
-20.8249	3.53933	-25.0176	3.49893	-27.5317	3.51045	-19.6482	3.49981	-26.7368	3.50502	-4.56164	3.49896	-5.96644	3.50617	-6.93864	3.50438	-18.4766	3.5038	-6.14827	3.49826	-8.20733	3.50525	-4.87237	3.50304	-7.44356	3.50065	-2.51528	3.50112	-8.14395	3.50587	-13.3021	3.50508			-35.8902	3.05298	-39.9237	3.04675	-28.4907	3.06367	-8.19306	3.04095	-14.579	3.04878	-10.4761	3.04996	-20.6976	3.04685	-14.1104	3.04308
-25.1502	3.54487	-20.3151	3.50482	-16.8991	3.51623	-22.8599	3.50564	-25.6544	3.51087	-5.61031	3.50468	-6.61082	3.5118	-6.62425	3.51034	-7.44853	3.50979	-11.5578	3.50413	-8.91648	3.51121	0.7245	3.50883	-10.1473	3.50661	-14.6515	3.50706	-5.22595	3.51183	-15.5791	3.51128			-38.8362	3.05773	-34.4696	3.0515	-26.8097	3.06852	-3.04111	3.04575	-7.55103	3.05374	-20.2331	3.05474	-11.3145	3.05164	-21.986	3.04794
-22.7334	3.55042	-20.9853	3.51072	-20.622	3.522	-27.3389	3.51148	-20.5158	3.51671	-8.31441	3.5104	-7.77048	3.51742	-6.30307	3.5163	-9.48447	3.51577	-3.45661	3.51	-7.18665	3.51717	0.46707	3.51462	-7.4272	3.51256	-9.1541	3.51301	-11.3248	3.5178	-15.4383	3.51747			-46.3149	3.06249	-43.8598	3.05624	-31.3567	3.07338	-4.43344	3.05054	-2.81274	3.0587	-23.9748	3.05953	-6.11443	3.05644	-13.058	3.05279
-31.0629	3.55597	-24.7596	3.51661	-34.0854	3.52778	-20.5922	3.51732	-11.5392	3.52256	-17.4026	3.51613	-9.91321	3.52304	-10.0434	3.52226	-12.1891	3.52175	-15.4512	3.51588	-8.22161	3.52314	-2.05061	3.5204	-5.93548	3.51852	-25.7388	3.51895	-7.78823	3.52376	-6.80008	3.52366			-40.1554	3.06724	-49.0608	3.06098	-31.097	3.07824	-10.8904	3.05534	-3.59661	3.06365	-13.1313	3.06432	-4.24817	3.06123	-17.853	3.05765
-31.1842	3.56151	-26.0493	3.52251	-32.812	3.53356	-22.3687	3.52316	-7.6619	3.52841	-9.80473	3.52185	-6.38602	3.52866	-8.34639	3.52822	-7.5817	3.52774	-9.8582	3.52175	-7.39767	3.5291	-7.37068	3.52619	-6.11118	3.52448	-21.6391	3.52489	-6.69348	3.52972	-11.2513	3.52985			-35.571	3.07199	-49.1759	3.06573	-33.9904	3.0831	-7.63137	3.06013	-3.01088	3.06861	-19.9781	3.06911	-0.7297	3.06603	-13.8076	3.0625
-28.1701	3.56706	-20.5038	3.5284	-36.8381	3.53934	-16.8069	3.529	-6.67638	3.53426	-12.36	3.52758	-3.31131	3.53428	-8.48965	3.53419	-7.36962	3.53372	-8.22096	3.52762	-10.3217	3.53506	-9.04392	3.53198	-4.96305	3.53043	-13.6333	3.53084	-7.05998	3.53569	-6.00028	3.53604			-34.2319	3.07674	-44.6029	3.07047	-29.9881	3.08796	-5.19972	3.06492	-4.45475	3.07356	-15.6813	3.0739	-1.91083	3.07082	-17.1493	3.06736
-24.7695	3.57261	-23.198	3.5343	-34.6576	3.54512	-20.5211	3.53484	-6.26005	3.54011	-11.0671	3.5333	-8.04336	3.5399	-2.78542	3.54015	-9.54275	3.5397	-10.2508	3.53349	-7.44229	3.54103	-1.32309	3.53777	-13.4676	3.53639	-13.6716	3.53678	-8.39922	3.54165	-12.2797	3.54223			-30.7708	3.08149	-48.5973	3.07522	-29.9687	3.09281	-4.41294	3.06972	-14.2317	3.07852	-12.8374	3.07869	-5.48165	3.07561	-21.0691	3.07221
-28.3447	3.57815	-26.4545	3.54019	-38.5909	3.55089	-25.7657	3.54068	-5.85106	3.54596	-9.32252	3.53903	-4.76693	3.54553	-1.36642	3.54611	-8.84404	3.54569	-9.52463	3.53936	-6.24899	3.54699	-4.60084	3.54356	-8.00063	3.54234	-14.324	3.54272	-5.76294	3.54762	-16.6145	3.54842			-27.0323	3.08624	-52.8236	3.07996	-25.7226	3.09767	-10.6586	3.07451	-5.14398	3.08347	-18.3946	3.08348	3.55506	3.08041	-21.2139	3.07707
-26.0868	3.5837	-24.1572	3.54609	-28.2069	3.55667	-27.3927	3.54652	-12.8478	3.55181	-6.41948	3.54475	-13.7038	3.55115	-5.60166	3.55207	-14.397	3.55167	-8.87609	3.54523	-1.16974	3.55295	-4.44403	3.54934	-5.49675	3.5483	-18.2282	3.54867	-4.82386	3.55358	-14.1149	3.55462			-27.8969	3.09099	-47.2545	3.0847	-25.2901	3.10253	-12.6551	3.07931	-7.91594	3.08843	-15.2453	3.08827	1.28564	3.0852	-12.515	3.08192
-23.0327	3.58925	-26.417	3.55756	-24.2751	3.56768	-31.1874	3.55779	-10.7932	3.56315	-10.0557	3.55613	-18.4609	3.56232	-2.69447	3.56358	-6.73325	3.56332	-5.26251	3.55661	-6.60239	3.56447	-8.24719	3.5606	-16.7367	3.55968	-16.011	3.55461	-9.21972	3.56525	-8.92026	3.56654			-29.348	3.09575	-33.7872	3.09452	-24.3699	3.10739	-11.344	3.08911	-22.7836	3.09837	-17.8011	3.09795	-2.46609	3.09492	-13.9689	3.08678
-29.198	3.60025	-18.5253	3.56314	-21.822	3.57291	-25.7836	3.56321	-10.7054	3.56864	-9.39325	3.56178	-20.7862	3.56787	-8.71606	3.56913	-11.6511	3.56899	-2.93525	3.56211	-3.96406	3.57002	-4.86929	3.56606	-11.0536	3.56511	-14.9656	3.56637	-4.94041	3.57096	-8.61639	3.57227			-31.9954	3.10554	-27.4463	3.09959	-23.1247	3.11734	-7.99413	3.09412	-23.5692	3.10335	-19.2586	3.10284	-11.2041	3.09985	-15.3965	3.09651
-32.5405	3.60571	-24.7166	3.56871	-20.4635	3.57814	-23.7107	3.56864	-13.2898	3.57413	-13.5201	3.56744	-21.4033	3.57342	2.97191	3.57468	-6.35424	3.57465	-1.44742	3.56762	-11.8517	3.57557	1.41608	3.57153	-4.40817	3.57054	-9.79582	3.57218	-2.35448	3.57666	-7.4333	3.578			-25.4563	3.11057	-38.5007	3.10466	-20.3921	3.12242	-8.87312	3.09913	-9.91197	3.10834	-11.1995	3.10773	-9.72781	3.10478	-15.0199	3.10139
-28.187	3.61116	-29.7853	3.57429	-22.3869	3.58337	-22.9127	3.57406	-10.9487	3.57962	-9.99727	3.57309	-19.8506	3.57897	4.95537	3.58023	-7.79895	3.58032	-4.28641	3.57312	-4.74599	3.58112	0.04194	3.57699	-0.08041	3.57596	-11.3693	3.57799	-12.9007	3.58237	-12.4852	3.58373			-28.8802	3.11561	-31.4415	3.10973	-32.8842	3.12751	-7.42592	3.10414	-15.7506	3.11332	-13.2184	3.11263	-11.18	3.10971	-18.4843	3.10628
-35.6786	3.61662	-22.1999	3.57986	-27.7533	3.5886	-17.8353	3.57949	-15.8958	3.58511	-5.77123	3.57875	-23.6492	3.58451	-1.62096	3.58579	-11.0474	3.58599	-5.18322	3.57863	-6.10047	3.58668	-13.3076	3.58246	1.48732	3.58139	-12.9639	3.5838	-12.4944	3.58807	-4.75055	3.58946			-27.8597	3.12065	-26.9778	3.11479	-18.7423	3.1326	-13.348	3.10915	-18.5671	3.11831	-14.4731	3.11752	-8.54429	3.11464	-22.8848	3.11116
-45.236	3.62207	-20.7154	3.58544	-19.9286	3.59383	-28.5656	3.58491	-14.4305	3.5906	-9.23243	3.5844	-19.9306	3.59006	4.63366	3.59134	-12.4847	3.59165	-8.23947	3.58413	-6.38373	3.59223	0.12205	3.58792	-1.6313	3.58682	-16.6086	3.58961	-13.0483	3.59377	-14.0134	3.59519			-31.4691	3.12568	-16.7359	3.11986	-16.8195	3.13768	-25.3135	3.11416	-22.9163	3.12329	-19.668	3.12241	-9.98105	3.11957	-15.5674	3.11604
-29.5554	3.62753	-24.2678	3.59102	-26.9768	3.59906	-26.4143	3.59034	-9.88518	3.5961	-7.5061	3.59006	-12.4793	3.59561	1.17339	3.59689	-11.9298	3.59732	-8.96113	3.58964	-7.11864	3.59778	-1.21166	3.59338	-3.48794	3.59225	-17.7943	3.59542	-15.9502	3.59948	-14.6902	3.60092			-25.2436	3.13072	-23.8664	3.12493	-23.2651	3.14277	-26.2586	3.11917	-31.4186	3.12828	-16.0729	3.12731	-5.03278	3.1245	-16.4845	3.12092
-22.3727	3.63299	-21.8388	3.59659	-36.9321	3.6043	-18.2585	3.59576	-12.922	3.60159	-7.08285	3.59571	-12.0511	3.60116	-0.46315	3.60244	-11.3783	3.60299	-8.91226	3.59514	-6.92751	3.60333	-3.63185	3.59885	-11.6539	3.59768	-9.2386	3.60124	-11.5275	3.60518	-18.01	3.60665			-19.6881	3.13576	-26.3963	3.13	-31.8933	3.14786	-11.2425	3.12418	-22.0547	3.13326	-15.2617	3.1322	-2.84133	3.12942	-16.8827	3.1258
-28.9371	3.63844	-24.3718	3.60217	-28.3745	3.60953	-18.8847	3.60119	-17.6333	3.60708	-12.905	3.60137	-13.7702	3.60671	-0.4817	3.60799	-6.96449	3.60865	-8.61816	3.60065	-8.591	3.60888	-6.28359	3.60431	-12.98	3.6031	-19.2806	3.60705	-0.69441	3.61089	-16.558	3.61238			-22.673	3.14079	-29.0759	3.13507	-20.7343	3.15294	-17.6674	3.12919	-18.2371	3.13825	-22.3595	3.13709	6.43785	3.13435	-12.5026	3.13068
-26.9133	3.6439	-27.1583	3.60774	-27.2747	3.61476	-18.6916	3.60661	-19.9994	3.61257	-13.025	3.60702	-17.0138	3.61226	-0.2325	3.61354	-12.9112	3.61432	-4.85704	3.60615	-6.75522	3.61444	-2.76139	3.60978	-10.5693	3.60853	-12.0387	3.61286	-8.6023	3.61659	-16.1179	3.61811			-21.4406	3.14583	-29.6205	3.14014	-19.2175	3.15803	-12.213	3.1342	-22.5893	3.14323	-19.0639	3.14199	0.59373	3.13928	-21.651	3.13556
-27.7803	3.64935	-27.9121	3.61914	-19.3441	3.62623	-23.1238	3.61815	-5.77174	3.6243	-20.666	3.6185	-19.3594	3.62428	-1.72851	3.62515	-13.75	3.62591	-5.13733	3.61753	-4.791	3.6257	2.50628	3.6212	-11.5316	3.61998	-7.43314	3.61867	-14.0185	3.62821	-30.2485	3.62971			-21.2315	3.15087	-29.0183	3.15022	-27.1634	3.16312	-17.4481	3.14428	-19.6986	3.15321	-17.5709	3.15193	-7.14142	3.1493	-7.33266	3.14044
-29.0289	3.66052	-23.8355	3.62495	-21.0277	3.63248	-14.8999	3.62426	-10.978	3.63054	-9.88577	3.62431	-18.9407	3.63076	-4.85722	3.63122	-8.38472	3.63183	-9.83835	3.6234	-11.0503	3.63141	-0.01323	3.62717	-19.4628	3.626	-6.91206	3.63038	-9.38348	3.63413	-24.5333	3.63558			-22.1227	3.16092	-28.7943	3.15523	-31.2197	3.1733	-16.6807	3.14935	-18.4665	3.1582	-16.085	3.15698	-18.151	3.15439	-7.25401	3.15042
-41.3232	3.66622	-22.9204	3.63077	-22.6112	3.63872	-21.8165	3.63037	-17.4461	3.63678	-16.6083	3.63013	-16.4161	3.63724	0.27123	3.63728	-8.68285	3.63776	-4.67001	3.62927	-18.2	3.63711	0.60907	3.63313	-28.5468	3.63202	-5.01347	3.63627	-5.45549	3.64004	-13.2963	3.64145			-28.23	3.16594	-25.6095	3.16024	-26.6671	3.1784	-12.8809	3.15442	-15.2397	3.16319	-17.0023	3.16204	-12.935	3.15948	-8.60709	3.15552
-35.4311	3.67193	-19.8017	3.63659	-18.4147	3.64496	-18.337	3.63648	-7.32352	3.64302	-10.1701	3.63594	-15.1502	3.64372	0.74286	3.64335	-5.90557	3.64368	-9.85433	3.63515	-13.0611	3.64282	-2.15154	3.63909	-17.155	3.63804	-10.0189	3.64217	-8.28236	3.64596	-14.2981	3.64732			-22.4022	3.17095	-28.9408	3.16524	-34.2607	3.1835	-12.1058	3.15949	-3.69438	3.16818	-18.1867	3.16709	-17.7944	3.16457	-11.28	3.16062
-32.2389	3.67763	-28.7501	3.6424	-23.5675	3.65121	-26.2098	3.64259	-10.7498	3.64926	-9.66475	3.64176	-13.7731	3.6502	-9.00937	3.64941	-11.3272	3.6496	-12.4716	3.64102	-12.0418	3.64853	2.07219	3.64505	-13.6791	3.64406	-12.6367	3.64806	-1.31702	3.65187	-18.2662	3.65319			-22.0794	3.17597	-27.0541	3.17025	-33.4142	3.18859	-12.6845	3.16456	-1.8721	3.17318	-20.6097	3.17214	-5.72494	3.16965	-10.5815	3.16573
-34.4164	3.68334	-25.9093	3.64822	-17.8809	3.65745	-24.8281	3.64871	-6.04913	3.65551	-14.7917	3.64757	-5.17186	3.65667	1.90592	3.65547	-9.68021	3.65552	-7.94212	3.64689	-9.99268	3.65424	2.04033	3.65102	-9.00727	3.65008	-11.2205	3.65396	-1.72149	3.65779	-16.0658	3.65906			-24.8143	3.18098	-29.816	3.17526	-32.0556	3.19369	-8.71625	3.16963	-14.8163	3.17817	-8.71301	3.17719	-6.72097	3.17474	-9.58878	3.17083
-25.0434	3.68904	-40.8181	3.65404	-20.3284	3.66369	-17.7255	3.65482	-14.639	3.66175	-4.20602	3.65339	-4.2343	3.66315	-0.20632	3.66154	-6.38295	3.66145	-9.63499	3.65277	-15.3498	3.65995	-0.96936	3.65698	-5.08765	3.6561	-7.69355	3.65985	-3.93286	3.6637	-13.5427	3.66493			-20.7571	3.186	-38.0935	3.18027	-28.8931	3.19879	-21.6762	3.1747	-12.8827	3.18316	-11.1922	3.18224	-0.38697	3.17983	-9.00379	3.17593
-22.454	3.69475	-29.6584	3.65985	-19.5393	3.66994	-20.5126	3.66093	-15.7563	3.66799	-18.8071	3.65921	-0.45345	3.66963	-2.17474	3.6676	-10.2012	3.66737	-8.84354	3.65864	-17.0668	3.66566	1.8077	3.66294	-8.73964	3.66212	-10.8157	3.66574	-8.59603	3.66962	-15.6988	3.6708			-21.5661	3.19101	-25.0521	3.18528	-19.9539	3.20389	-25.5547	3.17977	-12.5137	3.18815	-19.9163	3.1873	-0.42055	3.18492	-19.6017	3.18103
-17.1884	3.70045	-25.028	3.66567	-29.1411	3.67618	-22.472	3.66704	-13.3436	3.67423	-9.41073	3.66502	-3.85656	3.67611	-2.13141	3.67366	-9.68708	3.67329	-7.86113	3.66451	-22.8735	3.67137	-1.00052	3.6689	-9.26775	3.66814	-24.6446	3.67164	-16.7833	3.67553	-18.9452	3.67667			-36.8057	3.19603	-23.4798	3.19028	-26.7433	3.20898	-25.6501	3.18484	-21.8304	3.19315	-20.3547	3.19235	-9.82215	3.19001	-16.5217	3.18613
-24.3785	3.70616	-33.9417	3.67149	-21.218	3.68243	-21.2059	3.67315	-10.7182	3.68047	-11.5524	3.67084	-2.74549	3.68258	-10.319	3.67973	-4.43538	3.67922	-5.12292	3.67039	-17.2878	3.67708	-6.55997	3.67486	0.33398	3.67416	-22.1283	3.67753	-7.09423	3.68145	-15.9551	3.68254			-25.1068	3.20104	-18.7673	3.19529	-34.6319	3.21408	-24.8321	3.18991	-12.0738	3.19814	-17.944	3.1974	-7.56492	3.1951	-18.8262	3.19123
-18.929	3.71186	-30.0975	3.68307	-21.5457	3.69434	-24.8979	3.68482	-12.5949	3.69262	-20.0074	3.68266	-9.87852	3.69446	-0.85337	3.69157	-10.917	3.69113	-7.03494	3.68188	-3.28519	3.68881	-9.20881	3.68667	0.20771	3.6859	-15.8239	3.68343	-5.50674	3.69324	-16.4897	3.69404			-33.3926	3.20606	-20.5211	3.20548	-30.9931	3.21918	-20.0491	3.20011	-19.2838	3.20832	-20.4171	3.20758	-13.0609	3.20523	-17.0784	3.19633
-25.3749	3.72378	-26.3426	3.68883	-20.9767	3.70002	-17.3929	3.69039	-8.80736	3.69853	-22.0028	3.68866	-4.44437	3.69986	-0.01876	3.69735	-3.56002	3.69713	-10.6254	3.6875	-5.62927	3.69484	6.76416	3.69251	-4.01564	3.69162	-11.6296	3.69496	-7.41159	3.69912	-16.0168	3.69968			-25.1782	3.21632	-20.3772	3.21066	-29.9202	3.22935	-17.9848	3.20525	-11.6731	3.2135	-24.8788	3.21272	-8.68462	3.21028	-16.6071	3.20646
-25.9401	3.72998	-37.9119	3.6946	-22.7439	3.70569	-17.7745	3.69595	-9.45558	3.70445	-8.74504	3.69467	-3.46248	3.70525	0.14971	3.70313	-8.43169	3.70312	-4.29722	3.69312	-8.77163	3.70087	-0.65381	3.69836	-1.12852	3.69734	-12.38	3.7006	-6.71703	3.705	-23.4518	3.70532			-26.9161	3.22157	-16.9207	3.21584	-33.6446	3.23442	-22.5203	3.21038	-6.00738	3.21869	-19.6176	3.21785	-15.0543	3.21532	-15.1183	3.21148
-18.403	3.73619	-25.6177	3.70037	-19.2268	3.71137	-23.7489	3.70151	-8.05008	3.71036	-13.906	3.70067	-5.925	3.71065	-0.4449	3.70891	-8.26036	3.70912	-11.4882	3.69874	-0.21109	3.7069	-2.43967	3.7042	-2.18801	3.70306	-7.33289	3.70624	-10.3034	3.71087	-15.1873	3.71096			-28.2306	3.22683	-31.7437	3.22102	-28.8324	3.23949	-34.7453	3.21551	-16.7213	3.22387	-24.5029	3.22298	-12.1966	3.22037	-11.7308	3.21651
-23.3539	3.7424	-27.8475	3.70613	-24.8827	3.71704	-32.2207	3.70708	-6.33259	3.71627	-7.50685	3.70668	-6.2141	3.71605	-0.36845	3.71469	-5.48743	3.71512	-1.544	3.70436	-0.16684	3.71293	-2.24979	3.71004	-2.15006	3.70878	-5.6216	3.71188	-7.00007	3.71675	-8.56019	3.7166			-24.4721	3.23208	-33.8296	3.22621	-14.9164	3.24457	-28.9725	3.22064	-11.6263	3.22906	-12.2743	3.22811	-2.77707	3.22541	-8.37419	3.22154
-19.4238	3.74861	-21.2979	3.7119	-29.9565	3.72272	-35.6849	3.71264	-16.5657	3.72219	-14.4274	3.71269	-4.48012	3.72144	-12.8419	3.72046	-6.72639	3.72111	-4.12236	3.70997	-5.63096	3.71895	-1.98656	3.71589	-1.78585	3.7145	-8.57325	3.71752	-4.1432	3.72263	-10.3401	3.72223			-21.7178	3.23733	-30.3999	3.23139	-27.9213	3.24964	-28.7636	3.22577	-10.8925	3.23425	-18.9644	3.23324	-2.18565	3.23046	-15.2118	3.22656
-22.4252	3.75482	-18.2669	3.71766	-32.9217	3.72839	-27.3797	3.7182	-12.57	3.7281	-11.0911	3.71869	-2.14712	3.72684	-10.7608	3.72624	-13.6084	3.72711	-6.53678	3.71559	-3.02934	3.72498	-3.28738	3.72173	-7.38745	3.72023	-10.0427	3.72316	0.23461	3.72851	-10.3999	3.72787			-30.959	3.24258	-31.0879	3.23657	-21.3304	3.25471	-26.728	3.2309	-19.7931	3.23943	-30.554	3.23838	-3.45878	3.2355	-11.3876	3.23159
-29.4041	3.76103	-21.8113	3.72343	-29.7466	3.73407	-22.7275	3.72377	-15.5096	3.73401	-15.2456	3.7247	-12.7328	3.73224	-4.28154	3.73202	-4.73796	3.7331	-2.51245	3.72121	-0.60852	3.73101	8.5398	3.72757	-3.30046	3.72595	-11.6714	3.7288	-5.7547	3.73439	-22.2965	3.73351			-27.2259	3.24783	-34.8813	3.24175	-19.3067	3.25978	-26.5205	3.23603	-18.4571	3.24462	-13.0347	3.24351	-10.094	3.24054	-12.2453	3.23661
-21.9786	3.76723	-22.053	3.72919	-19.7118	3.73974	-20.9477	3.72933	-9.36634	3.73993	-14.3609	3.7307	-9.77882	3.73763	-5.83446	3.7378	-3.7239	3.7391	-1.85791	3.72683	-6.01072	3.73704	-4.5136	3.73342	-2.75704	3.73167	-4.87999	3.73444	-9.71712	3.74026	-21.1091	3.73915			-32.739	3.25308	-38.7432	3.24693	-18.8416	3.26486	-23.154	3.24116	-13.9629	3.2498	-13.7926	3.24864	3.60654	3.24559	-10.5827	3.24164
-22.5582	3.77344	-17.9688	3.73496	-23.628	3.74541	-19.0269	3.73489	-7.91968	3.74584	-6.44588	3.73671	-10.6022	3.74303	-1.14756	3.74358	-5.71683	3.74509	-0.263	3.73245	-2.12155	3.74307	-1.55946	3.73926	-4.04163	3.73739	-14.8	3.74008	-1.49991	3.74614	-11.9046	3.74479			-21.6194	3.25833	-29.2452	3.25211	-14.2557	3.26993	-15.7355	3.24629	-25.7807	3.25499	-12.6507	3.25377	6.24513	3.25063	-6.80035	3.24666
-21.889	3.77965	-22.6665	3.7466	-19.1137	3.75685	-19.6357	3.74648	-11.4223	3.75731	-8.46734	3.74847	-12.4893	3.75416	3.54399	3.75478	-8.05052	3.75658	-5.07439	3.74421	-2.85384	3.75476	0.01061	3.75092	-4.44375	3.74914	-9.96196	3.74572	-10.4808	3.75767	-17.9184	3.75606			-31.2274	3.26359	-16.556	3.26236	-26.5741	3.275	-14.0993	3.25636	-14.5541	3.2652	-12.3315	3.26415	-3.7209	3.26092	-9.08694	3.25169
-21.8767	3.79174	-27.1248	3.75248	-18.6546	3.76261	-20.3421	3.75251	-9.89872	3.76286	-2.65602	3.75423	-7.31886	3.75989	5.11368	3.76021	-7.32444	3.76207	-2.82203	3.75036	-13.6023	3.76044	-2.29145	3.75673	-7.41954	3.75517	-9.01332	3.75691	-10.9414	3.76332	-7.84056	3.7617			-28.5454	3.27406	-18.029	3.26744	-19.9193	3.28523	-16.1243	3.26129	-13.1771	3.27022	-16.0343	3.2694	-4.36831	3.26616	-8.04018	3.26205
-19.302	3.79762	-26.6271	3.75836	-25.5491	3.76837	-15.2208	3.75854	-16.1466	3.76841	-3.9796	3.75999	-15.9173	3.76562	1.2359	3.76564	-11.8059	3.76756	-7.83591	3.7565	-7.12288	3.76611	3.21858	3.76254	-3.90826	3.7612	-11.6396	3.76246	-11.1376	3.76897	-6.24406	3.76733			-26.8954	3.27928	-33.277	3.27251	-21.1966	3.29038	-10.9832	3.26623	-8.36679	3.27525	-13.9261	3.27464	0.30956	3.2714	-15.7071	3.26739
-22.4641	3.80349	-18.5269	3.76424	-23.86	3.77413	-20.0525	3.76456	-15.7084	3.77396	-5.92348	3.76575	-4.99162	3.77136	-4.11423	3.77106	-7.29569	3.77305	-1.49816	3.76265	-6.54496	3.77178	1.73333	3.76835	-6.55194	3.76723	-18.7897	3.76801	-16.8907	3.77463	-16.6981	3.77297			-27.71	3.28449	-29.4674	3.27758	-26.9182	3.29553	-12.9707	3.27116	-0.13752	3.28027	-22.9592	3.27989	0.87359	3.27664	-17.7385	3.27273
-19.9036	3.80937	-19.9053	3.77012	-22.4491	3.77989	-16.6827	3.77059	-16.3545	3.77952	-7.22311	3.77151	-1.0178	3.77709	-6.32877	3.77649	-8.72626	3.77854	-3.82057	3.76879	-9.76206	3.77745	2.47643	3.77417	-11.6565	3.77327	-15.2108	3.77356	-3.44746	3.78028	-7.1535	3.77861			-13.012	3.28971	-29.7299	3.28265	-22.0081	3.30068	-3.90612	3.2761	-13.6451	3.28529	-22.747	3.28513	0.63094	3.28188	-20.2224	3.27807
-26.3884	3.81525	-23.3497	3.776	-28.5521	3.78565	-20.2787	3.77661	-8.9818	3.78507	-3.5473	3.77727	-6.51592	3.78282	-10.7669	3.78191	-7.24287	3.78403	-5.39916	3.77494	-7.3762	3.78312	-3.60317	3.77998	-4.95673	3.7793	-12.6584	3.77911	-14.9462	3.78593	-6.33942	3.78424			-15.0529	3.29493	-33.9184	3.28773	-16.8892	3.30583	-16.8764	3.28103	-18.9509	3.29032	-23.4043	3.29038	1.93921	3.28712	-9.07334	3.28341
-27.1055	3.82113	-19.2904	3.78188	-30.4037	3.79141	-21.9582	3.78264	-10.4682	3.79062	-0.57738	3.78303	-12.5108	3.78855	-14.5403	3.78734	-6.00599	3.78952	-7.36762	3.78108	-8.59082	3.78879	0.43182	3.78579	-9.28707	3.78533	-6.36785	3.78467	-14.6521	3.79158	-11.3184	3.78988			-15.2836	3.30015	-16.9482	3.2928	-18.7268	3.31099	-16.0173	3.28597	-9.43364	3.29534	-24.0875	3.29563	-10.3213	3.29236	-5.72355	3.28874
-27.0284	3.827	-20.0861	3.78776	-19.8028	3.79717	-18.7059	3.78867	-8.74808	3.79617	-1.55935	3.78879	-3.45776	3.79428	-6.77965	3.79277	-8.36301	3.79501	-2.21442	3.78723	-1.22853	3.79446	1.44044	3.79161	-10.6724	3.79136	-4.33828	3.79022	-17.5885	3.79723	-9.6501	3.79552			-13.0757	3.30537	-27.5444	3.29787	-20.8693	3.31614	-21.4729	3.2909	-9.4991	3.30036	-32.733	3.30087	3.31875	3.2976	-6.12296	3.29408
-27.9777	3.83288	-17.7191	3.79364	-19.0726	3.80293	-15.6135	3.79469	-4.53632	3.80173	-6.30748	3.79455	-0.11246	3.80001	-15.6188	3.79819	-4.70108	3.8005	-2.401	3.79337	-7.84621	3.80014	5.50422	3.79742	-9.57616	3.79739	-8.45163	3.79577	-12.2475	3.80288	-10.7008	3.80115			-19.5454	3.31059	-21.3977	3.30294	-20.3817	3.32129	-26.0113	3.29584	-9.09867	3.30539	-37.3657	3.30612	3.92046	3.30284	-6.45327	3.29942
-28.5748	3.83876	-14.3697	3.79952	-19.6159	3.8087	-15.6661	3.80072	-10.0179	3.80728	-8.05524	3.80031	-6.62593	3.80575	-5.42596	3.80362	-6.77599	3.80599	-4.36439	3.79952	-7.20159	3.80581	6.58843	3.80323	-8.33555	3.80342	-9.90899	3.80132	-4.86826	3.80853	-10.275	3.80679			-17.0314	3.31581	-24.4849	3.30802	-25.579	3.32644	-23.6941	3.30078	-4.10123	3.31041	-23.3851	3.31136	7.46568	3.30808	-11.7507	3.30476
-25.0211	3.84464	-14.3044	3.81165	-17.3504	3.82104	-19.1745	3.81291	-6.08192	3.81913	-3.37312	3.81208	-5.5913	3.81781	-8.27031	3.81562	-6.06961	3.81787	-1.69829	3.81159	3.90376	3.81793	0.89931	3.81506	0.62612	3.81559	-3.71183	3.80687	-2.82156	3.82036	-13.0894	3.81892			-20.1015	3.32103	-25.8936	3.31838	-25.0667	3.33159	-24.6085	3.31102	-0.08675	3.32077	-25.7939	3.32185	0.77161	3.31854	-14.2682	3.3101
-25.6653	3.85676	-18.854	3.81791	-25.5027	3.82763	-19.1923	3.81907	-11.7909	3.82542	-5.44868	3.81809	-5.50408	3.82414	-4.35521	3.8222	-5.65396	3.82427	-5.13024	3.81751	-7.2054	3.82439	2.44664	3.82107	-6.0187	3.82173	-5.85787	3.81895	-2.91708	3.82653	-9.95125	3.82542			-23.4472	3.33158	-20.7923	3.32367	-19.4518	3.34214	-15.0392	3.31633	3.9222	3.32611	-15.5681	3.32709	-3.43942	3.32376	-9.54352	3.32064
-24.8241	3.86301	-21.0936	3.82417	-24.8321	3.83422	-16.1749	3.82523	-12.6784	3.83172	-10.841	3.8241	-20.1775	3.83047	-4.1017	3.82878	-5.06232	3.83066	-1.28893	3.82343	-2.09449	3.83085	4.00119	3.82709	1.99446	3.82787	-5.11535	3.82547	2.62872	3.8327	-4.22553	3.83191			-28.0255	3.33692	-18.3438	3.32896	-17.7591	3.34753	-15.6095	3.32165	-2.87763	3.33145	-11.1783	3.33234	1.38031	3.32897	-1.85747	3.32585
-20.1784	3.86925	-22.4062	3.83043	-11.5809	3.84081	-28.4645	3.83139	-9.20413	3.83802	-6.46667	3.83011	-12.9794	3.8368	-11.9396	3.83536	-3.20457	3.83706	-8.20139	3.82935	-8.03124	3.83731	5.53535	3.8331	-1.54411	3.83401	-8.91032	3.83199	-2.68712	3.83888	-9.8082	3.83841			-20.433	3.34225	-14.594	3.33425	-20.1181	3.35293	-12.8518	3.32696	-15.8868	3.33679	-14.896	3.33758	-1.6062	3.33419	-12.5658	3.33106
-23.5822	3.8755	-23.524	3.83669	-23.1517	3.84739	-29.4128	3.83755	-3.9883	3.84431	-5.65485	3.83612	-6.39525	3.84314	-11.1659	3.84193	-4.08545	3.84345	-3.63416	3.83527	0.36962	3.84376	0.34462	3.83912	1.43418	3.84015	-10.3849	3.83851	-4.84363	3.84505	-11.3997	3.84491			-26.6805	3.34759	-20.1565	3.33954	-25.7901	3.35832	-10.9685	3.33227	-6.04745	3.34213	-20.2179	3.34282	2.24979	3.3394	-8.70017	3.33627
-22.2594	3.88174	-24.5435	3.84295	-27.2173	3.85398	-34.4238	3.84371	-4.71559	3.85061	-7.66137	3.84213	-3.75644	3.84947	-9.85345	3.84851	-3.33303	3.84984	-5.29423	3.84119	-0.04307	3.85022	0.45444	3.84513	-2.43405	3.84629	-10.7725	3.84503	-6.99715	3.85122	-10.3797	3.8514			-29.4749	3.35292	-19.2995	3.34484	-23.2002	3.36372	-6.903	3.33758	-12.6577	3.34747	-15.1628	3.34806	-4.38495	3.34462	1.01008	3.34148
-22.2222	3.88799	-18.5208	3.84921	-20.6373	3.86057	-27.7188	3.84987	-8.42082	3.85691	-12.3147	3.84814	-4.29255	3.8558	-3.6905	3.85509	0.47655	3.85624	-1.64653	3.84712	-0.39346	3.85668	-3.89195	3.85115	-1.36782	3.85243	-9.73605	3.85155	-4.31317	3.8574	-8.3497	3.8579			-23.6805	3.35825	-29.5488	3.35013	-20.9843	3.36911	-7.33326	3.34289	-6.48091	3.3528	-22.0876	3.35331	-8.15666	3.34983	-3.23638	3.34668
-19.0879	3.89424	-19.0658	3.85546	-16.2562	3.86716	-30.6168	3.85603	-9.56297	3.8632	-24.0409	3.85415	-15.0268	3.86213	1.33233	3.86167	-6.24225	3.86263	-4.03812	3.85304	-1.01802	3.86313	2.85604	3.85716	-6.05776	3.85857	-13.1002	3.85807	-3.91953	3.86357	-10.3523	3.86439			-21.3775	3.36359	-11.8404	3.35542	-29.0239	3.37451	-8.15888	3.3482	-3.01763	3.35814	-23.2049	3.35855	6.02519	3.35505	-14.0522	3.35189
-25.5432	3.90048	-15.4764	3.86172	-14.0226	3.87374	-26.461	3.86219	-10.6687	3.8695	-21.3203	3.86016	-12.6707	3.86846	5.62084	3.86825	-3.09512	3.86903	-3.90603	3.85896	-11.1522	3.86959	3.34313	3.86317	-7.58731	3.86471	-10.9724	3.8646	-5.05876	3.86974	-8.97986	3.87089			-23.8126	3.36892	-21.8094	3.36071	-14.578	3.37991	-3.08469	3.35352	-0.72176	3.36348	-25.033	3.36379	3.51053	3.36026	-7.77648	3.3571
-23.635	3.90673	-24.7429	3.86798	-21.1979	3.88033	-20.4571	3.86835	-13.8465	3.87579	-16.6704	3.86617	-12.7757	3.87479	-5.13199	3.87482	-0.80925	3.87542	2.52397	3.86488	-7.38443	3.87605	4.17293	3.86919	-2.20081	3.87085	-12.7744	3.87112	-11.1572	3.87592	-6.29321	3.87739			-27.9255	3.37426	-28.6192	3.366	-19.8099	3.3853	-11.3975	3.35883	-10.4834	3.36882	-24.7202	3.36904	1.23731	3.36548	-3.4195	3.36231
-21.7465	3.91297	-27.0105	3.88039	-16.0486	3.89293	-23.2222	3.88067	-11.3904	3.88803	-6.41428	3.87855	-14.7122	3.88732	3.25638	3.8877	-12.9928	3.88788	3.38893	3.87701	-9.36311	3.88883	-1.46152	3.88145	1.98782	3.88289	-5.84122	3.87764	-0.83613	3.88835	-4.17151	3.89017			-27.2289	3.37959	-18.8209	3.37682	-18.9029	3.3907	-13.357	3.36955	-8.53918	3.3795	-26.7237	3.37962	-2.78505	3.3762	-7.66254	3.36752
-31.6853	3.92548	-23.5625	3.88653	-21.6568	3.89894	-9.91307	3.88683	-17.5802	3.89397	-15.6229	3.88492	-3.06787	3.89352	-5.45451	3.894	-0.1508	3.89395	-2.3417	3.88321	-7.49323	3.89515	0.44778	3.8877	1.18875	3.88878	-4.74992	3.89046	-1.25118	3.89461	-5.46492	3.89646			-27.7737	3.39031	-26.3574	3.38235	-24.9914	3.40166	-16.2717	3.37495	-6.85283	3.38485	-17.3332	3.38497	-4.24929	3.38171	-9.58636	3.37811
-24.5125	3.93174	-20.4577	3.89268	-17.2134	3.90496	-16.5779	3.89299	-10.7957	3.89991	-6.84724	3.89129	-2.59503	3.89971	0.05397	3.90029	-6.44845	3.90002	1.21314	3.88941	-1.81116	3.90148	-6.20022	3.89395	-2.16067	3.89468	-9.17557	3.89676	-0.3708	3.90087	-17.2863	3.90275			-29.3367	3.3957	-33.3983	3.38788	-23.0821	3.40723	-15.4295	3.38036	-12.6733	3.3902	-16.1236	3.39032	-2.91943	3.38722	-18.6863	3.3835
-26.6567	3.93799	-23.6873	3.89882	-13.5483	3.91097	-19.2556	3.89915	-17.1859	3.90586	-7.25744	3.89766	-6.3052	3.90591	1.18665	3.90659	-0.50031	3.90609	-5.49581	3.89562	0.90425	3.9078	2.63915	3.9002	1.29564	3.90057	-9.60918	3.90307	-0.8033	3.90713	-6.16284	3.90904			-29.7835	3.40108	-29.1592	3.39341	-27.0856	3.4128	-13.9849	3.38577	-12.4899	3.39554	-18.5966	3.39566	2.43484	3.39272	-13.3479	3.38889
-24.0301	3.94425	-18.9948	3.90497	-16.1038	3.91698	-18.574	3.90531	-12.6184	3.9118	-7.86857	3.90403	-2.10355	3.9121	5.11001	3.91289	-8.24432	3.91216	-8.68722	3.90182	-2.90702	3.91413	-4.1756	3.90645	-1.29528	3.90647	-9.55578	3.90937	-8.09487	3.91339	-7.14005	3.91533			-32.3417	3.40647	-24.8804	3.39894	-28.7873	3.41837	-24.1456	3.39118	-5.76204	3.40089	-21.0726	3.40101	-3.42637	3.39823	-22.6974	3.39428
-19.9806	3.95051	-23.5915	3.91111	-17.5844	3.923	-12.8031	3.91147	-12.6903	3.91774	-7.54506	3.9104	-5.97816	3.9183	-0.75881	3.91919	1.11729	3.91823	-9.56421	3.90802	0.17231	3.92045	-2.89433	3.9127	-0.88071	3.91236	-9.78031	3.91567	-6.30877	3.91965	-8.55535	3.92162			-29.3615	3.41186	-22.3751	3.40447	-21.7544	3.42395	-20.2481	3.39658	-11.7142	3.40624	-17.9887	3.40636	3.66969	3.40373	-21.1441	3.39967
-26.6001	3.95677	-19.0053	3.91726	-18.9894	3.92901	-19.6029	3.91763	-15.7457	3.92368	-10.6129	3.91678	-2.11594	3.92449	3.45699	3.92548	-2.09264	3.92429	-9.30353	3.91423	-7.76034	3.92678	-3.61536	3.91895	-3.07693	3.91826	-18.441	3.92197	-1.32278	3.92591	-19.2116	3.92791			-21.3969	3.41724	-25.2456	3.41	-26.7121	3.42952	-20.3328	3.40199	-10.9541	3.41158	-19.2206	3.4117	2.16144	3.40924	-13.4164	3.40505
-31.3346	3.96302	-17.2818	3.9234	-22.225	3.93502	-22.1799	3.92378	-17.8308	3.92962	-9.58401	3.92315	-10.9669	3.93069	5.27329	3.93178	-6.65165	3.93036	-9.12606	3.92043	-4.02003	3.9331	2.08171	3.9252	-10.0102	3.92416	-10.3478	3.92827	-13.3704	3.93217	-5.4628	3.93419			-30.6307	3.42263	-16.0496	3.41553	-24.4629	3.43509	-15.4342	3.4074	-11.6136	3.41693	-17.7716	3.41705	-4.0022	3.41475	-18.516	3.41044
-26.3597	3.96928	-21.2744	3.92955	-14.7892	3.94104	-18.4462	3.92994	-17.622	3.93556	-3.84346	3.92952	-10.3533	3.93688	-3.1033	3.93808	-3.39093	3.93643	-16.1458	3.92663	-4.88594	3.93943	-1.19785	3.93144	-7.3403	3.93005	-9.03005	3.93458	-4.26072	3.93843	-12.2857	3.94048			-31.9163	3.42801	-21.6556	3.42106	-24.0845	3.44066	-21.3823	3.41281	-18.7623	3.42228	-12.912	3.4224	-6.53032	3.42025	-21.8352	3.41583
-29.0196	3.97554	-17.2836	3.9357	-15.3654	3.94705	-19.3756	3.9361	-9.25346	3.94151	-3.75329	3.93589	-7.46691	3.94308	6.08126	3.94438	-0.52506	3.9425	-9.21633	3.93284	-4.50872	3.94575	-0.51189	3.93769	-12.3911	3.93595	-9.02286	3.94088	-8.6016	3.94469	-6.78821	3.94677			-20.6769	3.4334	-24.1463	3.42659	-26.691	3.44623	-23.6145	3.41821	-18.3666	3.42762	-14.2331	3.42774	5.29557	3.42576	-24.8447	3.42122
-32.2177	3.9818	-17.4355	3.9485	-24.4015	3.95928	-12.4021	3.94878	-8.59143	3.95421	-9.36158	3.94888	-11.2694	3.95586	3.36337	3.95707	-6.54764	3.955	2.33385	3.94582	-5.89634	3.95822	0.79996	3.95054	-13.6039	3.9484	-5.10433	3.94718	1.2904	3.95743	-5.56604	3.95948			-23.5153	3.43879	-31.6716	3.43746	-21.4354	3.4518	-9.64747	3.4291	-9.53416	3.43841	-17.341	3.4385	8.43797	3.43666	-20.4236	3.42661
-26.8609	3.99458	-19.2378	3.95516	-22.0852	3.96551	-22.5044	3.95529	-11.2836	3.96096	-9.52363	3.9555	-16.5542	3.96246	-2.60191	3.96347	-3.82894	3.96144	-5.36282	3.95261	-0.73479	3.96436	-7.10628	3.95714	-3.95933	3.95495	-7.12245	3.95989	-2.66544	3.96391	-9.33379	3.9659			-27.4675	3.44946	-27.6349	3.4428	-16.1713	3.46256	-8.59874	3.43458	-14.0578	3.44385	-16.6061	3.44391	1.51246	3.44205	-18.0676	3.43736
-21.0096	4.00111	-22.0691	3.96181	-21.7609	3.97173	-23.657	3.96181	-18.8633	3.96772	-16.5663	3.96212	-7.56581	3.96905	-0.71387	3.96987	-5.60361	3.96788	-1.73923	3.95939	-8.27292	3.97051	-0.0947	3.96373	-5.86281	3.9615	-1.87873	3.96629	-6.87932	3.97039	-9.8161	3.97231			-27.9537	3.45475	-24.7997	3.44813	-21.5618	3.46775	-11.6189	3.44007	-7.04385	3.44929	-13.5572	3.44931	3.66171	3.44745	-6.81288	3.44272
-17.6782	4.00764	-18.0455	3.96847	-22.1641	3.97795	-25.5884	3.96832	-16.9097	3.97448	-9.44972	3.96874	-9.81758	3.97564	3.75993	3.97627	-4.08638	3.97431	-0.67585	3.96617	0.23672	3.97665	2.6903	3.97033	2.03606	3.96806	-9.96769	3.9727	-4.8092	3.97687	-8.36103	3.97873			-23.6237	3.46004	-26.9535	3.45347	-20.7312	3.47293	-7.33258	3.44555	-2.87516	3.45473	-8.96909	3.45472	1.29519	3.45284	-5.35848	3.44808
-18.559	4.01416	-15.3476	3.97513	-18.6641	3.98417	-29.7275	3.97484	-19.0523	3.98124	-5.94305	3.97536	-2.31033	3.98223	4.02425	3.98267	-4.64944	3.98075	-2.0877	3.97295	-2.40592	3.98279	-1.82936	3.97693	2.84952	3.97461	-10.8845	3.9791	0.71757	3.98335	-15.1693	3.98515			-26.3619	3.46533	-27.5054	3.45881	-23.2871	3.47812	-9.03807	3.45103	-8.528	3.46018	-11.6823	3.46013	-11.5674	3.45824	-7.02848	3.45344
-21.614	4.02069	-14.0208	3.98179	-21.1687	3.99039	-30.3094	3.98136	-29.838	3.988	-3.06417	3.98198	-7.14723	3.98883	5.45721	3.98907	-4.29441	3.98718	-2.38267	3.97974	-2.07834	3.98893	2.33283	3.98352	3.12034	3.98116	-10.4654	3.98551	-0.13906	3.98983	-8.07043	3.99156			-25.3881	3.47062	-28.2622	3.46415	-15.2543	3.4833	-9.28022	3.45651	-9.73069	3.46562	-15.3253	3.46554	-1.49751	3.46363	-12.5168	3.4588
-17.7465	4.02722	-17.9069	3.98845	-21.7228	3.99662	-25.611	3.98787	-20.8601	3.99476	-3.93306	3.9886	-6.30935	3.99542	4.94845	3.99547	-2.55248	3.99362	-4.75175	3.98652	1.05303	3.99508	5.22671	3.99012	-0.24127	3.98772	-2.65803	3.99191	-2.44956	3.9963	-15.8375	3.99798			-25.4381	3.47591	-25.9997	3.46949	-16.0847	3.48849	-9.38055	3.462	-12.8887	3.47106	-14.3727	3.47095	6.74604	3.46902	-11.0856	3.46416
-19.0217	4.03375	-18.9244	3.9951	-15.4665	4.00284	-19.2601	3.99439	-17.413	4.00151	3.25163	3.99522	-12.2537	4.00201	4.30234	4.00187	-5.67768	4.00005	-9.4624	3.9933	1.41397	4.00122	4.76769	3.99671	-4.25483	3.99427	-14.3955	3.99832	-2.68935	4.00278	-25.2115	4.0044			-30.326	3.4812	-27.5194	3.47483	-18.6838	3.49368	-11.9295	3.46748	-7.81155	3.4765	-13.3655	3.47635	1.08493	3.47442	-10.7349	3.46952
-23.5689	4.04028	-16.5436	4.00176	-20.6347	4.00906	-11.6106	4.0009	-12.8272	4.00827	-8.096	4.00184	-3.79336	4.0086	-0.72809	4.00827	-3.94525	4.00649	-6.90169	4.00008	0.42924	4.00736	5.15172	4.00331	0.2642	4.00083	-11.0985	4.00472	-4.68481	4.00926	-27.4713	4.01081			-24.0543	3.48649	-28.3051	3.48017	-16.8958	3.49886	-5.72438	3.47296	-5.28202	3.48194	-19.4896	3.48176	12.3545	3.47981	-9.5023	3.47489
-24.8217	4.0468	-23.0946	4.00842	-20.1603	4.01528	-16.4161	4.00742	-13.7079	4.01503	-3.51435	4.00846	-11.0924	4.0152	5.44416	4.01467	-3.25275	4.01292	-4.8623	4.00687	-5.47933	4.0135	1.35218	4.00991	-2.70458	4.00738	-8.63636	4.01113	-4.1238	4.01574	-20.9056	4.01723			-18.0874	3.49179	-25.9203	3.48551	-18.62	3.50405	-5.95165	3.47844	-6.3233	3.48738	-15.0585	3.48717	1.56786	3.4852	-10.9036	3.48025
-17.8341	4.05333	-14.1675	4.02112	-17.0034	4.02806	-17.3599	4.02015	-17.1996	4.02828	-5.33427	4.02123	-4.99838	4.02806	4.29084	4.02727	-5.01148	4.02605	0.06979	4.01969	-1.22713	4.02613	-0.13002	4.02282	2.15493	4.02035	-9.79113	4.01753	-0.31729	4.02858	-11.4927	4.0303			-20.6615	3.49708	-29.1008	3.49639	-26.027	3.50924	-7.79316	3.48944	-8.87443	3.49843	-11.2031	3.49824	7.73182	3.49613	-10.7039	3.48561
-18.1673	4.06599	-26.8623	4.02717	-14.4568	4.03462	-16.8253	4.02636	-18.5097	4.03477	0.34836	4.02738	-10.5764	4.03432	-7.3739	4.03347	-2.52074	4.03273	-5.37407	4.02574	4.53196	4.03262	-2.45266	4.02913	0.49062	4.02676	-13.5563	4.03036	-2.51852	4.03494	-5.98168	4.03696			-18.4391	3.50794	-29.2878	3.50194	-17.522	3.52001	-12.0726	3.49495	-5.07908	3.50404	-23.8073	3.50391	-10.046	3.50167	-8.66948	3.49656
-17.179	4.07212	-21.9775	4.03321	-18.8692	4.04118	-13.2501	4.03258	-9.74758	4.04127	-1.35324	4.03353	-11.1602	4.04059	0.81979	4.03967	-7.67207	4.03942	0.92964	4.03178	-5.52775	4.03911	-3.40465	4.03544	-1.77456	4.03317	-9.17422	4.03679	-10.618	4.0413	-7.60477	4.04361			-21.3876	3.51352	-30.1358	3.50749	-23.496	3.52559	-16.3136	3.50046	-6.44509	3.50965	-13.5812	3.50957	-3.87419	3.5072	-12.1905	3.50215
-21.0928	4.07824	-21.5161	4.03926	-21.81	4.04773	-11.4832	4.03879	-9.50266	4.04776	-4.19249	4.03968	-3.99545	4.04686	2.09338	4.04587	0.71448	4.04611	-10.6346	4.03782	0.72551	4.0456	-8.59936	4.04175	-3.24656	4.03959	-8.42847	4.04322	-13.3858	4.04766	-3.49918	4.05027			-23.9734	3.5191	-21.4613	3.51303	-20.5922	3.53118	-12.0409	3.50598	-3.32447	3.51525	-14.3748	3.51523	-2.43004	3.51274	-6.52447	3.50775
-18.561	4.08437	-28.3348	4.0453	-17.7732	4.05429	-12.2384	4.04501	-2.36787	4.05425	-5.49597	4.04583	-6.34828	4.05313	4.21978	4.05207	-5.09852	4.05279	-5.66562	4.04386	-3.6678	4.05209	-13.3952	4.04806	-5.27226	4.046	-12.859	4.04965	-11.697	4.05402	-2.98759	4.05692			-14.8658	3.52467	-18.8333	3.51858	-15.0908	3.53676	-12.3388	3.51149	-10.8139	3.52086	-23.1786	3.5209	1.22733	3.51827	-7.94232	3.51334
-22.3629	4.0905	-19.9438	4.05135	-19.0034	4.06085	-17.4258	4.05122	-15.3078	4.06074	-8.39234	4.05198	-6.75065	4.05939	5.49659	4.05827	0.57766	4.05948	-7.16311	4.04991	-5.31653	4.05858	-2.47935	4.05437	-5.41492	4.05241	-4.97244	4.05608	-5.88704	4.06038	-5.07236	4.06357			-20.2409	3.53025	-26.2702	3.52413	-30.4695	3.54235	-18.4801	3.517	-14.6241	3.52647	-14.2027	3.52656	-1.97502	3.52381	-0.1296	3.51893
-23.9933	4.09663	-22.7451	4.05739	-20.1325	4.06741	-21.8698	4.05744	-16.5353	4.06723	-6.73586	4.05813	-8.86068	4.06566	-1.07274	4.06447	-7.558	4.06617	-1.55886	4.05595	-2.0571	4.06507	-2.84881	4.06068	-1.15389	4.05883	-5.17747	4.06251	-0.78952	4.06674	-5.9197	4.07023			-22.6484	3.53583	-22.9102	3.52967	-30.0741	3.54793	-18.7718	3.52251	-15.6413	3.53207	-12.4177	3.53223	-3.87979	3.52934	-10.4157	3.52452
-20.2288	4.10276	-25.9287	4.06344	-21.3167	4.07397	-23.0273	4.06365	-4.43253	4.07373	-5.17352	4.06428	-3.0643	4.07193	-0.47164	4.07067	-9.99375	4.07285	-4.82454	4.06199	-0.52735	4.07155	9.35393	4.067	1.04426	4.06524	-7.60053	4.06894	-13.0417	4.0731	-6.95299	4.07688			-18.0361	3.5414	-25.4647	3.53522	-28.3761	3.55352	-23.9905	3.52803	-7.46831	3.53768	-12.4362	3.53789	0.65382	3.53488	-10.7902	3.53012
-19.0215	4.10888	-20.6661	4.06948	-17.7575	4.08052	-19.0263	4.06987	-13.7865	4.08022	-0.17286	4.07043	-1.58624	4.07819	9.48798	4.07687	-6.24399	4.07954	1.37471	4.06804	-4.12252	4.07804	-0.02692	4.07331	-0.5773	4.07165	-7.67419	4.07537	-5.34989	4.07946	-3.80743	4.08354			-21.9067	3.54698	-34.1625	3.54077	-34.7194	3.5591	-13.6227	3.53354	-6.63266	3.54329	-14.8815	3.54355	-1.01927	3.54041	-5.65055	3.53571
-15.6201	4.11501	-21.1619	4.07553	-17.7006	4.08708	-16.4127	4.07608	-8.13373	4.08671	-8.08037	4.07658	-6.35117	4.08446	2.86685	4.08307	-3.35365	4.08622	-4.71492	4.07408	-1.58686	4.08453	6.30596	4.07962	-2.19367	4.07806	-7.91986	4.0818	-6.68058	4.08582	-3.07304	4.09019			-23.0658	3.55256	-26.2009	3.54631	-28.3611	3.56469	-16.2188	3.53905	-5.51533	3.5489	-19.1403	3.54922	1.33397	3.54595	-10.3874	3.5413
-25.3617	4.12114	-24.1828	4.08796	-19.0105	4.10001	-11.8098	4.08869	-7.70904	4.09907	-2.1161	4.08895	-3.95829	4.09696	1.86083	4.09557	-2.08684	4.09898	-5.16164	4.08648	-2.62759	4.09746	-1.62555	4.0921	1.72917	4.09098	-6.1458	4.08823	-4.96876	4.09855	-7.08917	4.10269			-18.7596	3.55813	-23.0947	3.55739	-16.9272	3.57027	-16.0137	3.55013	-1.02374	3.56006	-16.5036	3.56052	7.68208	3.55706	-7.45823	3.5469
-25.121	4.13434	-30.3472	4.09435	-20.9922	4.10638	-15.2786	4.09508	-8.03862	4.10494	-0.8842	4.09517	-1.54714	4.10319	5.77687	4.10186	-0.96725	4.10505	-3.43604	4.09284	-4.53897	4.10391	0.39866	4.09827	2.20096	4.09748	-3.10941	4.10087	-1.74677	4.10492	-8.80649	4.10854			-26.4257	3.56945	-28.2328	3.56292	-16.2007	3.5816	-19.4512	3.55569	-5.25759	3.56562	-12.1652	3.56616	-1.83364	3.56263	-7.91011	3.55809
-22.4738	4.14142	-23.9219	4.10074	-24.3989	4.11275	-18.4295	4.10147	-5.44151	4.11081	-2.31739	4.10139	-4.30997	4.10942	0.47769	4.10816	-0.66176	4.11113	-3.70814	4.0992	-2.42931	4.11036	3.7931	4.10444	3.0682	4.10398	-4.48498	4.10708	-5.38331	4.11128	-5.87573	4.11439			-22.9527	3.57518	-24.5482	3.56845	-22.3506	3.58734	-18.8117	3.56126	-2.6249	3.57117	-8.6823	3.5718	-0.9575	3.56821	-8.89287	3.56369
-24.4689	4.14849	-29.4525	4.10713	-23.4857	4.11911	-20.017	4.10786	-3.60689	4.11668	-7.28676	4.1076	-7.90451	4.11565	2.00693	4.11445	-0.56851	4.1172	-3.96471	4.10556	-0.67154	4.1168	2.95853	4.1106	4.78031	4.11049	-1.68278	4.11328	-4.70174	4.11765	-4.44384	4.12024			-25.5326	3.58092	-26.0201	3.57398	-25.1285	3.59309	-30.5761	3.56682	-13.2684	3.57673	-1.34232	3.57744	3.42374	3.57378	-9.33671	3.56929
-21.1753	4.15557	-18.918	4.11352	-19.0545	4.12548	-14.2284	4.11425	-4.42794	4.12255	-5.98538	4.11382	-4.22044	4.12188	-2.25825	4.12075	4.8396	4.12327	-1.44214	4.11193	-9.11503	4.12325	2.32263	4.11677	-2.40753	4.11699	-2.65985	4.11949	-2.28195	4.12402	-6.25528	4.12609			-28.9991	3.58665	-24.0051	3.5795	-24.9425	3.59883	-25.0237	3.57239	-9.23166	3.58229	-9.3468	3.58308	4.41259	3.57936	-9.76934	3.57489
-24.735	4.16264	-17.9269	4.11991	-15.7165	4.13185	-19.1402	4.12065	-7.53426	4.12842	-8.34157	4.12004	0.14366	4.12811	2.92529	4.12704	3.43135	4.12934	-5.45531	4.11829	-8.10614	4.12969	3.36096	4.12294	-3.89595	4.12349	-5.74505	4.1257	-0.20344	4.13038	-5.43364	4.13194			-26.8155	3.59239	-17.6981	3.58503	-23.7492	3.60457	-23.6092	3.57795	-6.64766	3.58784	-9.36064	3.58871	5.86866	3.58493	-13.65	3.58049
-18.8061	4.16972	-20.8389	4.1263	-16.392	4.13822	-18.875	4.12704	-2.11848	4.13429	-6.98357	4.12625	-4.59541	4.13434	3.06863	4.13334	1.92103	4.13541	-6.38002	4.12465	-9.54847	4.13614	-0.39727	4.12911	-4.74767	4.12999	-0.78263	4.13191	-1.36112	4.13675	-1.64791	4.13778			-26.8081	3.59812	-20.1425	3.59056	-19.3413	3.61032	-23.3	3.58351	-7.04765	3.5934	-11.6686	3.59435	2.12391	3.59051	-11.8095	3.58609
-16.818	4.17679	-21.6994	4.13269	-22.5414	4.14459	-17.3979	4.13343	-12.1823	4.14016	-12.3926	4.13247	-6.2473	4.14057	0.71853	4.13963	0.14356	4.14148	1.64772	4.13101	-5.22814	4.14258	-0.13587	4.13528	-5.85277	4.13649	-6.1062	4.13812	-3.732	4.14312	-1.47146	4.14363			-26.918	3.60386	-19.8363	3.59609	-22.286	3.61606	-22.9095	3.58908	-4.42412	3.59896	-8.43436	3.59999	2.63496	3.59608	-7.53463	3.59169
-18.4992	4.18387	-27.6751	4.13908	-30.1494	4.15096	-17.9387	4.13982	-18.6644	4.14603	-6.98784	4.13869	-2.21639	4.1468	-6.20295	4.14593	-3.35414	4.14756	-0.54962	4.13737	1.50783	4.14903	2.92171	4.14145	-4.72277	4.143	-5.7322	4.14433	-1.205	4.14948	-5.08897	4.14948			-21.1061	3.60959	-20.6931	3.60162	-28.5904	3.6218	-23.6808	3.59464	-11.7903	3.60451	-11.3148	3.60563	0.07951	3.60166	-6.17021	3.59729
-14.6993	4.19095	-25.9032	4.14547	-21.5725	4.15733	-8.49346	4.14621	-1.89838	4.1519	-13.8702	4.14491	-8.00113	4.15303	-4.29045	4.15222	3.62674	4.15363	1.09353	4.14373	-3.57906	4.15547	5.90314	4.14761	-4.02822	4.1495	-12.044	4.15054	-1.38683	4.15585	-5.30477	4.15533			-23.8636	3.61533	-24.9817	3.60715	-25.7419	3.62755	-22.1271	3.60021	-11.1771	3.61007	-13.3927	3.61127	-4.27601	3.60723	-7.08811	3.60289
-17.6564	4.19802	-17.3655	4.15884	-18.0789	4.17047	-16.8688	4.15945	-1.50804	4.16474	-6.14274	4.15801	-4.83319	4.16611	-6.74	4.16537	-0.93904	4.16665	-6.16183	4.15716	-2.4601	4.16867	1.53096	4.16097	0.12842	4.16292	-7.23719	4.15675	0.01525	4.16908	-10.0922	4.16825			-28.4124	3.62106	-24.1754	3.61835	-21.8232	3.63329	-18.1442	3.61146	-9.91659	3.62131	-9.78216	3.62252	2.3157	3.61851	-8.37655	3.60849
-21.7081	4.21199	-25.167	4.16583	-18.9105	4.17724	-15.8707	4.16629	-7.92901	4.1717	0.18976	4.16489	-11.5888	4.17297	-11.1255	4.17223	-1.3658	4.17361	-8.07472	4.16424	0.4914	4.17542	10.5596	4.16816	0.70239	4.16984	-5.51525	4.16993	-0.00436	4.17594	-7.36918	4.17531			-29.3154	3.63236	-25.5668	3.62403	-20.8171	3.64475	-10.1273	3.61714	-10.5728	3.62698	-12.7538	3.62813	-0.66509	3.6242	-3.30771	3.61986
-14.2216	4.21888	-23.3233	4.17281	-20.4553	4.184	-15.9383	4.17314	-3.55985	4.17867	-2.01017	4.17178	-19.4512	4.17983	-9.71797	4.17908	3.12962	4.18056	-1.14871	4.17131	2.16731	4.18218	0.73412	4.17535	6.64537	4.17676	-6.17074	4.1769	0.16396	4.1828	-4.36161	4.18238			-25.6205	3.63793	-32.0601	3.6297	-24.0392	3.65047	-8.69163	3.62283	-8.17876	3.63266	-16.4927	3.63374	0.15434	3.6299	-9.61814	3.62563
-18.7245	4.22578	-20.3906	4.17979	-19.216	4.19077	-19.8638	4.17999	-6.11045	4.18563	-2.10531	4.17866	-19.1994	4.18669	-8.49066	4.18594	0.14261	4.18752	3.74914	4.17839	-1.12622	4.18893	-2.11593	4.18255	2.64709	4.18368	-5.45982	4.18388	0.61077	4.18967	-7.59155	4.18945			-25.8137	3.64349	-22.3574	3.63537	-36.2793	3.65618	-6.9681	3.62851	-5.83985	3.63834	-33.6875	3.63935	-0.69952	3.6356	-8.39304	3.6314
-25.3436	4.23267	-16.6419	4.18677	-18.811	4.19754	-13.9978	4.18683	-7.18914	4.1926	-3.37999	4.18555	-11.9791	4.19354	-12.2442	4.1928	-0.85309	4.19447	-4.58651	4.18546	0.59393	4.19568	-0.38482	4.18974	0.19126	4.1906	-6.06512	4.19085	1.87718	4.19653	2.4967	4.19651			-25.6206	3.64906	-23.12	3.64105	-17.7141	3.6619	-9.05996	3.6342	-7.2747	3.64402	-21.0637	3.64495	5.35059	3.64129	-7.18932	3.63717
-15.5953	4.23957	-17.4581	4.19375	-22.6534	4.20431	-18.193	4.19368	-3.72253	4.19956	-2.28261	4.19243	-4.83084	4.2004	1.76981	4.19965	2.00932	4.20143	-6.14793	4.19254	1.22034	4.20243	6.28726	4.19693	1.57846	4.19752	-4.41458	4.19783	4.96338	4.20339	-3.5656	4.20358			-27.768	3.65462	-24.8222	3.64672	-13.0217	3.66761	-8.37858	3.63989	-12.3251	3.6497	-27.7524	3.65056	11.8778	3.64699	-9.66859	3.64294
-14.4682	4.24646	-19.4561	4.20074	-23.8746	4.21108	-16.4937	4.20052	-8.28143	4.20653	-5.43838	4.19932	-1.82386	4.20726	5.77213	4.20651	-0.15621	4.20838	-8.9376	4.19961	3.73846	4.20919	4.36777	4.20412	3.88994	4.20444	-0.2472	4.2048	0.30273	4.21026	-5.31822	4.21065			-29.0895	3.66019	-18.9929	3.65239	-21.3996	3.67333	-9.55288	3.64557	-4.19565	3.65537	-23.3055	3.65617	3.67273	3.65269	-14.8387	3.64871
-17.2161	4.25335	-16.7586	4.20772	-24.0637	4.21785	-24.4111	4.20737	-7.97695	4.21349	-5.73109	4.2062	-1.19946	4.21412	9.70679	4.21337	-3.75806	4.21533	1.39747	4.20669	5.9283	4.21594	5.12715	4.21131	5.93346	4.21137	-0.08877	4.21177	4.97665	4.21712	-5.04728	4.21771			-18.1761	3.66575	-15.6406	3.65807	-24.1412	3.67904	-6.7207	3.65126	-5.66205	3.66105	-16.3631	3.66178	2.76164	3.65839	-14.1185	3.65448
-17.9318	4.26025	-14.4536	4.2147	-16.8689	4.22462	-23.0962	4.21422	-14.7936	4.22046	0.40935	4.21309	1.10405	4.22097	2.24546	4.22022	1.13428	4.22229	-5.1302	4.21376	1.128	4.22269	6.52994	4.2185	4.77431	4.21829	-9.87457	4.21875	4.99857	4.22398	-3.04298	4.22478			-18.6411	3.67132	-8.70859	3.66374	-15.3646	3.68476	-15.3659	3.65694	-9.17141	3.66673	-8.64109	3.66739	-2.28103	3.66408	-12.8254	3.66025
-20.8405	4.26714	-13.8037	4.22168	-15.0528	4.23139	-24.2264	4.22106	-4.07592	4.22742	0.77885	4.21997	-1.73102	4.22783	-1.13586	4.22708	6.09735	4.22924	-7.44227	4.22084	-0.00471	4.22944	5.72946	4.22569	1.47045	4.22521	-9.3947	4.22572	2.25829	4.23084	-3.3212	4.23185			-14.4886	3.67688	-13.7347	3.66941	-16.5424	3.69048	-13.6553	3.66263	-10.1601	3.67241	-18.221	3.673	-0.39875	3.66978	-10.7094	3.66602
-20.8992	4.27404	-22.237	4.23533	-17.0105	4.24476	-16.7274	4.23461	-5.44641	4.24119	-1.87765	4.23358	-2.45322	4.24172	5.33605	4.24071	7.2847	4.24284	-2.02967	4.23458	-4.99502	4.24277	4.93973	4.23965	4.04842	4.23907	-9.9518	4.23269	-1.88689	4.24442	-0.22706	4.24552			-20.9583	3.68245	-20.8006	3.68109	-16.3726	3.69619	-10.7243	3.67416	-5.65947	3.68418	-17.5856	3.68455	0.25295	3.68154	-9.92986	3.67179
-17.0933	4.28736	-17.4688	4.242	-20.5042	4.25136	-13.308	4.2413	2.02892	4.248	2.42033	4.2403	1.22067	4.24874	-2.23327	4.24749	-2.15018	4.24948	-2.40699	4.24125	-0.74347	4.24934	2.24053	4.24643	3.78145	4.24601	-3.26656	4.24641	-3.91651	4.25113	-1.77092	4.25212			-24.7819	3.69403	-24.5215	3.68709	-17.5266	3.70796	-14.2307	3.68001	-10.6923	3.69027	-11.4884	3.69048	14.2757	3.68761	-8.84568	3.6835
-21.0877	4.29379	-18.2195	4.24867	-14.9978	4.25796	-13.359	4.248	0.76632	4.2548	2.20104	4.24702	-3.31456	4.25577	1.80614	4.25426	5.92599	4.25612	-4.13278	4.24791	5.8829	4.25591	4.3107	4.2532	-5.00726	4.25295	1.34528	4.25315	1.14852	4.25784	-1.32703	4.25872			-28.626	3.70004	-16.9559	3.6931	-16.7177	3.714	-11.7558	3.68586	-0.41399	3.69636	-13.1745	3.69642	3.57333	3.69367	-14.1963	3.68943
-17.7291	4.30022	-17.656	4.25534	-13.6202	4.26456	-16.4681	4.25469	-3.87548	4.2616	-2.15352	4.25374	-2.11084	4.2628	-0.22236	4.26104	3.14023	4.26276	-4.52908	4.25458	-2.33674	4.26248	5.87729	4.25997	-2.05289	4.25989	-6.8891	4.2599	-3.37681	4.26455	-3.00298	4.26532			-30.021	3.70605	-14.5566	3.6991	-14.7817	3.72005	-8.77243	3.6917	-16.1863	3.70246	-15.3875	3.70235	8.25396	3.69973	-1.07536	3.69537
-14.6976	4.30665	-16.3927	4.26201	-12.345	4.27116	-17.5802	4.26139	-7.032	4.26841	1.60988	4.26047	-7.09021	4.26983	1.8861	4.26781	-1.80767	4.26939	-7.99653	4.26125	-1.56157	4.26905	0.43765	4.26675	5.69269	4.26683	-1.98194	4.26664	-2.95527	4.27126	-5.1703	4.27192			-22.4122	3.71206	-19.4268	3.7051	-24.5628	3.7261	-9.18666	3.69755	-14.9067	3.70855	-13.2247	3.70829	1.76632	3.7058	-2.43784	3.7013
-19.9851	4.31308	-26.3123	4.26868	-16.1819	4.27776	-14.9594	4.26808	-7.44135	4.27521	1.54494	4.26719	-3.96402	4.27686	7.4612	4.27459	-3.53971	4.27603	-12.9968	4.26792	-1.5589	4.27562	6.40538	4.27352	0.46498	4.27377	-5.66943	4.27338	0.17392	4.27798	0.26074	4.27853			-25.9733	3.71808	-20.7976	3.71111	-20.2552	3.73215	-14.1077	3.7034	-11.1297	3.71464	-14.4833	3.71423	-3.30471	3.71186	-6.37198	3.70724
-20.2388	4.31951	-14.3211	4.27535	-17.991	4.28436	-8.7879	4.27478	-17.2427	4.28202	-2.61938	4.27391	-10.5869	4.28388	8.66782	4.28136	-4.65226	4.28267	-14.9799	4.27459	5.46181	4.28219	2.43771	4.2803	-3.51959	4.28071	-4.91418	4.28012	-6.81229	4.28469	-4.32789	4.28513			-21.6761	3.72409	-19.9274	3.71711	-16.0257	3.73819	-2.35156	3.70925	-10.7337	3.72073	-10.5587	3.72016	5.39601	3.71793	-10.0009	3.71317
-21.8982	4.32594	-20.6741	4.28202	-19.8189	4.29096	-11.6579	4.28148	-7.89703	4.28882	-1.75072	4.28063	-2.08117	4.29091	3.99969	4.28814	-4.73044	4.28931	-5.98923	4.28125	1.69615	4.28875	4.47964	4.28707	1.53487	4.28764	-1.97312	4.28687	-11.3141	4.2914	-3.16049	4.29173			-18.223	3.7301	-18.8821	3.72311	-17.2827	3.74424	-7.13856	3.71509	-7.11123	3.72683	-10.8386	3.7261	13.5588	3.72399	-2.79096	3.71911
-15.2644	4.33237	-13.4325	4.28868	-17.3893	4.29757	-16.7353	4.28817	-6.72395	4.29562	0.02789	4.28735	-0.75195	4.29794	2.36197	4.29491	-2.81054	4.29595	-6.24448	4.28792	-0.49723	4.29532	6.34471	4.29384	6.015	4.29458	-2.24095	4.29361	-5.65487	4.29811	-0.73736	4.29833			-14.6074	3.73611	-28.5689	3.72911	-17.6776	3.75029	-12.8932	3.72094	-1.17797	3.73292	-7.92824	3.73204	10.9708	3.73005	-1.6211	3.72504
-28.8323	4.3388	-16.1962	4.29535	-18.4375	4.30417	-14.4951	4.29487	2.14045	4.30243	2.30766	4.29408	0.41492	4.30497	-3.06984	4.30169	1.18894	4.30259	-2.64542	4.29459	3.43688	4.30189	0.42833	4.30062	2.02131	4.30152	-0.10107	4.30035	0.42136	4.30482	-4.93806	4.30493			-13.8091	3.74213	-21.5856	3.73512	-23.9015	3.75634	-8.85643	3.72679	-1.17175	3.73901	-8.78624	3.73797	5.30117	3.73612	-3.70635	3.73098
-17.9334	4.34523	-15.1086	4.30901	-20.4232	4.31771	-10.6103	4.30859	-9.1823	4.31596	2.48368	4.30794	-3.43172	4.31904	5.50884	4.31536	6.1073	4.31627	-1.17087	4.30829	4.54834	4.31555	4.71019	4.31407	3.5995	4.31484	-2.99173	4.3071	5.77141	4.31855	-5.11813	4.31869			-17.4758	3.74814	-25.6601	3.74706	-19.3194	3.76239	-12.3051	3.73867	-4.59408	3.75114	-16.6054	3.75001	6.12471	3.74808	-2.53899	3.73691
-14.15	4.35856	-13.8168	4.316	-16.535	4.32466	-12.4407	4.31562	-4.54224	4.32269	-3.81807	4.31508	-4.97633	4.32609	-0.52288	4.32226	-1.09255	4.32332	-0.51689	4.31531	0.64457	4.32263	-0.10739	4.32076	0.68493	4.32121	-4.96939	4.32093	2.04136	4.32557	-2.99389	4.32585			-17.2473	3.76031	-25.9565	3.753	-27.3912	3.77453	-5.28719	3.74471	-11.6596	3.75717	-18.7924	3.75612	-4.77607	3.75397	-7.67613	3.74888
-18.3132	4.36545	-11.5022	4.32298	-17.4482	4.3316	-13.7508	4.32265	-11.051	4.32942	-8.8052	4.32222	-0.6446	4.33313	1.40629	4.32916	-10.769	4.33036	1.39769	4.32234	5.44902	4.32971	5.69958	4.32744	2.74938	4.32758	0.62608	4.32802	-4.19956	4.33259	-4.96797	4.33301			-30.5821	3.76647	-20.5586	3.75894	-21.3701	3.78063	-15.5087	3.75075	-6.98505	3.76321	-18.8935	3.76223	0.05723	3.75986	-10.6116	3.75491
-16.7174	4.37235	-17.754	4.32997	-22.057	4.33855	-12.1935	4.32968	-12.1355	4.33615	-6.41581	4.32936	-11.3001	4.34018	6.09623	4.33606	-10.3733	4.3374	-1.69059	4.32937	6.65514	4.3368	7.13076	4.33412	2.14354	4.33396	-2.73646	4.33512	-7.70207	4.3396	-13.269	4.34017			-29.3154	3.77263	-21.3856	3.76489	-25.4494	3.78673	-15.6484	3.75679	-4.781	3.76924	-17.649	3.76833	-1.53087	3.76576	-5.60486	3.76094
-18.5187	4.37925	-10.0307	4.33696	-24.176	4.34549	-11.6946	4.33671	-11.4417	4.34288	-7.66617	4.3365	-3.43973	4.34723	5.37371	4.34296	-7.23028	4.34444	-4.61969	4.3364	-2.26756	4.34388	3.45438	4.34081	-1.56877	4.34033	-6.4961	4.34221	-3.03031	4.34662	-11.0982	4.34733			-29.0777	3.77879	-25.8706	3.77083	-21.5446	3.79282	-8.54754	3.76282	0.17949	3.77527	-16.6822	3.77444	9.0046	3.77165	-7.16485	3.76697
-17.4309	4.38615	-14.8789	4.34395	-17.4098	4.35244	-16.3032	4.34374	-4.55792	4.34961	-19.3468	4.34364	-5.62621	4.35427	10.1044	4.34985	-2.71502	4.35148	-11.1882	4.34343	-8.06706	4.35096	3.75827	4.34749	0.15882	4.3467	-6.12227	4.3493	-0.74816	4.35364	-6.35471	4.35449			-30.4206	3.78495	-18.2047	3.77677	-22.935	3.79892	-16.0882	3.76886	1.0101	3.78131	-4.95958	3.78054	4.56647	3.77755	-5.67264	3.773
-13.1195	4.39305	-20.8255	4.35093	-15.6735	4.35938	-11.8032	4.35077	-10.0074	4.35634	-10.4564	4.35079	-7.92049	4.36132	10.031	4.35675	0.87985	4.35852	-6.96448	4.35046	-8.15789	4.35805	3.3614	4.35418	5.03621	4.35308	0.30025	4.35639	-0.6845	4.36066	-12.1464	4.36165			-33.0267	3.79111	-27.9463	3.78271	-36.4458	3.80502	-14.2397	3.7749	-6.91059	3.78734	-8.83994	3.78665	-3.67047	3.78344	-5.37001	3.77903
[truncated: 3,364 more rows]
[truncated: 28 more columns]

## Sheet: Fig. 2g
	Analysis of unfolding forces (Fu)
[truncated: 119 more rows]

## Sheet: Fig. 2h
Time analysis
[truncated: 11 more rows]

## Sheet: Fig. 3c
Identified Proteins (5147/5194)	GeneName	UniProt Accession Number	Alternate ID	Molecular Weight	Taxonomy	biological adhesion	biological regulation	cell killing	cellular process	developmental process	establishment of localization	growth	immune system process	localization	locomotion	metabolic process	multi-organism process	multicellular organismal process	pigmentation	reproduction	reproductive process	response to stimulus	rhythmic process	viral process	Golgi apparatus	cytoplasm	cytoskeleton	endoplasmic reticulum	endosome	extracellular region	intracellular organelle	membrane	mitochondrion	nucleus	organelle membrane	organelle part	plasma membrane	ribosome	antioxidant activity	transport	binding	catalytic activity	obsolete chaperone regulator activity	chemoattractant activity	chemorepellent activity	electron carrier activity	enzyme regulator activity	metallochaperone activity	molecular function
[truncated: 5,143 more rows]
[truncated: 43 more columns]

[truncated: 34 more sheets: Fig. 3d, Fig. 3e, Fig. 3f, Fig. 4a, Fig. 4c, Fig. 4d, Fig. 4e, Fig. 5c, Fig. 5f, Fig. 6b, Fig. 6c, Fig. 7b, Fig. 7c, Fig. 7e, Fig. 7f, Fig. 7g, Fig. 7h, Supplementary Fig. 10a, Supplementary Fig. 10b, Supplementary Fig. 12 …]
